# Supplementary material for: Identification of diagnostic biomarkers and potential therapeutic targets for biliary atresia via WGCNA and machine learning methods
Source: Front Pediatr. 2024 Jun 26;12:1339925. doi: 10.3389/fped.2024.1339925 (PMC11233743; doi:10.3389/fped.2024.1339925)
Supplement: Supplementary file 2 [file Table1.xls]

## Sheet: Table S1
Clinical information of patients for qRT-PCR and IHC
ID	Disease state	Age（days）	Gender	MMP7(ng/ml)
2022101301	biliary atresia	33	male	150.41
2022111902	biliary atresia	45	male	57.32
2022120201	biliary atresia	29	female	69.87
2023010502	biliary atresia	36	male	201.5
2023030303	biliary atresia	62	female	70.25
2023032501	biliary atresia	48	female	40.9
2023011301	intrahepatic cholestasis	37	male	17.39
2023021502	intrahepatic cholestasis	66	male	3.7
2023022701	intrahepatic cholestasis	45	female	11.43
2023031802	intrahepatic cholestasis	72	female	5.11
2022081501	Hepatoblastoma	7	male	NA
2022111802	Hepatoblastoma	37	female	NA
2023022701	Hepatoblastoma	65	male	NA
