# Supplementary material for: Identification of diagnostic biomarkers and potential therapeutic targets for biliary atresia via WGCNA and machine learning methods
Source: Front Pediatr. 2024 Jun 26;12:1339925. doi: 10.3389/fped.2024.1339925 (PMC11233743; doi:10.3389/fped.2024.1339925)
Supplement: Supplementary file 3 [file Table2.xls]

## Sheet: Table S2
Gene	nBA_Mean	BA_Mean	pvalue	Type
AADAC	0.103627	0.382192	0.0381248	Up
AADACL3	0.00972267	0.130779	0.001216	Up
AAK1	0.388537	0.62155	0.0188426	Up
ABCB1	-0.0141298	0.377967	0.00251838	Up
ABCB10	0.251543	0.132541	0.0215804	Down
ABCC1	0.293687	0.574982	0.00205446	Up
ABCC4	0.334709	0.655624	0.00130571	Up
ABCG1	-0.0527684	0.12858	0.012912	Up
ABHD11	0.182334	0.2821	0.0441804	Up
ABHD12	0.132489	0.300857	0.000483356	Up
ABI1	0.146277	0.451397	2.21308e-06	Up
ABI2	0.144066	0.396342	0.000259354	Up
ABI3BP	0.343328	0.589461	0.0130985	Up
ABL1	0.0152808	0.215096	2.09978e-05	Up
ABL2	-0.0361155	0.338995	1.87021e-07	Up
ABLIM1	-0.0638766	0.258528	0.0021259	Up
ABR	0.220505	0.530883	3.01203e-05	Up
ACAP2	0.140203	0.26444	0.00869729	Up
ACBD3	-0.0513706	0.0664846	0.0138666	Up
ACBD7	-0.016661	0.0532225	0.0266806	Up
ACER3	-0.0392802	0.150572	0.0103894	Up
ACKR3	0.0848287	0.358643	1.00064e-05	Up
ACOT9	0.0619251	0.530872	2.8927e-07	Up
ACP5	0.624754	0.954664	0.00869664	Up
ACRC	0.126785	-0.0120745	0.0371875	Down
ACSL6	0.187396	-0.00613525	0.0178363	Down
ACTA2	0.28609	0.810181	0.0009799	Up
ACTBP2	-0.0859336	0.156705	0.0164145	Up
ACTG1	-0.194954	0.178763	0.000141404	Up
ACTG1P1	-0.0809864	0.119255	0.0353717	Up
ACTG2	-0.057813	0.117566	0.0178363	Up
ACTN4	-0.0445525	0.160473	0.00328641	Up
ACTR10	-0.134483	0.159367	0.00117338	Up
ACTR2	-0.0551528	0.216863	0.000180707	Up
ACTR3	-0.159317	0.0882781	0.000678528	Up
ACTR6	-0.0439993	0.141845	0.0116744	Up
ACVR1	-0.0542433	0.078458	0.0134773	Up
ADAM10	0.287033	0.641809	0.000606489	Up
ADAM17	0.428711	0.778791	0.000230118	Up
ADAM20	0.316777	0.149989	0.0486533	Down
ADAM21	0.0839994	-0.0114099	0.0138661	Down
ADAM22	-0.0422717	0.0246303	0.0168765	Up
ADAM28	0.451688	0.979389	1.17911e-05	Up
ADAM32	0.094356	0.179413	0.0323749	Up
ADAM9	0.336838	1.09646	2.45798e-07	Up
ADAMDEC1	0.118395	0.221262	0.00549362	Up
ADAMTS1	-0.111442	0.419265	0.000483356	Up
ADAMTS12	0.40494	0.798546	0.00107258	Up
ADAMTS2	0.408396	0.774665	0.000204012	Up
ADAMTS4	-0.125812	0.389191	0.000878485	Up
ADAMTS9	0.250051	0.839982	5.58138e-05	Up
ADAMTSL4-AS1	0.142047	0.338714	0.0246575	Up
ADAR	-0.035866	0.0648748	0.0475008	Up
ADARB1	-0.0328961	0.168768	0.00167	Up
ADCY3	0.0989891	0.254325	0.00515881	Up
ADD1	0.126068	0.208579	0.0486533	Up
ADD3	0.528132	0.862306	0.0150923	Up
ADO	-0.0401902	0.0577863	0.0164145	Up
ADPRH	0.0364426	0.182364	0.000280728	Up
ADSL	0.014366	0.1428	0.0281068	Up
ADSS	0.222957	0.567348	5.11689e-05	Up
ADSSL1	0.0150432	0.135457	0.0266806	Up
AEBP1	0.627568	0.963152	0.00515838	Up
AEBP2	0.081033	0.24033	0.000430925	Up
AFAP1	0.183136	0.409919	0.000447753	Up
AFF3	0.188991	-0.0466251	0.0103894	Down
AFF4	0.442081	0.739181	0.000184409	Up
AGA	-0.194229	0.0893787	0.0188431	Up
AGFG1	0.0296217	0.307612	0.000303745	Up
AGO2	0.265468	0.577757	0.00219962	Up
AGPAT4	0.329885	0.676804	5.22901e-05	Up
AGPAT4-IT1	0.15216	0.289741	0.0475008	Up
AGPAT9	0.401441	0.936566	0.0221663	Up
AGPS	0.0192043	0.197802	0.0120169	Up
AGRN	0.091007	0.384518	5.95468e-05	Up
AGTPBP1	0.095936	0.339247	0.0046911	Up
AHCTF1	0.0612512	0.182555	0.00484255	Up
AHCY	0.124791	-0.0225287	0.0142648	Down
AHNAK	0.322595	0.713546	0.0474987	Up
AHR	0.0566254	0.356843	0.00362555	Up
AHSG	0.440943	0.776705	0.0155224	Up
AIMP1	-0.0825052	0.0323319	0.0319661	Up
AKAP11	0.117829	0.359896	0.00549339	Up
AKAP12	-0.0205138	0.681194	0.00661787	Up
AKAP13	0.474224	0.899072	0.000221071	Up
AKAP2	-0.127461	0.076587	0.00515881	Up
AKIRIN1	0.00822494	0.178326	0.00339595	Up
AKIRIN2	-0.0424558	0.186745	6.35312e-05	Up
AKR1B1	0.509875	0.770234	0.00661867	Up
AKR1B10	1.83235	2.70906	0.0130331	Up
AKT3	0.262692	0.587437	0.00426211	Up
ALB	-0.0214759	0.0676215	0.0273861	Up
ALCAM	0.147687	0.443811	0.000341558	Up
ALDH1L2	0.0313964	0.326296	1.20282e-06	Up
ALDOA	-0.0843155	0.0294935	0.0463715	Up
ALOX5AP	-0.121123	0.29707	0.000447753	Up
ALPK3	0.311467	0.619819	0.00185295	Up
AMMECR1L	0.00972839	0.262706	0.000192028	Up
AMOTL2	-0.100794	0.0891976	0.0033961	Up
AMZ2P1	0.415048	0.691046	0.003869	Up
ANAPC10	-0.0928643	0.0534782	0.0295992	Up
ANGPT1	0.205795	0.328144	0.0296	Up
ANGPTL2	0.140815	0.382404	0.00328641	Up
ANK1	0.402007	-0.0182652	0.0033961	Down
ANK2	0.148109	0.484847	1.595e-05	Up
ANKIB1	0.280447	0.448068	0.0193643	Up
ANKLE2	0.148971	0.463627	1.04887e-05	Up
ANKRD1	0.750239	2.93769	4.01716e-10	Up
ANKRD13A	-0.00456843	0.153493	0.00386866	Up
ANKRD13C	-0.0200012	0.099205	0.00161278	Up
ANKRD18A	0.104926	0.269304	0.0025185	Up
ANKRD20A3	0.387957	0.166522	0.0266806	Down
ANKRD20A8P	0.171071	0.00449049	0.0021259	Down
ANKRD20A9P	0.111102	-0.0207387	0.0116744	Down
ANKRD42	0.0220298	0.157149	0.0327891	Up
ANKRD52	0.0139348	0.113871	0.022768	Up
ANO10	-0.0349914	0.137907	0.00603268	Up
ANO4	0.655108	1.32718	3.67712e-05	Up
ANO9	-0.000304757	0.0857753	0.0311599	Up
ANTXR1	0.852161	1.61662	7.17441e-06	Up
ANXA1	0.589701	1.59343	2.90846e-06	Up
ANXA11	0.155972	0.563795	6.84464e-08	Up
ANXA13	0.677478	1.66434	5.49395e-07	Up
ANXA2	0.566613	1.24483	1.40165e-06	Up
ANXA2P1	0.31794	0.668772	0.000606526	Up
ANXA2P2	0.406276	0.951663	3.68034e-05	Up
ANXA3	0.111526	0.897562	6.84464e-08	Up
ANXA4	0.0449756	0.672125	2.2647e-07	Up
ANXA5	0.174524	0.701823	1.08505e-06	Up
ANXA8	0.00418824	0.333581	2.84151e-06	Up
AP1G2	0.0524802	0.244481	0.0288455	Up
AP1M1	-0.00381312	0.0324707	0.0410571	Up
AP1M2	0.00720332	0.123229	0.0266806	Up
AP1S2	0.11075	0.287569	0.00532362	Up
AP1S3	0.0104149	0.157647	0.00260457	Up
AP2B1	0.236891	0.509082	0.000447753	Up
AP3B1	0.234221	0.43553	0.00121607	Up
AP3M2	0.164038	0.368789	0.00426211	Up
AP4E1	0.0480549	0.17968	0.00549362	Up
AP4S1	0.0891625	0.127088	0.049829	Up
APAF1	0.273164	0.481711	0.0266798	Up
APH1A	-0.0706993	0.0584326	0.0215785	Up
APH1B	0.36874	0.730627	3.7627e-05	Up
APOBEC3A	-0.0703399	0.0624425	0.0188431	Up
APOBEC3B	0.508777	0.926456	0.00419362	Up
APOBEC3C	0.109582	0.232878	0.00748017	Up
APOBEC3F	0.0992349	0.24154	0.0371866	Up
APOBEC3G	0.0445037	0.206081	0.0221676	Up
APOBR	0.19591	0.0689444	0.03279	Down
APOL2	0.068889	0.260324	0.00771061	Up
APOLD1	0.201978	0.576243	0.000195933	Up
APP	0.027402	0.31378	0.00123788	Up
APPL1	0.00664643	0.126177	0.0110152	Up
AQP1	0.261835	0.733828	0.000334979	Up
AQP8	0.105092	-0.0271372	0.00260457	Down
AQR	0.0217888	0.138929	0.0353717	Up
ARAP2	0.104362	0.549583	6.84188e-06	Up
AREG	-0.0169438	1.06036	4.94299e-07	Up
ARF3	-0.136553	0.100907	5.11689e-05	Up
ARF5	0.0170586	0.125349	0.00121607	Up
ARF6	-0.0684151	0.0440672	0.0303713	Up
ARFGEF1	0.139858	0.331334	0.0198993	Up
ARHGAP10	0.278798	0.511176	0.0173492	Up
ARHGAP12	0.297663	0.510644	0.00107258	Up
ARHGAP15	0.372977	0.603501	0.0395646	Up
ARHGAP17	0.231641	0.387294	0.0475008	Up
ARHGAP18	0.357237	0.728466	1.0992e-05	Up
ARHGAP21	0.127698	0.437834	5.82786e-05	Up
ARHGAP24	0.481606	0.743168	0.00794708	Up
ARHGAP26	0.105911	0.430692	0.000383843	Up
ARHGAP31	0.158852	0.420442	0.000816426	Up
ARHGAP5	0.0158311	0.189335	0.000541688	Up
ARHGDIA	-0.0221408	0.141006	0.00191814	Up
ARHGDIB	-0.0592407	0.286564	0.00532384	Up
ARHGEF10	0.1268	0.266752	0.0266806	Up
ARHGEF17	0.101985	0.202703	0.016877	Up
ARHGEF18	0.133521	0.338584	0.000147351	Up
ARHGEF2	0.203267	0.355329	0.0178363	Up
ARHGEF3	0.296394	0.66542	1.04887e-05	Up
ARHGEF35	-0.0384236	0.169784	0.0146741	Up
ARHGEF38	-0.0392279	0.100036	0.0134777	Up
ARHGEF5	-0.10051	0.105851	0.0371875	Up
ARID2	0.285423	0.491341	0.0475008	Up
ARID5B	0.298183	1.00515	6.21407e-06	Up
ARIH1	0.0802188	0.350153	2.70204e-06	Up
ARL13B	-0.0190508	0.243108	0.000816426	Up
ARL14	0.0565329	0.67905	1.97573e-07	Up
ARL15	0.407729	0.659665	0.0173503	Up
ARL2	-0.0763386	0.118661	0.00771061	Up
ARL2BP	0.0149058	0.172801	0.0240133	Up
ARL3	-0.095382	0.0356629	0.00297642	Up
ARL4C	0.338937	0.981836	2.45798e-07	Up
ARL5B	-0.0486302	0.453139	0.000269824	Up
ARL6IP5	-0.163082	0.161715	0.00374548	Up
ARL8B	-0.102425	0.143428	3.76303e-05	Up
ARMC8	0.0372052	0.330513	6.6328e-05	Up
ARMC9	0.350982	0.617073	0.000502116	Up
ARMCX1	0.356841	0.54061	0.0288447	Up
ARNT2	0.124596	0.400514	4.48751e-05	Up
ARPC2	-0.0842127	0.325458	1.03041e-06	Up
ARPC3	-0.0680566	0.125501	0.0253165	Up
ARPC3P1	0.0338837	0.164476	0.0336311	Up
ARPC5	-0.0214007	0.146643	0.00362555	Up
ARRDC2	0.382504	0.60922	0.0113406	Up
ARSJ	0.0850568	0.354843	1.67021e-05	Up
ASAH1	0.368371	0.642671	0.0266806	Up
ASAP2	-0.0747327	0.10843	0.000188196	Up
ASPN	0.674067	1.51844	5.82009e-05	Up
ASXL1	0.0931284	0.279452	0.00362555	Up
ATAD1	0.0102286	0.19918	0.00243504	Up
ATF4	-0.0538407	0.10378	0.00549339	Up
ATF6	-0.0269575	0.169791	0.00243492	Up
ATG16L1	-0.0659406	0.102738	0.0013529	Up
ATG5	-0.0367284	0.0710942	0.0311599	Up
ATL1	0.0108486	0.163387	0.0007042	Up
ATOX1	0.171743	0.413454	0.000341604	Up
ATP10A	-0.0171703	0.18913	1.52302e-05	Up
ATP11A	0.142435	0.285782	0.0311575	Up
ATP11B	-0.0110185	0.209329	0.000127534	Up
ATP13A3	0.0301609	0.347284	4.89821e-05	Up
ATP1A1	0.0559423	0.496478	7.00698e-06	Up
ATP1B1	-0.0227584	0.441894	2.63305e-05	Up
ATP1B2	0.179537	-0.0215095	0.0173509	Down
ATP1B3	-0.216981	0.355204	3.44371e-05	Up
ATP1B3P1	-0.00847045	0.170527	0.00109213	Up
ATP2A2	0.0431385	0.0373928	0.0475008	Down
ATP2B1	0.260146	0.535795	0.00130564	Up
ATP2C1	-0.0270984	0.149454	0.000249248	Up
ATP5C1	-0.129553	0.0454792	0.0371866	Up
ATP5O	-0.046637	0.102578	0.0386	Up
ATP6AP1L	0.0756442	-0.0012187	0.0273861	Down
ATP6AP2	0.0332537	0.238912	0.0240133	Up
ATP6V0C	-0.00825893	0.109917	0.0193649	Up
ATP6V1B2	0.32367	0.601535	0.00412685	Up
ATP6V1C1	-0.0345169	0.307133	0.00292728	Up
ATP6V1D	-0.0664071	0.242502	0.00191814	Up
ATP6V1E1	-0.080712	0.166799	0.00179007	Up
ATP6V1F	0.10485	0.297858	0.000447753	Up
ATP6V1G1	0.17486	0.325256	0.0288455	Up
ATP6V1H	0.1861	0.317817	0.0371875	Up
ATP7B	0.350456	0.15814	0.0319661	Down
ATP8B1	0.115643	0.394185	0.001216	Up
ATP8B2	0.0224892	0.255138	0.000541688	Up
ATP9A	0.374728	0.704276	0.00965092	Up
ATRNL1	0.77007	0.578741	0.0281068	Down
ATXN1	0.224874	0.451266	0.00454394	Up
AXL	0.0741675	0.26212	0.00532384	Up
B2M	0.0732095	0.321938	0.0011525	Up
B3GALTL	-0.0642282	0.0926405	0.00205446	Up
B3GNT2	-0.0625112	0.137088	0.0178358	Up
B3GNT3	0.104628	0.362102	0.00167009	Up
B3GNT5	0.277755	1.35338	3.52995e-09	Up
B4GALT4	0.119819	0.310151	0.00362555	Up
B4GALT5	-0.20411	0.0900914	0.00307665	Up
BACE2	0.239885	0.455215	0.00235412	Up
BACH1	0.143965	0.268511	0.0410581	Up
BAG1	-0.0863293	0.0866703	0.00126019	Up
BAI3	0.407121	0.667888	0.00819035	Up
BAIAP2L1	0.124159	0.323357	0.00641805	Up
BAK1	-0.0328119	0.266288	0.00161287	Up
BAMBI	0.212472	0.640108	0.00317995	Up
BBS7	0.0289086	0.170448	0.0033961	Up
BBX	0.278004	0.525611	0.00950946	Up
BCAR1	-0.0580504	0.150249	0.0013529	Up
BCAT1	0.523211	0.928548	0.000846754	Up
BCL10	0.0979852	0.306367	0.000979956	Up
BCL2	0.124143	0.324673	0.00172917	Up
BCL2A1	-0.0758487	0.190662	0.000483356	Up
BCL2L1	0.0184548	0.489345	4.01449e-06	Up
BCL9	0.0576245	0.191452	0.00869729	Up
BCLAF1	0.0126757	0.254538	0.000678446	Up
BCR	-0.0247502	0.163574	0.00297642	Up
BDKRB1	0.195364	0.375598	0.0452637	Up
BDP1	0.421175	0.615444	0.0215804	Up
BEX4	0.363186	0.717385	0.0201701	Up
BFAR	-0.0731657	0.149551	0.00227567	Up
BGN	0.347151	0.803526	0.00491972	Up
BHLHE41	0.377552	0.739146	0.000141404	Up
BICC1	1.22488	2.48881	1.8426e-06	Up
BICD2	0.0246974	0.137154	0.00923175	Up
BIK	-0.00126365	0.124931	0.0106982	Up
BIRC2	0.196117	0.425285	0.00075841	Up
BLMH	0.279269	0.491988	0.00412685	Up
BMP1	-0.0423817	0.0850978	0.00150381	Up
BMPER	0.224325	-0.0701473	0.0103894	Down
BMPR1A	0.13025	0.481535	3.84715e-05	Up
BMPR2	-0.0300906	0.34302	3.76336e-05	Up
BMS1P20	0.234933	0.492298	0.00219951	Up
BNC2	0.113334	0.26263	0.000483356	Up
BNIP2	-0.0821107	0.111686	0.00386883	Up
BOC	0.162819	0.375251	0.00109207	Up
BOD1	0.0768345	0.182455	0.0475008	Up
BOD1L1	0.0456359	0.207915	0.0103894	Up
BRD1	0.0177835	0.136754	0.012912	Up
BRD7	-0.0633943	0.068448	0.00584767	Up
BRD7P2	-0.0269626	0.0917827	0.0410581	Up
BRE	-0.108934	0.0672482	0.000259335	Up
BRI3	-0.0127636	0.114756	0.00362538	Up
BRWD3	0.291753	0.469807	0.0410571	Up
BTAF1	0.0541957	0.187689	0.0371875	Up
BTBD1	-0.088124	0.136396	0.000945003	Up
BTBD10	-0.0500117	0.173276	0.000124918	Up
BTBD3	0.230845	0.458053	0.000521552	Up
BTBD9	0.29903	0.597442	0.0100881	Up
BTG3	0.126641	0.414845	0.00725592	Up
BTN2A1	0.0275178	0.143255	0.0204465	Up
BUD31	-0.0990321	0.0496588	0.00549362	Up
C10orf107	-0.0211725	0.0403538	0.0441804	Up
C10orf12	0.108541	0.323451	0.00227544	Up
C10orf62	0.217675	0.0691808	0.0240133	Down
C11orf24	-0.0216942	0.0723445	0.0362699	Up
C11orf63	-0.0282935	0.057162	0.016877	Up
C11orf80	0.263083	0.477822	0.00205435	Up
C12orf75	0.266921	1.01725	5.10977e-09	Up
C14orf119	-0.0075087	0.196102	0.0150933	Up
C14orf2	-0.137635	0.0791045	0.0159627	Up
C15orf48	-0.0364864	0.160416	1.91665e-05	Up
C15orf52	0.156164	0.283995	0.0474998	Up
C16orf62	0.0351517	0.157367	0.0273861	Up
C16orf72	-0.0180647	0.100222	0.00307665	Up
C18orf25	0.0381968	0.245146	0.000328519	Up
C18orf32	-0.0180989	0.182033	0.00126019	Up
C1GALT1	0.0913257	0.232778	0.0233831	Up
C1QTNF7	0.186304	0.330342	0.022768	Up
C1orf106	0.0155212	0.192585	0.00113202	Up
C1orf116	0.0824795	0.258632	0.00231436	Up
C1orf198	0.356504	0.756821	3.29417e-05	Up
C1orf54	0.416491	0.581218	0.0498279	Up
C21orf58	0.0792732	-0.000205619	0.0296	Down
C21orf88	-0.000772905	0.0891212	0.0110152	Up
C3AR1	0.235204	0.720405	0.00549316	Up
C3orf17	0.118164	0.263821	0.0233838	Up
C3orf52	0.197521	0.746028	9.28963e-07	Up
C4orf33	0.0244417	0.170298	0.0188431	Up
C5AR1	-0.0538191	0.419517	0.000195961	Up
C5orf28	-0.0165931	0.158687	0.00844058	Up
C6orf163	0.209321	0.0496781	0.00747987	Down
C6orf48	0.186911	0.487109	9.32204e-05	Up
C6orf57	0.00594985	0.108267	0.0130985	Up
C8orf4	0.346593	0.920216	0.00312777	Up
C9orf53	0.10577	-0.00866438	0.0259908	Down
CA5B	0.218174	0.388955	6.84117e-06	Up
CAB39L	-0.11071	0.0561661	0.0173509	Up
CACNA1C	0.102206	0.293841	8.21153e-05	Up
CACNA2D1	0.256022	0.429738	0.0344925	Up
CADPS	0.0750825	0.3017	5.34436e-05	Up
CALCOCO2	0.00354552	0.103409	0.033632	Up
CALCRL	0.212145	0.642601	0.00172899	Up
CALD1	0.280462	0.465956	0.0303713	Up
CALM1	0.0325738	0.213576	0.00198512	Up
CAMK2D	0.246268	0.462211	0.00819066	Up
CAMLG	-0.0863701	0.0894742	0.00185304	Up
CAMSAP1	-0.00482944	0.306397	3.54999e-06	Up
CAMSAP2	0.137378	0.576539	1.0892e-08	Up
CAND1	0.101706	0.218324	0.0436455	Up
CAP1	0.00980689	0.185466	0.016877	Up
CAPG	0.708582	1.20578	0.000212328	Up
CAPN13	0.118787	0.258585	0.0420765	Up
CAPN2	0.262536	0.714062	4.64836e-06	Up
CAPNS1	-0.13033	0.106938	0.00426211	Up
CAPRIN1	0.102692	0.228068	0.0486533	Up
CAPZB	-0.145604	0.0911107	0.000141415	Up
CARD16	-0.0798329	0.170249	0.00198522	Up
CASC1	-0.00355246	0.0185408	0.016877	Up
CASK	0.111237	0.394067	4.58691e-05	Up
CASP2	0.195443	0.357073	0.0157412	Up
CASP3	0.213436	0.423958	0.0115056	Up
CASP8	0.0709075	0.269393	0.000135704	Up
CAST	-0.0402111	0.254484	1.20723e-05	Up
CASZ1	-0.038261	0.0820712	0.0362699	Up
CATSPERB	-0.000181806	0.16274	0.000221102	Up
CATX-1	0.0638105	0.00420023	0.0474998	Down
CAV1	0.170068	0.680965	2.00604e-05	Up
CAV2	-0.0491784	0.630467	3.29563e-06	Up
CBFB	0.109594	0.472106	4.42711e-06	Up
CBL	0.128401	0.295038	0.03279	Up
CBLB	0.452079	0.838996	0.0014015	Up
CBX8	0.18252	0.0630963	0.0353717	Down
CCAR2	-0.0749422	0.0271444	0.00191814	Up
CCDC102B	1.1127	1.81003	0.000184141	Up
CCDC104	-0.115463	0.0953287	0.000502116	Up
CCDC109B	0.11629	0.464399	1.32521e-05	Up
CCDC148	0.00638966	0.0589678	0.0027847	Up
CCDC17	0.169709	0.0814612	0.0400598	Down
CCDC180	0.21759	0.0793963	0.0100884	Down
CCDC186	0.215932	0.548456	6.84188e-06	Up
CCDC3	0.329898	0.793996	0.00045638	Up
CCDC50	0.0184731	0.198666	0.0046909	Up
CCDC59	-0.139806	0.0705001	0.0400598	Up
CCDC6	-0.022552	0.141689	0.000230135	Up
CCDC80	0.812579	1.76508	1.59211e-05	Up
CCDC82	0.137148	0.277562	0.0288455	Up
CCL18	1.31613	1.87467	0.0431069	Up
CCL2	0.0115304	1.20649	2.45699e-07	Up
CCL20	0.970494	2.10379	0.00128182	Up
CCL28	0.0977711	0.47027	3.44402e-05	Up
CCL4	0.305449	0.758422	0.00175933	Up
CCL4L2	0.309928	0.652729	0.0266806	Up
CCND2	0.235387	0.66707	0.000147351	Up
CCNH	0.000885082	0.20682	0.00153025	Up
CCNI	0.155184	0.323991	0.0046911	Up
CCNK	0.0519942	0.242181	0.000447782	Up
CCNL1	0.353761	0.584617	0.0221676	Up
CCNT1	0.138694	0.322286	0.00454394	Up
CCR2	0.00817767	0.202312	0.0175905	Up
CCRL2	0.248077	0.514039	0.000717394	Up
CCSER2	0.209419	0.3436	0.011506	Up
CD109	0.437293	0.777388	0.00191794	Up
CD19	0.144198	-0.00298129	0.0400598	Down
CD200	0.303785	0.551134	0.000430925	Up
CD24	1.24463	2.2287	9.2506e-06	Up
CD248	0.0337482	0.403406	3.22323e-07	Up
CD276	0.00965037	0.252165	0.0001666	Up
CD2AP	0.1412	0.328257	0.00278483	Up
CD34	0.27235	0.546022	0.00264848	Up
CD44	0.189794	0.531692	0.0021259	Up
CD46	-0.0617244	0.0390083	0.0100884	Up
CD47	0.26662	0.67746	1.14234e-06	Up
CD52	0.407259	0.661024	0.0340582	Up
CD53	0.123378	0.51092	0.0121911	Up
CD58	0.0581449	0.463061	5.12196e-06	Up
CD59	0.0797885	0.456453	7.94611e-07	Up
CD63	0.0863743	0.510753	1.19152e-08	Up
CD69	0.538825	0.982127	0.00549339	Up
CD74	0.262254	0.62007	0.0420775	Up
CD83	0.566522	0.849037	0.0246568	Up
CD86	0.28876	0.734065	0.000292004	Up
CD9	0.0445051	0.566687	1.83089e-05	Up
CD93	-0.124144	0.310819	2.2995e-05	Up
CD97	-0.134935	0.161695	0.000114962	Up
CDC16	0.0349561	0.1816	0.0116744	Up
CDC20P1	0.200112	0.0528633	0.0178363	Down
CDC42	0.0478714	0.296546	8.93747e-05	Up
CDC42EP3	-0.106375	0.159175	0.000846953	Up
CDC42P6	0.279976	0.516327	0.000846854	Up
CDC42SE1	-0.000565398	0.423907	2.57204e-06	Up
CDC42SE2	0.00683096	0.309173	1.74862e-05	Up
CDC73	0.0910316	0.26781	0.000315905	Up
CDCP1	-0.0445539	0.15235	0.00219962	Up
CDH11	0.424485	1.10845	1.40231e-06	Up
CDH5	0.00562945	0.172474	0.0221676	Up
CDH6	1.49688	2.90085	3.32965e-06	Up
CDK14	0.0129551	0.214864	0.00566827	Up
CDK16	-0.0170461	0.200696	0.000269842	Up
CDK17	0.303086	0.62606	2.2995e-05	Up
CDK6	0.170495	0.349232	0.00339595	Up
CDK7	0.0974996	0.287843	0.00212579	Up
CDK8	0.139485	0.402376	0.0110152	Up
CDKL4	-0.035721	0.0535274	0.0376528	Up
CDKL5	0.269222	0.666336	1.14234e-06	Up
CDKN3	0.421417	0.674994	0.00794739	Up
CDR2	0.234954	0.53307	0.00819035	Up
CDT1	0.170817	0.00204842	0.0253165	Down
CDV3	-0.0830298	0.105099	0.00140157	Up
CEACAM1	0.226017	0.44835	0.0183337	Up
CEACAM8	0.0946258	-0.0309957	0.0164145	Down
CECR1	0.432427	0.755466	0.0486478	Up
CECR2	0.172844	-0.0061165	0.0381248	Down
CELF2	0.0346638	0.295823	0.000153522	Up
CENPC	0.256123	0.142768	0.0296	Down
CENPM	0.0810038	-0.013186	0.0127288	Down
CEP112	0.178088	0.364967	0.0243321	Up
CEP170	0.530394	1.01917	0.000192014	Up
CEP70	-0.0367157	0.158373	0.00426211	Up
CEP89	0.0396664	0.173933	0.00499842	Up
CEP97	0.167874	0.344662	0.00747987	Up
CERCAM	-0.00938762	0.179616	0.000188196	Up
CERK	0.336545	0.525095	0.0100884	Up
CERS5	0.0988605	0.366193	0.000150384	Up
CFDP1	0.25929	0.46207	0.0296	Up
CFL1	-0.125816	0.05605	0.00317981	Up
CFLAR	0.0783948	0.220069	0.0474998	Up
CFTR	0.847205	2.1585	1.99408e-06	Up
CH25H	0.0792244	0.239556	0.00819066	Up
CHAF1A	0.127554	-0.0329093	0.0106982	Down
CHD1	-0.123786	0.152674	0.00117338	Up
CHD2	0.19726	0.387787	0.0198993	Up
CHD3	0.183893	0.394468	0.00142644	Up
CHD4	0.21956	0.445095	0.0102375	Up
CHD8	0.0708594	0.226102	0.0106982	Up
CHFR	0.0397611	0.137184	0.00622268	Up
CHIC2	0.18471	0.458165	0.000199941	Up
CHKA	0.22178	0.404084	0.0436455	Up
CHM	0.13466	0.242277	0.0288455	Up
CHML	0.437815	0.885365	0.000204027	Up
CHMP1B	-0.0569651	0.284577	0.000124928	Up
CHMP3	0.0467119	0.288909	1.15206e-05	Up
CHMP4B	-0.0276421	0.151041	8.56587e-05	Up
CHMP4C	-0.0308811	0.150745	0.000430925	Up
CHMP5	0.0879424	0.296488	0.0311599	Up
CHN1	-0.0494389	0.228187	4.21596e-06	Up
CHST1	0.054621	0.15725	0.0447188	Up
CHST11	0.0838998	0.333432	0.000730861	Up
CHST15	0.0927791	0.292719	0.001216	Up
CHST4	-0.120892	0.267078	0.000465252	Up
CHST9	1.08458	1.40776	0.029219	Up
CHSY1	0.000337509	0.311413	1.52302e-05	Up
CISD1P1	-0.0350956	0.0362358	0.03279	Up
CKAP4	0.105793	0.229715	0.0253165	Up
CKAP5	0.215768	0.398472	0.0311599	Up
CKLF	0.0467084	0.193008	0.00260445	Up
CKS2	0.0734529	0.366535	0.0138661	Up
CLASP2	0.188045	0.325071	0.0486533	Up
CLDN1	0.312973	0.584305	0.00182131	Up
CLDN10	0.0206308	0.375967	8.93747e-05	Up
CLDN11	-0.0560035	0.209451	0.00603268	Up
CLDN16	0.0720909	0.207088	0.00748017	Up
CLDN4	0.006874	0.520508	4.58939e-08	Up
CLDN6	0.338995	0.57197	0.0138666	Up
CLDN7	0.17255	0.795273	5.82786e-05	Up
CLDND1	-0.0517833	0.297546	0.000584115	Up
CLEC14A	-0.027353	0.0912314	0.0311599	Up
CLEC2B	0.116425	0.364157	0.00212579	Up
CLEC4A	0.109618	0.327541	0.00923175	Up
CLEC4E	-0.156453	0.218956	0.00145178	Up
CLEC5A	-0.0174531	0.401778	5.21578e-07	Up
CLEC6A	-0.0190535	0.0784566	0.00269332	Up
CLEC7A	0.221098	0.557381	0.0014015	Up
CLIC1	0.282806	0.747883	6.10901e-08	Up
CLIC6	0.395182	1.33573	1.10443e-07	Up
CLIP2	0.0868842	0.289112	0.000249196	Up
CLIP4	0.545141	0.83783	0.00896096	Up
CLMP	0.0146641	0.193701	0.000101401	Up
CLSTN1	0.0944718	0.369207	3.46394e-06	Up
CLTA	0.0321386	0.1678	0.00399604	Up
CMC2	-0.102122	0.138848	0.00297642	Up
CMIP	0.242332	0.559429	6.63226e-05	Up
CMTM3	-0.0348933	0.214095	9.72374e-05	Up
CMTM7	0.145787	0.32131	0.0150933	Up
CNBD2	0.0792742	-0.0111483	0.033632	Down
CNEP1R1	-0.0930248	0.0751741	0.0198993	Up
CNIH1	0.0620955	0.208227	0.0173509	Up
CNOT11	-0.0377183	0.127244	0.00566804	Up
CNOT2	0.0183353	0.174976	0.00179017	Up
CNOT6	0.295956	0.519979	0.0168759	Up
CNOT6L	0.264065	0.539634	0.00142644	Up
CNPY4	0.0561158	0.245216	0.00869697	Up
CNR2	0.130806	0.00125391	0.0410581	Down
CNTF	-0.0836741	0.0429676	0.00399604	Up
CNTLN	0.367372	0.0634583	0.00771061	Down
CNTN4	0.222574	0.571557	0.0010161	Up
CNTNAP2	-0.0340957	0.0898171	0.00454374	Up
CNTNAP3B	0.244533	-0.031917	0.0266806	Down
COBL	0.227587	0.367689	0.0410571	Up
COG5	0.195623	0.370326	0.00307665	Up
COL10A1	0.0616068	0.292996	0.00075841	Up
COL11A1	-0.0512062	0.130028	0.000483356	Up
COL12A1	0.382609	0.895515	5.82834e-05	Up
COL13A1	0.135106	-0.0326506	0.0431181	Down
COL14A1	0.839107	1.50972	0.000430506	Up
COL15A1	-0.0142047	0.214612	0.000465252	Up
COL1A1	1.74656	2.98107	0.00013988	Up
COL1A2	1.65634	2.8626	1.03714e-05	Up
COL25A1	0.0796815	0.00530404	0.036269	Down
COL2A1	0.452897	0.852603	0.000629504	Up
COL3A1	1.1923	2.25893	2.13302e-05	Up
COL4A1	1.07056	2.01989	2.38261e-07	Up
COL4A2	0.776982	1.61826	8.14114e-07	Up
COL4A5	0.0752388	0.216814	7.22573e-05	Up
COL5A1	0.448816	0.992835	3.63808e-06	Up
COL5A2	1.15513	1.93464	0.000390313	Up
COL6A1	0.229835	0.426909	0.0116744	Up
COL6A2	0.189133	0.375065	0.0233838	Up
COL6A3	1.15451	2.18332	3.48342e-07	Up
COLGALT1	0.0964436	0.203266	0.0188431	Up
COMMD2	-0.0111206	0.312799	0.00532384	Up
COMMD6	-0.0458635	0.216752	0.000502116	Up
COPS8	-0.0491003	0.167518	0.00725564	Up
CORIN	-0.059861	0.0541776	0.00278483	Up
CORO1C	0.102848	0.785184	2.45831e-07	Up
CORO7	-0.0301207	0.0624258	0.0410581	Up
COX10	0.107697	0.30555	0.00603268	Up
COX4I1	0.171781	0.380418	0.0123683	Up
COX7A2P2	-0.0431066	0.0292271	0.0138666	Up
COX7B	0.286284	0.703111	0.00641805	Up
CPA3	0.281621	0.684937	0.001216	Up
CPEB2	0.131573	0.268073	0.0431181	Up
CPM	0.552827	0.794544	0.0284729	Up
CPNE2	-0.0269837	0.0691707	0.00771061	Up
CPQ	0.172671	0.340691	0.0120169	Up
CPXM1	0.463774	0.792564	0.00269306	Up
CPZ	0.0804536	0.254741	0.000135704	Up
CRCT1	-0.0164554	0.0858288	0.0311599	Up
CREB3L1	-0.0388506	0.150829	2.88089e-05	Up
CREB5	0.215432	0.68071	1.26479e-05	Up
CREM	-0.0289412	0.157695	0.00794739	Up
CRIM1	0.360417	0.861582	3.52073e-05	Up
CRIP2	0.148498	0.619677	4.69001e-07	Up
CRIPT	0.023593	0.284881	0.00771061	Up
CRISPLD2	0.151993	0.958697	8.82576e-08	Up
CRNN	0.18974	-0.0185223	0.0033961	Down
CRTAP	0.0239633	0.137132	0.03279	Up
CRTC3	-0.0219829	0.106481	0.000606526	Up
CRY1	-0.0747035	0.405804	0.00499842	Up
CRYAB	-0.152831	0.286844	3.15052e-05	Up
CSDE1	-0.0541935	0.129288	0.00641805	Up
CSF1	-0.0745884	0.121986	0.00869729	Up
CSF2RA	0.309269	0.594416	0.000280728	Up
CSF3R	0.3032	0.597472	0.0474998	Up
CSGALNACT1	0.16663	0.399683	0.000541654	Up
CSGALNACT2	-0.0887303	0.292541	5.58138e-05	Up
CSNK1A1	-0.104726	0.0915786	0.000629697	Up
CSNK1D	-0.0263082	0.120817	0.0178363	Up
CSNK1E	0.292306	0.667205	0.000280709	Up
CSNK2A2	0.0917329	0.277451	0.00109213	Up
CSNK2A3	0.127229	0.289291	0.0281076	Up
CSPP1	0.523341	0.920329	0.00283151	Up
CSRNP2	-0.0275046	0.228639	0.000816426	Up
CSRP1	-0.162632	0.174494	0.00362555	Up
CSTB	-0.101894	0.0400499	0.0064178	Up
CTDSPL2	0.0190044	0.277105	0.00014734	Up
CTGF	0.295197	1.09324	8.68075e-06	Up
CTHRC1	-0.021656	0.204382	0.000465252	Up
CTLA4	0.038394	0.152384	0.0344925	Up
CTNNA1	0.104049	0.408872	4.88018e-06	Up
CTNNAL1	-0.0635407	0.225246	0.0033961	Up
CTNNB1	0.0481425	0.334692	3.76336e-05	Up
CTNND1	0.245085	0.405841	0.0492371	Up
CTNND2	0.271694	0.668531	0.00011982	Up
CTR9	0.177139	0.395533	0.0246575	Up
CTSA	0.457602	0.705111	0.0246568	Up
CTSC	0.239483	0.529513	0.0256503	Up
CTSE	0.533792	0.788152	0.0303689	Up
CTSH	0.0288943	0.424591	1.74879e-05	Up
CTSK	0.2784	0.792688	1.51408e-06	Up
CTSS	0.4742	0.855527	0.0142648	Up
CTSV	0.0486825	0.109266	0.0390821	Up
CTTN	-0.0886846	0.097754	8.56724e-05	Up
CTTNBP2NL	0.316562	0.751003	5.77052e-08	Up
CUL3	-0.112173	0.0503153	0.00113202	Up
CUL4B	0.19855	0.335704	0.0362699	Up
CUTA	0.0277853	0.157141	0.0198993	Up
CUX1	-0.0308039	0.138085	1.74862e-05	Up
CWC22	-0.0377129	0.115924	0.0146741	Up
CWC27	0.0458253	0.163796	0.0486533	Up
CX3CL1	0.205525	0.37629	0.0183337	Up
CXADR	0.415936	0.685919	0.01367	Up
CXCL1	-0.186683	0.281497	2.09978e-05	Up
CXCL10	1.7468	2.63643	0.0201134	Up
CXCL11	-0.000885144	0.173743	0.0033961	Up
CXCL16	0.0144708	0.451393	1.00064e-05	Up
CXCL5	-0.065729	0.218457	3.29417e-05	Up
CXCL6	0.330393	1.25761	2.08642e-07	Up
CXCL8	0.554227	1.83141	4.94382e-09	Up
CXCR4	0.55266	1.42977	6.63062e-05	Up
CXorf23	0.272279	0.456124	0.016414	Up
CXorf36	0.0136533	0.0931643	0.0106982	Up
CYB5R4	-0.035876	0.110597	0.0116744	Up
CYB5RL	0.0770654	0.014538	0.0376528	Down
CYBA	0.300691	0.451844	0.0259886	Up
CYBRD1	0.361546	0.744272	0.00748017	Up
CYFIP1	0.118061	0.316572	0.00198512	Up
CYLD	0.0352359	0.189893	0.00950946	Up
CYP19A1	1.15979	1.76502	0.0256438	Up
CYR61	-0.621419	0.253372	5.82786e-05	Up
CYSLTR2	0.0921588	0.239441	0.0046909	Up
CYSTM1	0.0259451	0.185378	0.00339579	Up
CYTH2	0.133705	0.536934	2.00143e-06	Up
CYTH3	0.204308	0.348123	0.00844026	Up
CYTIP	-0.164063	0.267349	0.00198502	Up
CYTL1	0.118218	-0.018997	0.00950981	Down
DAAM1	0.197393	0.430533	0.000502084	Up
DACT1	0.0955881	0.237026	0.0146737	Up
DAG1	0.12465	0.331873	0.00593916	Up
DAGLA	0.363071	0.659031	0.00869664	Up
DALRD3	-0.0717316	0.0603038	0.000629697	Up
DAPK3	-0.0428017	0.163343	0.00150381	Up
DAPP1	0.163709	0.275257	0.023696	Up
DBN1	0.291819	0.695735	2.00143e-06	Up
DCAF16	0.27148	0.469444	0.0332078	Up
DCBLD1	0.191899	0.35414	0.0441804	Up
DCBLD2	0.168223	0.400536	0.0009799	Up
DCDC2	1.84495	2.89335	0.000319486	Up
DCLK1	0.0702199	0.338184	0.000239496	Up
DCLK2	0.259301	0.563524	0.00126019	Up
DCN	0.299122	0.89451	0.000153488	Up
DCP1A	0.133618	0.372745	6.63226e-05	Up
DCTN2	-0.0656645	0.193985	0.000280728	Up
DCTN4	-0.0464203	0.0639758	0.0480731	Up
DCTN5	-0.0132149	0.199012	0.00312777	Up
DCUN1D3	-0.0287756	0.107493	0.00412722	Up
DDAH2	0.00556526	0.172083	0.00167009	Up
DDHD2	0.0945936	0.186102	0.0480731	Up
DDR1	0.171844	0.519544	6.08563e-05	Up
DDR2	0.141135	0.368598	0.00714579	Up
DDX10	0.201796	0.349814	0.00235389	Up
DDX11	0.249553	0.0570566	0.0150933	Down
DDX42	-0.0419563	0.0877682	0.0183331	Up
DDX47	-0.0583919	0.0703909	0.0046911	Up
DDX5	-0.116694	0.144271	0.000239512	Up
DDX52	-0.0393421	0.21789	0.000101409	Up
DEFB1	-0.0463352	0.684237	3.64412e-08	Up
DEK	0.0618268	0.246214	0.0240133	Up
DENND3	0.0238583	0.196909	0.000606526	Up
DENND5A	0.140131	0.489264	3.82226e-06	Up
DENND6A	0.085211	0.274748	0.00205446	Up
DENR	-0.0670773	0.0925852	0.0173509	Up
DEPDC1B	0.477331	0.770126	0.016187	Up
DEPDC5	0.196461	0.0984146	0.0353699	Down
DFNA5	0.11538	0.370676	0.00227567	Up
DGKA	0.222997	0.601741	2.40602e-05	Up
DGKD	0.275249	0.475267	0.0159632	Up
DGKH	0.559948	1.16974	3.15052e-05	Up
DHX15	-0.0141087	0.246952	0.000249248	Up
DHX40	-0.00372921	0.11818	0.0420775	Up
DHX57	0.0268003	0.0988999	0.0475008	Up
DHX9	0.0710306	0.321391	0.000249248	Up
DICER1	0.363518	0.557194	0.023696	Up
DIRAS1	0.199507	0.0225569	0.0452648	Down
DIRC2	0.0567877	0.310514	0.000606526	Up
DISP1	0.258758	0.409728	0.033632	Up
DKK1	-0.0171715	0.341055	1.15206e-05	Up
DLC1	0.146951	0.303651	0.0218716	Up
DLG3	0.180844	0.433363	0.000173525	Up
DLK1	0.972071	1.4394	0.0480654	Up
DLL1	0.028446	0.15684	0.00328626	Up
DLX2	0.145163	-0.036811	0.00191814	Down
DNAH7	-0.0357067	0.0734123	0.000846903	Up
DNAJA2	-0.0143984	0.141379	0.00923141	Up
DNAJB1	-0.212754	0.22254	0.0259908	Up
DNAJB5	0.0411716	0.288522	0.00145186	Up
DNAJC18	0.0486271	0.258975	0.000180721	Up
DNAJC2	-0.0900881	0.0916652	0.0134777	Up
DNAJC5B	0.099863	0.224323	0.0362699	Up
DNM1	-0.108972	0.0786236	0.0381248	Up
DNM1L	0.201607	0.510326	0.00119442	Up
DNMBP	-0.0664918	0.147437	0.00297642	Up
DNTTIP2	-0.124066	0.198911	0.00179017	Up
DOCK11	0.309188	0.64301	0.00155738	Up
DOCK5	0.281002	0.564641	0.0123679	Up
DOCK6	0.0106402	0.159474	0.00205446	Up
DOCK7	0.211102	0.412435	0.00440098	Up
DOCK9	-0.137093	0.0611517	0.00844058	Up
DOK5	0.175561	0.478094	0.000135704	Up
DOT1L	0.134346	0.405098	0.000541688	Up
DPCD	-0.0787713	0.0568525	0.0013529	Up
DPF3	0.106205	0.00327684	0.0210068	Down
DPM2	-0.0481254	0.188235	0.0344925	Up
DPP8	0.0526669	0.191621	0.0415642	Up
DPRX	0.168365	0.039526	0.0215804	Down
DPY19L3	0.155715	0.296713	0.0498279	Up
DPYSL2	0.129099	0.472036	5.82834e-05	Up
DPYSL3	0.380468	0.982949	2.14429e-07	Up
DRAM1	0.141677	0.47667	0.00386883	Up
DRAM2	0.123372	0.425914	0.00771061	Up
DSC2	0.304997	0.744121	2.19728e-05	Up
DSEL	0.120567	0.624498	5.58092e-05	Up
DSG2	0.100423	0.854576	2.2043e-07	Up
DSP	0.0896037	0.475855	5.79815e-07	Up
DUOX2	-0.0954986	0.175248	0.000101409	Up
DUSP1	-0.22624	0.434055	0.0204465	Up
DUSP11	0.0139763	0.170957	0.00703773	Up
DUSP18	0.121961	0.284076	0.0001666	Up
DUSP22	0.0069659	0.102329	0.00869729	Up
DUSP4	-0.0735484	0.302926	5.45024e-08	Up
DUSP5	0.231511	0.844168	0.000119838	Up
DUSP6	-0.00915677	0.52245	0.00549316	Up
DUSP7	0.0742486	0.213443	0.00622268	Up
DYNC1H1	0.246523	0.400953	0.0420775	Up
DYNC1I2	0.263967	0.496322	0.0027847	Up
DYNC1LI2	0.000211521	0.16519	0.000704243	Up
DYNC2H1	0.192276	0.324577	0.0367244	Up
DYNC2LI1	-0.0673356	0.0384927	0.049829	Up
DYNLRB1	0.00965886	0.226144	1.67021e-05	Up
DYNLT1	0.0101414	0.378043	7.86919e-05	Up
DYRK1A	0.0507565	0.231417	0.00205446	Up
DZIP1L	0.0982349	0.227469	0.0127288	Up
E2F2	0.228515	-0.0687706	0.000369249	Down
E2F3	0.189785	0.446688	0.00191814	Up
E2F5	-0.100566	0.0800857	0.00896096	Up
E2F7	0.13316	0.0391504	0.0227686	Down
EAF1	-0.0404686	0.0716702	0.0221676	Up
ECD	0.0278681	0.178362	0.0127283	Up
ECT2	0.612446	0.940931	0.0336303	Up
EDAR	0.0960419	0.000873398	0.0486533	Down
EDIL3	0.895051	1.68551	9.09637e-06	Up
EDN1	-0.0379666	0.419441	8.37168e-07	Up
EDNRA	0.680151	1.2601	0.000562477	Up
EDNRB	-0.146055	0.159654	0.00484255	Up
EEA1	0.151389	0.287375	0.0266806	Up
EEF1A1	0.0113813	0.222935	1.87312e-05	Up
EEF1A1P11	-0.0350199	0.167345	3.76303e-05	Up
EEF1A1P13	-0.0483444	0.132609	0.0173509	Up
EEF1G	-0.05999	0.0683518	0.0146741	Up
EEPD1	0.0914056	0.416128	0.000541688	Up
EFCAB14	-0.070399	0.0383732	0.03279	Up
EFEMP1	0.621532	1.52969	1.14152e-06	Up
EFEMP2	0.202061	0.396981	0.000691232	Up
EFHC1	0.28192	0.58437	0.00172917	Up
EFNA5	-0.0874744	0.0841315	0.00869729	Up
EFNB2	-0.0253248	0.204499	0.0475008	Up
EFR3A	0.0113717	0.137742	0.0164145	Up
EFTUD1	0.303397	0.536771	0.0327891	Up
EGFL6	-0.0686712	0.0735732	0.000641549	Up
EGLN1	-0.0236423	0.109512	0.0159632	Up
EGLN3	0.0845609	0.264526	0.000541688	Up
EGR1	0.00280168	0.546996	0.0400598	Up
EHD4	-0.148091	0.217229	0.000269842	Up
EHF	0.142387	0.612734	6.08462e-05	Up
EIF1	-0.00710748	0.213893	0.000465192	Up
EIF1B	-0.0888997	0.075458	0.00223723	Up
EIF2AK2	0.276463	0.469196	0.0240133	Up
EIF2B2	-0.118662	0.0661446	0.0120169	Up
EIF3A	0.0587807	0.268871	0.00198522	Up
EIF3D	0.0169485	0.21667	0.00317995	Up
EIF3E	0.00270355	0.297622	0.00128266	Up
EIF3H	-0.107635	0.110162	0.00113208	Up
EIF3I	0.0239475	0.199372	0.0420775	Up
EIF3J-AS1	0.335935	0.159387	0.00869729	Down
EIF3K	-0.0261505	0.0998753	0.00641805	Up
EIF4A1P2	-0.0615507	0.147086	0.00869729	Up
EIF4A2	0.210104	0.487011	0.000606526	Up
EIF4A3	-0.164131	0.0988421	0.000195961	Up
EIF4E2	-0.162089	0.0860518	0.000414663	Up
EIF4G2	-0.134766	0.108792	3.46394e-06	Up
ELANE	0.141414	-0.0445401	0.00622268	Down
ELF1	0.259774	0.653284	3.29709e-06	Up
ELF2	-0.0342959	0.15619	0.00179017	Up
ELF4	-0.0979059	0.0336262	0.00328641	Up
ELK3	0.248081	0.529685	0.000334979	Up
ELK4	0.0417273	0.188659	0.00235412	Up
ELL	-0.0100214	0.249939	0.000204012	Up
ELN	0.441779	0.713951	0.00661734	Up
ELOVL1	0.0975464	0.360907	0.00603243	Up
ELOVL7	0.652444	1.73761	4.79629e-09	Up
EMC3	-0.0769031	0.0724289	0.0386	Up
EMILIN1	-0.0841241	0.0286923	0.00896096	Up
EMILIN2	0.0671523	0.292553	5.92245e-06	Up
EML1	0.0197109	0.189653	0.000483325	Up
EMP1	0.584652	2.15342	8.09721e-08	Up
EMP3	0.0428206	0.478392	2.21333e-06	Up
EMR3	0.0472407	0.177021	0.00771061	Up
ENAH	0.382621	0.864833	2.51722e-05	Up
ENDOD1	0.071514	0.249885	0.0221669	Up
ENDOV	0.104384	-0.0161474	0.0362699	Down
ENO2	-0.0201721	0.130614	0.00130579	Up
ENPP5	0.160285	0.406518	0.000315883	Up
ENSA	0.031416	0.0823566	0.0100884	Up
ENTPD1	0.397113	0.777065	0.000315905	Up
ENTPD4	0.0163487	0.166959	0.00219962	Up
ENTPD7	-0.0655964	0.184149	0.00374531	Up
ENY2	-0.0565819	0.1854	0.0146741	Up
EOGT	0.163452	0.486301	1.83089e-05	Up
EPB41L2	0.51497	0.812651	0.00350912	Up
EPB41L3	0.0828645	0.293183	0.014468	Up
EPB41L4A	0.174411	0.354635	0.00923175	Up
EPC2	0.0772414	0.289655	0.000447782	Up
EPCAM	1.8823	3.74855	7.48967e-08	Up
EPHA2	-0.0188939	0.701939	0.000147318	Up
EPHA3	0.861095	1.45511	0.00105288	Up
EPHB2	0.0205568	0.218409	0.000730861	Up
EPS15	0.0353178	0.139648	0.0246575	Up
EPS8	0.102774	0.441953	1.29435e-05	Up
EPSTI1	0.392017	0.654791	0.00703773	Up
ERCC1	-0.145442	0.0731943	0.0010161	Up
ERG	0.00781348	0.14579	0.0259908	Up
ERMP1	0.454659	0.798393	0.00292715	Up
ERO1L	-0.137784	0.174648	0.000159935	Up
ERP27	0.132846	0.327537	0.00328641	Up
ESCO1	0.102448	0.267111	0.0130985	Up
ESRP1	0.0685704	0.400441	0.000269842	Up
ESYT2	0.0278094	0.272859	3.01284e-05	Up
ETS1	0.428373	0.81437	0.000105733	Up
ETV3	0.027972	0.288579	0.000230135	Up
ETV6	-0.186605	0.0675627	0.000269824	Up
EVA1C	-0.108173	0.236723	1.00044e-05	Up
EVI2A	0.192779	0.437755	0.000398949	Up
EVI2B	0.160968	0.588739	0.00334069	Up
EXD2	-0.0791051	0.031556	0.0142653	Up
EXOC2	-0.0616445	0.104897	0.00126019	Up
EXOC5P1	-0.0561911	0.0666883	0.0173509	Up
EXOC6	-0.0435987	0.0995709	0.00896096	Up
EXOC6B	0.258172	0.468473	0.0110148	Up
EXOSC10	0.0919789	0.176479	0.0486533	Up
EXT2	-0.0545211	0.0554164	0.049829	Up
EXTL2	0.0433719	0.259865	0.00297642	Up
EZR	-0.0378583	0.437588	4.01405e-06	Up
F13A1	0.0410619	0.362896	0.0142653	Up
F2R	0.165375	0.734737	1.63439e-06	Up
F2RL1	-0.00654157	0.768116	1.91647e-05	Up
F2RL2	0.368066	0.592727	0.0198993	Up
F3	0.0447071	0.437826	1.95135e-06	Up
FABP3	0.304754	0.549392	0.0420775	Up
FABP5	1.12839	1.73575	0.00661071	Up
FAIM	0.103287	0.481803	4.88018e-06	Up
FAM102A	0.499851	1.02693	0.000997707	Up
FAM102B	0.521715	1.29677	4.80455e-09	Up
FAM103A1	-0.0349313	0.18974	0.00075841	Up
FAM111B	0.760304	0.853118	0.0441773	Up
FAM118A	0.102208	0.258514	0.03279	Up
FAM126A	-0.0621365	0.110153	0.0183337	Up
FAM127A	-0.0460836	0.417316	5.43289e-09	Up
FAM127B	-0.0226315	0.22299	0.000398949	Up
FAM127C	-0.175071	0.111467	0.000159911	Up
FAM129A	0.116117	0.336665	0.00399622	Up
FAM129B	-0.0745675	0.179074	2.09978e-05	Up
FAM133B	0.356425	0.743848	0.00499821	Up
FAM135A	0.169818	0.523024	1.63458e-06	Up
FAM150B	-0.0982228	0.0381952	0.0420775	Up
FAM161A	0.162515	0.280744	0.0431181	Up
FAM161B	0.114164	-0.0119524	0.00440098	Down
FAM169A	0.487398	0.90349	0.000221086	Up
FAM171B	0.13037	0.356608	0.000291984	Up
FAM172BP	-0.0478038	0.0202516	0.0420775	Up
FAM175A	0.207478	0.396889	0.00532384	Up
FAM179B	0.148852	0.325448	0.00725592	Up
FAM188B	0.131657	0.329981	0.00227567	Up
FAM189A2	0.0885666	0.232428	0.0103894	Up
FAM198B	-0.0301938	0.346154	0.000979956	Up
FAM210A	-0.138366	0.0467061	0.0110152	Up
FAM214A	0.289236	0.104834	0.0288455	Down
FAM227A	0.0165129	0.121356	0.0210061	Up
FAM3B	0.275669	0.869753	2.19708e-05	Up
FAM46A	-0.246972	0.294815	0.000414663	Up
FAM49A	0.153605	0.482106	0.000945003	Up
FAM49B	-0.021799	0.246872	0.000878536	Up
FAM57A	0.0282299	0.31587	1.26491e-05	Up
FAM60A	0.217795	0.590456	0.000911155	Up
FAM63B	0.239621	0.361524	0.0458142	Up
FAM84A	0.098314	0.0112365	0.0273861	Down
FAM91A1	-0.0244136	0.121267	0.0431181	Up
FAP	0.757568	1.85392	1.58291e-07	Up
FAR1	0.349856	0.633184	0.00454355	Up
FAS	0.0117907	0.204964	0.0178363	Up
FAT1	1.65252	2.4597	0.00746501	Up
FBL	-0.0615417	0.068732	0.0106982	Up
FBLIM1	-0.0466385	0.100138	0.0191019	Up
FBLN1	0.230531	0.55975	7.54036e-05	Up
FBLN2	0.148232	0.276411	0.0381248	Up
FBN1	0.922147	1.68188	0.000103461	Up
FBN2	0.149734	0.302777	0.0183326	Up
FBXL2	0.32923	0.539281	0.00412685	Up
FBXL7	0.0566576	0.116783	0.0259908	Up
FBXO11	0.191299	0.432361	0.00121607	Up
FBXO18	-0.0263159	0.0818634	0.0441804	Up
FBXO3	-0.0938118	0.034056	0.0390812	Up
FBXO32	-0.084653	0.120247	0.0193643	Up
FBXO34	0.0260153	0.206458	0.00484255	Up
FBXO36	0.0388719	0.129925	0.0259908	Up
FBXW11	0.0237574	0.219327	1.38826e-05	Up
FBXW4P1	0.0311076	0.246396	0.0120169	Up
FCAR	-0.137997	0.052335	0.0420775	Up
FCGR1A	0.170783	0.401589	0.0319661	Up
FCGR2A	0.163926	0.774837	2.8412e-06	Up
FDX1P1	-0.0671873	0.117185	0.00641805	Up
FEM1B	0.0330989	0.118891	0.0155224	Up
FEM1C	0.305722	0.550096	0.00260457	Up
FER	0.339797	0.619624	0.00167009	Up
FEZ2	0.0182126	0.211988	0.00703773	Up
FGD6	0.617949	1.06822	0.00166982	Up
FGF12	-0.0152169	0.175371	0.00260445	Up
FGF13	0.0246391	0.141525	0.00243504	Up
FGFR1	0.137794	0.533187	1.50005e-07	Up
FGL2	0.51361	1.00284	0.00185314	Up
FHIT	0.121378	0.00228913	0.033632	Down
FHL2	0.0184748	0.216325	0.00703745	Up
FHL3	0.0839664	0.331137	0.000979956	Up
FIBIN	-0.109413	0.109475	0.0311599	Up
FIG4	0.281151	0.487353	0.0127288	Up
FILIP1	0.27733	0.442803	0.0171114	Up
FILIP1L	0.0209446	0.413426	1.26479e-05	Up
FJX1	-0.123755	0.196432	2.57204e-06	Up
FKBP10	0.212831	0.644019	3.88893e-07	Up
FKBP1A	-0.0569958	0.104498	0.00725592	Up
FKBP3	-0.0617872	0.176902	0.00603243	Up
FKBP7	0.022648	0.259421	0.00130571	Up
FKBP9	0.0518684	0.222273	0.000292024	Up
FLJ11710	0.297801	0.103043	0.0105424	Down
FLJ30064	-0.0153178	0.113957	0.0400598	Up
FLJ37201	0.13546	0.0323312	0.0486533	Down
FLJ45684	0.0941277	-0.0304407	0.0259908	Down
FLJ46363	0.164523	-0.0447428	0.0110152	Down
FLNA	0.0882684	0.658942	1.08505e-06	Up
FLNB	0.187501	0.419729	0.00703773	Up
FLNC	0.00519183	0.13256	0.0142653	Up
FLRT2	0.590831	0.956294	0.0115052	Up
FLRT3	0.179608	0.499047	0.00641805	Up
FLVCR2	0.182368	0.477912	0.03279	Up
FMN1	0.274614	0.461761	0.0353708	Up
FMNL1	0.146628	0.259382	0.00243504	Up
FMNL2	0.580769	0.928537	0.00145147	Up
FMNL3	0.421058	0.685972	0.011674	Up
FMO1	0.399929	0.700961	0.0259908	Up
FMOD	0.203155	0.674421	9.54438e-06	Up
FNBP1L	0.367872	0.60789	0.0138666	Up
FNBP4	0.274248	0.422035	0.0292198	Up
FNDC1	0.281884	0.955651	7.54047e-07	Up
FNDC5	0.800166	1.58615	0.000191972	Up
FOSB	1.55809	2.39512	0.026994	Up
FOSL2	-0.327672	0.194624	0.000188196	Up
FOXJ3	0.17173	0.380695	0.00161278	Up
FOXN3	0.196772	0.340317	0.0183331	Up
FOXP4	0.00454344	0.12904	0.0142653	Up
FPR3	1.0178	1.4801	0.00794617	Up
FRAS1	0.331407	0.596651	0.0188431	Up
FRMD4B	0.521898	0.958649	0.00158486	Up
FRMD6	0.101857	0.355299	0.0178363	Up
FRZB	0.0194365	0.233451	0.000159935	Up
FSD1L	-0.00391473	0.104419	0.00566827	Up
FSIP2	-0.0068628	0.0361291	0.00725592	Up
FSTL1	0.794229	1.52534	5.50511e-06	Up
FSTL3	0.274462	0.72379	2.70325e-06	Up
FTH1	-0.0168593	0.109682	0.000376455	Up
FTH1P2	0.0232022	0.184751	0.0253165	Up
FTO	-0.0448864	0.0549735	0.00725592	Up
FUS	-0.0325255	0.272157	2.63329e-05	Up
FUT10	0.349823	0.192175	0.0198981	Down
FUT11	-0.007095	0.188535	0.000264531	Up
FUT8	0.146965	0.326951	0.00819035	Up
FXYD2	0.263249	0.631654	0.00566827	Up
FXYD5	0.156832	0.343818	0.00440079	Up
FYN	0.0359854	0.311874	7.54158e-05	Up
FZD6	-0.0812278	0.20506	0.000678528	Up
G2E3	0.065867	0.326514	0.00191814	Up
G3BP2	-0.155005	0.0781957	0.000414663	Up
G6PD	0.0482093	0.237742	0.0155229	Up
GAB2	0.258236	0.620476	6.08513e-05	Up
GABARAP	-0.13059	0.068549	0.00185304	Up
GABBR1	0.195817	0.34788	0.0410571	Up
GABRP	0.0423961	0.593314	4.21551e-06	Up
GADD45A	0.507804	0.848845	0.00532384	Up
GALNT18	-0.0718265	0.0866896	0.000383843	Up
GALNT3	0.0885705	0.309498	0.000730817	Up
GALNT7	0.248808	0.465771	0.0221676	Up
GAS2L3	0.492677	0.748181	0.0307618	Up
GAS6	0.0590353	0.259115	0.0021259	Up
GAS7	0.0454927	0.256008	2.75445e-05	Up
GATAD2B	0.146094	0.313878	0.00703773	Up
GATSL2	0.295965	0.69116	0.000114962	Up
GBAS	0.0758963	0.387545	0.000595204	Up
GBP2	0.0743585	0.33603	0.00819066	Up
GCNT4	0.780285	1.70298	6.51737e-06	Up
GCSAM	0.164906	0.0520582	0.0288455	Down
GDAP2	-0.00322488	0.0848651	0.0480731	Up
GDF11	0.0667821	-0.000283916	0.0319652	Down
GDI1	0.0281186	0.217913	0.00794708	Up
GEM	0.684892	1.60024	2.40514e-05	Up
GFI1B	0.159522	0.0286461	0.0221676	Down
GFPT2	0.0281826	0.773312	8.31018e-09	Up
GGNBP2	0.045986	0.230551	0.0033961	Up
GGPS1	-0.0844782	0.0328973	0.0221676	Up
GGT5	-0.0970036	0.154432	0.00260457	Up
GGTA1P	-0.0936545	0.101404	0.03279	Up
GINM1	-0.175876	0.0688032	0.000141415	Up
GJA1	0.0786164	0.556481	1.55315e-06	Up
GJA5	0.161886	0.476156	0.000979956	Up
GJC1	0.179976	0.493306	8.93676e-05	Up
GK5	-0.0843785	0.0401211	0.00105348	Up
GLA	0.176367	0.393344	0.00725592	Up
GLB1	0.0759655	0.208598	0.0193649	Up
GLDN	0.245499	0.671509	5.34436e-05	Up
GLG1	0.225578	0.429661	0.00641805	Up
GLI3	0.0896874	0.379229	4.87966e-06	Up
GLIPR1	0.321728	0.780259	0.000653569	Up
GLIPR2	0.162161	0.829134	6.84364e-08	Up
GLIS2	0.0364844	0.229497	0.00287917	Up
GLIS3	0.0291726	0.555018	9.60234e-08	Up
GLRB	-0.00664502	0.0997226	0.016877	Up
GLS	0.668785	1.16851	4.48482e-05	Up
GLT8D2	0.0756616	0.442628	6.6328e-05	Up
GLTSCR2	-0.0425158	0.108857	0.0150933	Up
GLUD2	-0.0397699	0.173334	0.0371875	Up
GMEB1	-0.0416744	0.114312	0.0183337	Up
GMFB	-0.113183	0.245194	0.00117338	Up
GMFG	-0.0858448	0.227817	0.00584792	Up
GNA12	0.0790921	0.217405	0.0106982	Up
GNA13	0.0120553	0.587543	2.59536e-07	Up
GNAI1	0.104697	0.26154	0.0204465	Up
GNAI3	-0.0606795	0.218209	0.00155746	Up
GNAQ	0.127025	0.35295	0.000141415	Up
GNAS	0.12837	0.260263	0.00198522	Up
GNB1	0.0155741	0.304657	5.12305e-06	Up
GNB4	0.273822	0.685179	0.000474132	Up
GNG11	0.0306663	0.190011	0.0221676	Up
GNG12	-0.0915313	0.116255	0.00454394	Up
GNG5	-0.123429	0.0416182	0.0207237	Up
GNL1	-0.0596276	0.118814	0.00105348	Up
GNL2	-0.0593313	0.257508	0.00185314	Up
GNL3L	-0.0544978	0.0511393	0.0253165	Up
GNPDA1	0.0903827	0.296307	0.00923175	Up
GNPDA2	0.0308424	0.135036	0.0253165	Up
GNPTAB	0.10683	0.353911	0.0001666	Up
GNS	-0.0225878	0.183119	0.0221676	Up
GOLGA2P2Y	0.11597	0.0180884	0.0362699	Down
GOLGA2P6	0.0158487	0.0889038	0.0486533	Up
GOLGA7	-0.0638282	0.0961204	0.0215804	Up
GOLM1	0.57049	1.08002	9.92793e-05	Up
GPATCH8	0.277312	0.430725	0.0332078	Up
GPBAR1	0.0167534	0.0799519	0.0178363	Up
GPBP1	0.253918	0.542462	0.000101401	Up
GPC3	3.55533	5.43508	0.0012793	Up
GPC4	0.314647	0.874592	3.43856e-08	Up
GPC6	0.124583	0.29347	0.0116744	Up
GPCPD1	-0.212509	0.184123	0.0155224	Up
GPD2	0.133119	0.373249	0.0227686	Up
GPN1	-0.103452	0.15873	0.000606489	Up
GPR124	0.108732	0.341981	0.00172917	Up
GPR137B	0.0923265	0.442464	0.000878536	Up
GPR160	0.00181814	0.324506	0.000355175	Up
GPR171	0.0212299	0.210897	0.00532384	Up
GPR176	0.0826179	0.386955	1.67005e-05	Up
GPR183	0.326526	1.15163	5.12142e-06	Up
GPR34	0.0921448	0.296661	0.0159632	Up
GPR56	0.0279591	0.501429	1.70303e-08	Up
GPR64	0.0506414	-0.011725	0.0441804	Down
GPR97	-0.168028	0.104768	0.00172917	Up
GPRC5A	-0.0575879	0.217165	0.00661893	Up
GPRC5B	0.647178	1.32264	3.93031e-05	Up
GPX8	0.303785	0.901195	4.42663e-06	Up
GRAMD1B	0.403842	0.888898	1.00054e-05	Up
GREM1	-0.0314526	0.307256	0.000341581	Up
GRHL2	-0.0163782	0.21195	0.00075841	Up
GRIN2A	-0.0334542	0.131252	0.00105348	Up
GRK5	0.0160728	0.206632	0.000786922	Up
GRN	0.23503	0.51065	0.0113406	Up
GRSF1	0.11176	0.326806	0.000502116	Up
GSK3B	0.100996	0.305715	0.000492559	Up
GSN	0.48538	0.760127	0.00703773	Up
GSR	-0.00627385	0.0431484	0.0319661	Up
GSTP1	0.291848	0.733092	2.63305e-05	Up
GTF2A1L	0.10576	0.273785	0.000584115	Up
GTF2E2	0.145188	0.208627	0.0469311	Up
GTF3C2	-0.0520045	0.0589285	0.000911208	Up
GTPBP1	-0.092057	0.105715	0.0025185	Up
GTPBP4	-0.0245758	0.214254	0.00896096	Up
GUCY1B3	-0.0351907	0.174815	0.0142653	Up
GULP1	0.168198	0.731491	3.58961e-07	Up
GVINP1	0.222067	0.0864685	0.0299827	Down
GXYLT2	0.226432	0.60324	1.52302e-05	Up
H2AFY	0.236339	0.443381	0.00178998	Up
H2AFY2	0.301167	0.657209	0.00406106	Up
H2AFZ	0.273334	0.558705	0.0307627	Up
H3F3A	0.0561729	0.29369	0.00454394	Up
H3F3B	-0.171702	0.289637	2.2995e-05	Up
H3F3C	-0.0988355	0.12403	0.00584767	Up
HABP4	-0.100314	0.159515	6.35312e-05	Up
HAL	0.54304	0.162758	0.0138666	Down
HAS2	0.690843	2.292	8.3265e-08	Up
HAUS2	-0.123066	0.0612274	0.0100884	Up
HAVCR1	0.123812	0.315084	0.0452648	Up
HAVCR2	0.133023	0.518466	0.00103458	Up
HBEGF	0.0835006	0.750929	0.000107969	Up
HBM	0.482955	0.144393	0.0134777	Down
HCCS	0.0229813	0.32123	0.00317995	Up
HCLS1	-0.0753359	0.124904	0.0452648	Up
HDAC2	0.122791	0.446259	0.00155729	Up
HDAC7	0.115765	0.279416	0.000653689	Up
HDAC9	0.108778	0.280862	0.0204465	Up
HDC	0.0462895	0.133741	0.00661893	Up
HDGFRP3	0.0496013	0.28152	0.00205435	Up
HDX	0.0283931	0.152951	0.00307665	Up
HEATR1	0.0132555	0.14347	0.0296	Up
HEG1	0.194564	0.761876	2.35303e-08	Up
HEPH	0.0977022	0.367395	0.000328519	Up
HERC6	0.250603	0.399558	0.0475008	Up
HEXA	0.223907	0.474431	0.000110265	Up
HEXB	0.0711165	0.424051	1.63458e-06	Up
HEY1	-0.022074	0.042962	0.0410581	Up
HEYL	0.0917843	0.30971	0.0215804	Up
HGSNAT	0.328523	0.586613	0.00260457	Up
HIATL1	-0.000170718	0.278732	0.00549362	Up
HIF1A	-0.250016	0.211327	1.74879e-05	Up
HIPK1	0.0255411	0.247569	0.00188528	Up
HIST1H2BE	0.124779	0.0182718	0.0288455	Down
HIST1H3C	0.196465	0.0466768	0.00584792	Down
HIST1H3D	0.640274	0.377484	0.0498279	Down
HIST2H2BC	0.334857	0.164769	0.0249844	Down
HIVEP2	0.132468	0.795576	1.26532e-06	Up
HIVEP3	0.045208	0.140139	0.0159632	Up
HLA-A	0.261222	0.507272	0.00703745	Up
HLA-B	0.0813622	0.362543	0.00770941	Up
HLA-C	0.148612	0.340029	0.0273861	Up
HLA-DMA	0.412389	0.716474	0.0281068	Up
HLA-DMB	0.480252	0.945762	0.0142639	Up
HLA-DPA1	0.453595	0.903347	0.0480709	Up
HLA-DQA1	0.441838	0.808986	0.0273861	Up
HLA-DQB1	0.373993	0.770551	0.0130972	Up
HLA-DQB2	0.216845	0.422381	0.00950981	Up
HLA-DRA	0.636045	1.15003	0.0103886	Up
HLA-DRB1	0.0290818	0.53452	0.002354	Up
HLA-DRB3	-0.000318669	0.487454	0.00682517	Up
HLA-DRB5	0.565011	0.959047	0.0273861	Up
HLA-E	-0.00442435	0.148232	0.0233838	Up
HLA-G	0.217715	0.407244	0.0127283	Up
HLA-J	0.191098	0.443126	0.00307665	Up
HLA-L	0.0422849	0.16221	0.0259908	Up
HMCES	0.0547912	0.213624	0.00641805	Up
HMCN1	0.993595	1.63194	0.00087787	Up
HMG20A	0.273494	0.431948	0.0441794	Up
HMGB1	0.0175564	0.207343	0.00603268	Up
HMGB1P4	-0.0386444	0.13109	0.0146741	Up
HMGCLL1	0.106905	-0.0123392	0.0452648	Down
HMGN1P38	0.0868859	-0.0134702	0.0410581	Down
HMGN2	0.0342385	0.339834	0.0155229	Up
HMGN4	0.0806103	0.201434	0.0281068	Up
HN1	0.0800939	0.305224	0.000188196	Up
HN1L	0.081035	0.199873	0.0183331	Up
HNF1A-AS1	1.48946	0.897107	0.0307602	Down
HNF1B	0.146078	0.519635	7.86982e-05	Up
HNRNPA1	0.223933	0.585687	5.49884e-07	Up
HNRNPA1L2	0.168879	0.370608	0.000159935	Up
HNRNPA1P12	0.208195	0.404858	0.00725592	Up
HNRNPA1P8	0.115691	0.468719	0.000114953	Up
HNRNPA2B1	0.223536	0.380468	0.0353708	Up
HNRNPA3	0.00917157	0.189098	0.00350912	Up
HNRNPA3P3	0.00288276	0.0741886	0.0452648	Up
HNRNPC	-0.0107813	0.189105	0.00399604	Up
HNRNPD	0.0824271	0.230625	0.000653649	Up
HNRNPDL	0.0979041	0.307257	0.00771061	Up
HNRNPH2	-0.103596	0.0437902	0.0210068	Up
HNRNPK	-0.126701	0.11027	6.92354e-05	Up
HNRNPLL	0.0222896	0.269302	5.82834e-05	Up
HNRNPM	-0.097974	0.0467284	0.00896096	Up
HNRNPU	0.265063	0.435828	0.00412685	Up
HNRNPUL1	-0.0874022	0.0545914	0.00126019	Up
HOMER1	0.503145	0.858315	0.00936882	Up
HOMER3	0.0602521	0.281592	2.4058e-05	Up
HPSE	0.0529233	0.228055	0.003869	Up
HS2ST1	-0.0283176	0.113474	0.00923141	Up
HSBP1	-0.227158	0.0928058	0.00117338	Up
HSP90B2P	0.352808	0.0255597	0.0159632	Down
HSPA2	0.300076	0.674686	0.000629697	Up
HSPA6	0.145006	0.468801	0.0103894	Up
HSPB8	0.233991	0.846225	2.21282e-06	Up
HSPG2	0.130757	0.481023	0.000341581	Up
HSPH1	-0.214066	0.24565	0.00356674	Up
HTR2B	0.146478	0.265852	0.0447178	Up
HYAL2	-0.0462547	0.0761273	0.00150381	Up
IAH1	0.00958226	0.210363	0.00235412	Up
ICA1L	0.0177446	0.162775	5.58138e-05	Up
ICE1	0.0508391	0.212493	0.00532384	Up
ICOSLG	0.182515	0.326953	0.0492371	Up
ID4	0.0891945	0.308539	0.000584151	Up
IDO1	0.00435922	0.213045	0.000414663	Up
IER3	0.203581	0.738709	4.89821e-05	Up
IFI16	0.388589	0.84731	2.19748e-05	Up
IFI30	-0.0140887	0.377965	0.00150373	Up
IFNA14	-0.0176165	0.0145137	0.0303713	Up
IFNAR2	0.0836473	0.33182	0.00549362	Up
IFNGR1	-0.172849	0.14229	0.00622268	Up
IFNGR2	0.234856	0.525405	2.88089e-05	Up
IFT122	0.224597	0.347116	0.0259894	Up
IFT43	-0.011866	0.150038	0.00748017	Up
IFT52	0.165277	0.447753	6.67912e-06	Up
IFT57	-0.0611405	0.336165	4.64836e-06	Up
IGBP1	0.0648452	0.331585	0.0106978	Up
IGF1R	0.170904	0.366183	0.0138666	Up
IGF2BP2	0.610189	0.985756	0.0129116	Up
IGFBP7	0.281568	0.829639	1.90271e-06	Up
IGLL3P	0.106789	-0.0161106	0.0381248	Down
IGSF3	0.229887	0.509783	0.0024348	Up
IKBIP	0.0409967	0.175806	0.0155229	Up
IL10RB	-0.00087465	0.12762	0.0233838	Up
IL17RE	-0.0396843	0.122743	0.00185304	Up
IL18	0.167929	0.619871	1.04866e-05	Up
IL1B	0.111961	0.374502	0.0164145	Up
IL1R1	-0.257432	0.149583	0.000315905	Up
IL23A	-0.0115967	0.118717	0.00651753	Up
IL2RG	-0.00244612	0.178081	0.0463715	Up
IL3RA	0.000842969	0.181454	0.00350912	Up
IL6	0.0144097	0.579575	0.000204027	Up
IL7R	-0.0444972	0.481234	4.29555e-05	Up
ILF3	0.0301078	0.202567	0.00844058	Up
ILK	0.116955	0.389808	8.93676e-05	Up
IMPDH2	0.157628	0.319975	0.033632	Up
INF2	-0.0143549	0.124781	0.0281068	Up
INHBA	-0.217701	0.398549	1.59485e-05	Up
INHBB	0.0230479	0.198859	0.0215804	Up
INO80C	0.0384292	0.330588	0.000114962	Up
INPP1	0.06724	0.322568	0.00641805	Up
INSRR	0.168633	0.0393446	0.0130985	Down
INTS4	0.0191722	0.114765	0.049829	Up
INTS9	-0.0324888	0.101377	0.0227686	Up
IPO7	0.0142608	0.334708	8.56724e-05	Up
IPPK	-0.063179	0.0303768	0.0452637	Up
IQCK	-0.00830524	0.208957	1.91665e-05	Up
IQGAP1	0.181264	0.624541	2.19748e-05	Up
IQUB	-0.00777189	0.0505137	0.000341604	Up
IRAK2	0.338975	0.535072	0.0486533	Up
IRAK3	-0.00477739	0.511194	5.70265e-05	Up
IRF1	0.0198936	0.227522	0.0183337	Up
IRF2BP2	-0.0366146	0.0365213	0.0381248	Up
IRF6	-0.175037	0.139511	0.03279	Up
IRF8	0.218963	0.404225	0.0288455	Up
IRF9	-0.0712573	0.0388271	0.00748017	Up
ISCA1	-0.0339802	0.121863	0.0155224	Up
ISLR	0.0900029	0.415589	2.88089e-05	Up
IST1	0.18725	0.50524	8.89072e-06	Up
ISYNA1	0.283296	0.425816	0.00923175	Up
ITFG2	0.143708	0.0493077	0.0311599	Down
ITFG3	0.00558989	0.132328	0.0240133	Up
ITGA2	0.407154	1.58224	2.14482e-09	Up
ITGA3	0.139137	0.531226	1.08505e-06	Up
ITGA5	0.174443	0.496477	0.000730817	Up
ITGA6	0.422514	1.08527	2.51653e-05	Up
ITGAM	-0.144324	0.0979418	0.00126019	Up
ITGAV	0.639629	1.41571	1.80825e-06	Up
ITGAX	0.697167	1.13069	0.00362555	Up
ITGB1	0.265144	0.699534	1.71931e-06	Up
ITGB1BP1	0.0601301	0.221713	0.0410571	Up
ITGB2	-0.0319268	0.254004	0.0025185	Up
ITGB3	-0.214408	0.19481	0.003869	Up
ITGB5	0.143819	0.484673	1.33284e-06	Up
ITGB6	-0.0270982	0.343782	5.77052e-08	Up
ITGB8	0.459705	1.201	7.15571e-07	Up
ITGBL1	0.197435	0.575589	0.000383843	Up
ITIH5	0.156154	0.504157	9.54534e-06	Up
ITK	0.201652	0.459756	0.0138666	Up
ITM2A	0.174547	0.442514	0.00117332	Up
ITM2B	-0.00403237	0.209748	0.000328519	Up
ITM2C	0.219216	0.441845	0.00950946	Up
ITPKB	0.0830367	0.299895	7.07282e-05	Up
ITPKC	-0.219192	0.0857609	0.0150933	Up
ITPR3	0.199232	0.467086	0.000221086	Up
ITPRIP	-0.117054	0.216162	0.00010575	Up
JAG1	0.34205	1.08031	7.74025e-07	Up
JAK1	0.172833	0.405909	2.57204e-06	Up
JAM2	0.00324993	0.217558	0.000483356	Up
JAM3	0.181571	0.571189	4.94426e-07	Up
JARID2	0.399959	0.678256	0.00454374	Up
JAZF1	-0.00150531	0.192064	0.0475008	Up
JMJD1C	0.853492	1.18129	0.0420644	Up
JMJD6	-0.0550279	0.0896334	0.0367253	Up
JOSD1	0.0746367	0.469822	0.000114962	Up
JUN	0.118785	0.969753	0.000280709	Up
JUNB	-0.199219	0.213002	0.00117338	Up
JUND	0.188138	0.518541	0.00714579	Up
KAL1	0.00573789	0.208193	0.000173512	Up
KALRN	0.176302	0.350856	0.0390821	Up
KAT6A	0.0680675	0.204419	0.00412722	Up
KATNBL1	-0.00484088	0.115005	0.0113402	Up
KBTBD2	0.148596	0.423636	0.000474163	Up
KCMF1	-0.0725559	0.0587106	0.00307665	Up
KCNAB2	0.0755358	0.250879	0.0113406	Up
KCNE4	-0.0902827	0.468957	1.9166e-08	Up
KCNH8	-0.00731508	0.216156	3.44402e-05	Up
KCNJ15	0.0521836	0.105428	0.0463715	Up
KCNJ16	0.0571132	0.596348	1.52302e-05	Up
KCNK1	0.0388736	0.131792	0.00794708	Up
KCTD10	-0.00507201	0.264729	0.000398975	Up
KCTD20	-0.0603153	0.0468885	0.0142653	Up
KCTD9	0.133767	0.242508	0.034059	Up
KCTD9P2	0.0935846	0.205955	0.00130579	Up
KDELC1	-0.0574274	0.25234	0.00399622	Up
KDELR3	0.258161	0.370094	0.0240133	Up
KDM1A	0.021236	0.19625	0.00603243	Up
KDM2A	0.151898	0.273724	0.0431181	Up
KDM3A	0.509024	0.823378	0.0212906	Up
KDM5B	0.366836	0.823955	7.22631e-05	Up
KDM6A	0.0536756	0.325868	0.00117338	Up
KDM6B	0.00106665	0.237802	0.0142653	Up
KEL	0.661779	0.17732	0.0166433	Down
KHDRBS1	0.158223	0.367177	3.15024e-05	Up
KIAA0020	0.0294423	0.11496	0.0344916	Up
KIAA0196	0.0557897	0.187055	0.0362699	Up
KIAA0247	-0.0911294	0.172561	4.29555e-05	Up
KIAA1191	-0.00695407	0.142008	0.0349288	Up
KIAA1244	0.0927963	0.215142	0.00515859	Up
KIAA1279	-0.204305	0.0802664	0.000239512	Up
KIAA1324L	0.500492	1.09686	2.40558e-05	Up
KIAA1462	0.056986	0.252126	0.000292024	Up
KIAA1522	0.154429	0.345426	0.0150933	Up
KIF13B	0.249609	0.379161	0.0210061	Up
KIF26B	0.166529	0.254075	0.0463715	Up
KIF2A	0.259699	0.58512	4.29481e-05	Up
KIF3A	0.0926871	0.264096	0.0138661	Up
KIF5B	0.00247656	0.379364	2.5706e-06	Up
KIFAP3	0.0228336	0.311947	0.000355175	Up
KIRREL	0.135352	0.463706	1.91665e-05	Up
KITLG	0.159006	0.475918	0.000204027	Up
KLC1	0.366033	0.544486	0.021869	Up
KLC2	-0.0671038	0.0388063	0.0204465	Up
KLF1	0.166444	-0.034921	0.0173509	Down
KLF10	0.213363	0.51319	0.0138666	Up
KLF4	0.0764864	0.730501	0.000414555	Up
KLF5	0.0723632	0.477037	0.000159935	Up
KLHL18	-0.0342508	0.0896488	0.0381248	Up
KLHL29	0.185848	0.336678	0.0452648	Up
KLHL5	-0.0236877	0.300787	0.000398975	Up
KLHL6	0.436238	0.769017	0.00188509	Up
KLRB1	0.157733	0.419063	0.000945003	Up
KLRC3	0.208379	0.373116	0.0319661	Up
KMT2C	0.211985	0.411197	0.0463715	Up
KPNA2	0.259812	0.692543	0.00191804	Up
KPNA3	-0.0694245	0.157531	0.00235389	Up
KPNA4	0.0572054	0.313972	0.00362538	Up
KPNA5	0.19201	0.414177	0.00317995	Up
KPNB1	0.136314	0.260688	0.0036849	Up
KRT18	0.292978	0.739736	0.000562512	Up
KRT18P11	-0.00763229	0.46297	0.000130211	Up
KRT18P65	0.0316163	0.236745	0.00345203	Up
KRT19	0.0909744	1.04263	1.07209e-09	Up
KRT23	0.801428	2.10973	6.83962e-08	Up
KRT7	0.178332	1.13356	3.22238e-07	Up
KRT8	0.478997	1.04903	1.6691e-05	Up
KRT80	0.0493349	0.184185	0.00622268	Up
KRTAP5-9	0.100083	0.0321303	0.0441794	Down
KRTCAP2	0.00160901	0.090646	0.003869	Up
KSR1	0.24564	0.403813	0.00819066	Up
KTN1	0.0113065	0.148123	0.0100884	Up
LACC1	0.0445146	0.281919	0.000944894	Up
LAD1	0.130448	0.537545	2.57175e-06	Up
LAMA1	0.0532151	0.158833	0.00923175	Up
LAMA2	0.396743	0.892639	0.00150373	Up
LAMA3	0.280591	0.670559	0.000141415	Up
LAMA4	0.413195	0.950333	5.11603e-05	Up
LAMA5	0.0436463	0.234597	0.00440098	Up
LAMB1	0.616762	1.03593	0.0173487	Up
LAMB3	-0.17287	0.0673599	0.000483356	Up
LAMC1	0.453369	1.05138	8.81592e-07	Up
LAMC2	0.259083	1.28442	6.41813e-10	Up
LAMC3	0.169875	0.31688	0.0296	Up
LAMP1	0.159783	0.319819	0.0183337	Up
LAMP2	0.212748	0.525962	0.00566827	Up
LAMP5	0.188522	0.580456	2.63329e-05	Up
LAPTM4B	-0.0220298	0.348211	0.00515881	Up
LAPTM5	0.21848	0.553564	0.0371875	Up
LARP4B	0.066068	0.278785	0.000328519	Up
LARP6	-0.0422003	0.0484789	0.0295992	Up
LAT2	-0.0442403	0.0348904	0.034059	Up
LATS2	-0.0774135	0.103649	0.00350912	Up
LBH	0.358721	0.545216	0.0376528	Up
LCA5	0.0915048	0.267876	0.00113195	Up
LCMT1	0.0282147	0.267884	7.15571e-07	Up
LCOR	0.437159	0.643094	0.04865	Up
LCP2	-0.0985675	0.225577	0.0033961	Up
LDHB	0.370469	0.738545	0.00374497	Up
LDLRAD3	-0.0303901	0.09495	0.00235412	Up
LDOC1	0.197738	0.600639	0.00328641	Up
LEF1	0.326923	0.733168	0.000110265	Up
LEPREL1	0.113783	0.249669	0.0319644	Up
LEPROTL1	-0.0367198	0.237496	0.000383843	Up
LGALS1	0.100241	0.458541	7.52777e-06	Up
LGALS3	0.38476	0.718982	0.000322111	Up
LGALS3BP	0.338863	0.707715	0.0353717	Up
LGALS9C	0.33555	0.552064	0.00994056	Up
LGI2	0.175053	0.348422	0.000511683	Up
LHFP	0.230691	0.583367	0.00014734	Up
LHFPL2	0.349467	0.983805	1.47527e-06	Up
LIF	0.00536362	0.752805	3.861e-08	Up
LIMA1	-0.0402405	0.236745	4.01405e-06	Up
LIMS1	0.0478419	0.262662	0.000105742	Up
LIMS3L	0.0392729	0.458986	4.86055e-08	Up
LINC00152	0.354515	1.08073	5.49884e-07	Up
LINC00312	0.173675	0.965103	2.7405e-07	Up
LINC00597	0.310419	0.527542	0.0410571	Up
LINC00638	0.0979889	-0.0244208	0.0447178	Down
LINC00671	0.114339	0.0143908	0.0204465	Down
LINC01106	0.117576	0.312302	0.0110152	Up
LINC01123	0.15665	0.55545	0.00075841	Up
LIPH	0.0940911	0.419681	4.64736e-06	Up
LMBR1	-0.061676	0.1169	0.000730861	Up
LMBRD1	0.00266006	0.145929	0.0259908	Up
LMCD1	0.202678	0.646038	6.52143e-06	Up
LMNA	0.082734	0.490196	6.35364e-05	Up
LMO7	0.0885862	0.324012	0.00287903	Up
LNPEP	0.369381	0.617234	0.0159627	Up
LOC100127886	-0.00891833	0.120129	0.00454394	Up
LOC100131131	-0.247529	0.191479	0.00612677	Up
LOC100131796	0.323558	0.0484588	0.0102375	Down
LOC100131860	0.258266	-0.0184949	0.00844058	Down
LOC100131943	0.156261	-0.0099618	0.000944949	Down
LOC100133299	-0.103422	0.29382	0.00412722	Up
LOC100288160	0.347925	0.601655	0.0155219	Up
LOC100506990	0.820846	0.572705	0.0458142	Down
LOC100996760	-0.0439005	0.202675	0.00155746	Up
LOC101060747	0.156729	0.0490521	0.0469322	Down
LOC101928885	0.118236	-0.00510749	0.0295992	Down
LOC102723555	0.115071	-0.0105382	0.016877	Down
LOC102723981	-0.0248337	0.229279	0.0027847	Up
LOC286297	0.169704	0.393931	0.0106978	Up
LOC389834	0.36049	0.0142299	0.0266806	Down
LOC391722	0.0136521	0.239292	3.93339e-05	Up
LOC401286	0.0683941	-0.0222654	0.0281068	Down
LOC440896	0.133667	0.0794456	0.0303713	Down
LOC441178	-0.0127487	0.078617	0.003869	Up
LOC441601	0.003566	0.0978924	0.00440098	Up
LOC494141	-0.0198842	0.0760786	0.0381248	Up
LOC646813	0.054398	0.212808	0.00794739	Up
LONRF1	0.00360317	0.12534	0.0371866	Up
LOX	0.286604	0.923276	6.84117e-06	Up
LOXL1	0.029991	0.120005	0.0319661	Up
LOXL2	0.252683	0.600104	2.88063e-05	Up
LOXL4	1.16871	2.20842	3.5133e-05	Up
LPAR1	0.171548	0.524037	0.000303745	Up
LPAR6	0.511514	0.837914	0.0253158	Up
LPCAT1	0.0546648	0.338179	1.20282e-06	Up
LPHN3	0.129461	0.302637	0.00794739	Up
LPL	0.3835	0.827065	0.000551991	Up
LRCH1	0.338518	0.632496	0.00121607	Up
LRCH2	0.217983	0.377765	0.0273846	Up
LRP12	0.0979433	0.455985	4.4879e-05	Up
LRP6	0.26199	0.114042	0.0246575	Down
LRRC1	0.697117	1.19104	0.00010133	Up
LRRC16A	-0.0841743	0.06524	0.0281076	Up
LRRC17	0.578023	0.893337	0.0390774	Up
LRRC32	0.176968	0.572759	3.46394e-06	Up
LRRC42	-0.0410058	0.0806743	0.0173509	Up
LRRC49	0.231531	0.511717	6.63226e-05	Up
LRRC6	0.0481251	0.191334	0.00515881	Up
LRRC70	0.0907688	0.217389	0.00819035	Up
LRRC8A	0.0365147	0.331188	8.28081e-06	Up
LRRC8C	0.0351234	0.178006	0.0159632	Up
LRRFIP1	0.133256	0.321578	0.0127283	Up
LRRK2	0.131769	0.240723	0.0400598	Up
LRRN1	0.0446333	0.245346	5.11646e-05	Up
LSM14A	-0.0400012	0.0944917	0.0103894	Up
LSM8	0.110274	0.308843	0.00317981	Up
LTA4H	0.152574	0.39101	0.0420755	Up
LTB	0.105998	0.00017896	0.0463715	Down
LTBP1	0.810137	1.10943	0.0340555	Up
LTBP2	0.261767	0.636102	1.32521e-05	Up
LTN1	0.0966469	0.188639	0.0400598	Up
LUM	1.20748	2.70296	5.06961e-09	Up
LURAP1L	0.187825	0.506427	0.0311599	Up
LUZP1	0.158492	0.458055	2.00143e-06	Up
LUZP6	-0.0480812	0.173792	0.000383843	Up
LXN	0.218293	0.769899	2.98588e-06	Up
LY86	0.200267	0.631598	0.00368473	Up
LY86-AS1	0.33051	-0.0264107	0.0362699	Down
LY96	0.062466	0.350645	0.00145186	Up
LYPD1	0.0181938	0.179199	0.00126019	Up
LYPD6B	0.0198938	0.316339	0.000110265	Up
LYZ	0.9641	1.68507	0.00142582	Up
MACC1	0.427993	1.4435	2.88709e-08	Up
MAEA	-0.0285118	0.103335	0.0210068	Up
MAFF	0.0483188	0.446387	0.00426211	Up
MAFK	-0.22735	0.188684	0.00109213	Up
MAGED2	0.386392	0.861635	4.89862e-05	Up
MAGED4	0.410929	0.793472	0.0230737	Up
MAGEH1	0.00130618	0.135691	0.0155229	Up
MAK	0.00278927	0.162046	0.00243504	Up
MALT1	0.139198	0.450154	1.595e-05	Up
MAML2	0.454906	0.856958	6.83976e-06	Up
MAMLD1	-0.0597037	0.268712	2.51722e-05	Up
MAN2B1	-0.0504653	0.131113	0.0033961	Up
MAP1B	0.19972	0.867468	1.41843e-07	Up
MAP1LC3B	0.0855171	0.160152	0.049829	Up
MAP2	0.454651	0.870856	0.0035088	Up
MAP2K4	-0.059269	0.176078	9.32278e-05	Up
MAP3K2	0.00092669	0.198809	0.00260457	Up
MAP3K7	0.0910373	0.195465	0.0123683	Up
MAP4	0.105841	0.34345	0.000141404	Up
MAP4K3	0.553768	0.942656	7.17514e-06	Up
MAP4K4	0.360135	0.693112	4.6888e-05	Up
MAP4K5	0.178462	0.530092	1.83071e-05	Up
MAP7D1	-0.0370645	0.0448719	0.0441794	Up
MAP9	0.0506178	0.122996	0.00747987	Up
MAPK1	-0.0166595	0.17262	0.000383843	Up
MAPK10	0.249175	0.46706	0.00447155	Up
MAPK13	-0.10301	0.270779	1.74879e-05	Up
MAPK1IP1L	-0.143093	0.0741781	0.000502116	Up
MAPK6	-0.103626	0.152147	0.00484255	Up
MAPK8	0.0745647	0.357488	2.4058e-05	Up
MAPRE1	0.0030356	0.447118	5.82786e-05	Up
MAPRE2	0.0559796	0.219524	0.0106978	Up
MARK1	-0.0327066	0.124133	0.00287917	Up
MARK2	0.0511338	0.230564	0.000180721	Up
MARK3	0.188032	0.363267	0.00374531	Up
MARVELD1	-0.0401212	0.180944	0.000878434	Up
MAST2	0.0976127	0.205775	0.0134777	Up
MAT2A	0.157355	0.288514	0.033632	Up
MATR3	0.202747	0.425376	0.00185295	Up
MAX	0.0146131	0.0825546	0.0178363	Up
MB21D2	0.228032	0.786963	1.13572e-07	Up
MBD2	-0.0932219	0.079367	0.000204027	Up
MBD4	0.137978	0.488735	0.000188196	Up
MBD5	0.368715	0.595098	0.00682544	Up
MBOAT1	0.904792	1.20387	0.0431151	Up
MBOAT4	0.0202661	0.520041	6.11237e-07	Up
MCAM	0.123459	0.605617	6.79076e-07	Up
MCL1	0.139608	0.771982	2.51699e-05	Up
MCM3	0.265867	0.38287	0.0463715	Up
MCOLN3	0.0511676	0.203915	0.000124909	Up
MCTP1	0.199026	0.470198	0.000911155	Up
MCTP2	0.17993	0.492902	0.00882759	Up
MCU	0.10533	0.365914	6.08513e-05	Up
MDN1	0.227269	0.0783606	0.0188431	Down
MEAF6	0.482395	0.870953	0.000244318	Up
MECP2	-0.0101258	0.0612149	0.0303705	Up
MED10	-0.149033	0.0570057	0.0113402	Up
MED13L	0.223363	0.377738	0.0311591	Up
MED14	0.193917	0.325387	0.0164145	Up
MED15	0.160281	0.338471	0.0159622	Up
MED17	0.274973	0.581637	7.54158e-05	Up
MED27	-0.0627039	0.08091	0.000280709	Up
MED30	-0.0661028	0.0491706	0.00235412	Up
MED4	-0.156904	0.0536874	0.000259335	Up
MED6	0.045026	0.184047	0.00725592	Up
MEDAG	-0.0305193	0.148315	0.000606526	Up
MEST	-0.000114948	0.251801	0.03279	Up
MEX3C	0.194581	0.451862	0.00119442	Up
MFAP1	0.0849906	0.227828	0.0441804	Up
MFAP2	0.187359	0.649561	4.88018e-06	Up
MFAP4	0.794133	1.38177	0.00182112	Up
MFGE8	0.336521	0.70778	0.000144322	Up
MFHAS1	0.120479	0.262899	0.0390821	Up
MFI2	0.0285408	0.195519	0.00219962	Up
MFSD1	-0.106562	0.172997	0.0266798	Up
MFSD10	-0.0665231	0.0428345	0.00682544	Up
MFSD2B	0.258689	0.107741	0.0344925	Down
MFSD6	0.528313	0.915965	0.00023473	Up
MGAT5	-0.00115295	0.199943	0.0046911	Up
MGC24103	0.0742425	0.170471	0.0136705	Up
MGC70870	0.562735	0.270363	0.0210068	Down
MGP	0.675978	1.76278	8.07723e-06	Up
MGST2	0.0559119	0.300167	0.00328641	Up
MIB1	0.306555	0.516671	0.0486533	Up
MICAL1	0.138596	0.312389	0.00317995	Up
MICAL2	-0.102345	0.113736	0.0113406	Up
MIER2	0.00444981	0.121601	0.0463715	Up
MINOS1	0.0587444	0.271467	0.00440098	Up
MIR107	0.579761	0.252208	0.00856775	Down
MIR122	0.291093	-0.0176462	0.0498279	Down
MIR129-1	0.136496	-0.0201237	0.0215804	Down
MIR136	-0.0012185	0.167412	0.00454394	Up
MIR143	0.142654	-0.00665308	0.0281076	Down
MIR154	0.604938	1.11351	0.0103882	Up
MIR155HG	0.0832619	0.344052	0.000101409	Up
MIR19B2	-0.0286583	0.011489	0.000406695	Up
MIR21	0.432748	1.1315	0.00264784	Up
MIR221	0.049649	0.539399	7.22631e-05	Up
MIR24-2	0.357188	0.631105	0.017591	Up
MIR29A	0.0575361	0.442547	0.000221086	Up
MIR29B1	-0.0157428	0.0163889	0.00794739	Up
MIR323A	0.158825	0.331661	0.0311599	Up
MIR376C	-0.00365534	0.0503215	0.00515881	Up
MIR377	0.0756352	0.261003	0.00247633	Up
MIR382	0.428936	0.670946	0.0164145	Up
MIR410	0.00612112	0.192896	0.0259908	Up
MIR487A	0.418252	0.727126	0.0066184	Up
MIR492	-0.103696	0.180816	4.01449e-06	Up
MIR495	0.0583971	0.173602	0.033632	Up
MIR95	0.0317255	0.0951014	0.0319661	Up
MIRLET7C	0.171003	0.0407933	0.00794739	Down
MITD1	0.115111	0.27364	0.0110152	Up
MKKS	-0.132204	0.0815518	0.0319661	Up
MKL1	0.0936431	0.313997	0.000292024	Up
MLF1	0.0857559	0.407042	5.34436e-05	Up
MLKL	-0.0847547	0.0548812	0.0371875	Up
MLLT11	0.0738378	0.379785	8.68251e-06	Up
MLLT3	0.1783	0.401459	0.00132908	Up
MMD	0.110198	0.534106	0.000979956	Up
MMGT1	-0.104904	0.240884	2.21333e-06	Up
MMP12	-0.0240875	0.0828391	0.0266806	Up
MMP14	0.538831	1.16303	6.10851e-07	Up
MMP15	-0.0176978	0.163764	0.0134777	Up
MMP16	0.211817	0.470691	9.72297e-05	Up
MMP19	0.38363	1.33924	4.21551e-06	Up
MMP2	0.544847	1.22087	4.11182e-06	Up
MMP7	0.812585	2.89535	9.55636e-09	Up
MNDA	-0.0308443	0.23993	0.00515838	Up
MNS1	0.423836	0.581491	0.0371875	Up
MOB1A	-0.111534	0.204893	0.0001666	Up
MOB3A	-0.103289	0.0550647	0.00748017	Up
MOB3B	0.432027	0.898467	0.0001329	Up
MOK	0.0958143	0.284351	0.000911155	Up
MORC4	-0.0384473	0.164751	0.000153522	Up
MORF4	-0.0406956	0.0660495	0.00794739	Up
MORF4L1	-0.0632398	0.11687	0.0021259	Up
MOSPD1	0.455366	0.746887	0.0390812	Up
MOXD1	0.631502	1.51582	4.11182e-06	Up
MPHOSPH6	0.101516	0.342306	0.0103894	Up
MPP7	0.187897	0.37242	0.011674	Up
MPZL1	-0.030659	0.122354	0.00869729	Up
MPZL2	-0.104003	0.386293	0.00172917	Up
MPZL3	0.111648	0.534089	6.44215e-07	Up
MRAS	0.216131	0.500494	1.38826e-05	Up
MRC2	0.235417	0.393193	0.0246575	Up
MRPL15	0.138755	0.354948	0.0204465	Up
MRPL33	-0.0150363	0.120333	0.0212913	Up
MRPL47	-0.0915096	0.110221	0.0273861	Up
MS4A3	0.154715	-0.013113	0.0173509	Down
MS4A4A	0.228819	0.578348	0.00965127	Up
MSANTD2	0.0452165	0.156887	0.0362699	Up
MSANTD3	-0.00736951	0.24976	0.000786922	Up
MSANTD3-TMEFF1	0.0415609	0.246908	3.93339e-05	Up
MSC	-0.0749969	0.158296	0.00167009	Up
MSI2	0.145831	0.288534	0.0134777	Up
MSL3	0.0525488	0.255638	0.00844058	Up
MSN	0.045368	0.282662	0.000119848	Up
MSR1	0.587497	1.16267	0.00219929	Up
MSRB3	0.0884693	0.412876	4.11069e-05	Up
MT-TC	0.416603	0.0788232	0.0281076	Down
MT-TS1	0.262229	-0.0582476	0.00896096	Down
MT-TY	0.337692	0.0119552	0.0198993	Down
MTA3	0.109075	0.219628	0.00725592	Up
MTCH1	-0.0895548	0.0409633	0.00532362	Up
MTCL1	-0.00220783	0.212221	0.00132908	Up
MTHFD1L	-0.149537	0.148142	0.00015351	Up
MTHFD2	0.286209	0.773646	0.000846953	Up
MTHFD2P7	0.184292	0.529063	0.000447782	Up
MTMR12	-0.0522446	0.0890031	0.0056678	Up
MTMR2	0.31269	0.76144	4.94553e-07	Up
MTMR9	0.084911	0.199139	0.033632	Up
MUC13	0.244968	0.496189	9.54534e-06	Up
MUC20	0.133888	0.372645	0.0288455	Up
MUM1L1	0.0404508	0.221831	0.00179017	Up
MUSTN1	-0.0881498	0.123486	0.0134777	Up
MX2	0.00356749	0.348036	0.022768	Up
MXRA5	0.0595903	0.295025	0.00454394	Up
MYADM	0.405413	1.12873	5.34346e-05	Up
MYEF2	0.134683	0.347572	0.00167009	Up
MYH9	0.247538	0.702749	9.2885e-07	Up
MYL12A	0.0449667	0.525784	9.78421e-07	Up
MYL12B	0.0944999	0.572071	4.64836e-06	Up
MYL6	0.112716	0.540318	4.31937e-06	Up
MYL8P	0.0344862	0.464989	4.39016e-05	Up
MYO1C	0.189164	0.463749	0.000130201	Up
MYO1D	0.466633	0.88756	0.000328475	Up
MYO1E	0.0509946	0.320178	0.00426211	Up
MYO3A	0.0763441	0.176272	0.0259908	Up
MYO5A	0.312365	0.525212	0.0155229	Up
MYO6	0.302494	0.533907	0.00167	Up
MYOF	0.38253	1.05845	4.45869e-08	Up
MYRF	0.354724	0.809105	3.29417e-05	Up
MYRFL	0.0723104	0.194439	0.0138666	Up
MYSM1	0.278428	0.4705	0.0431181	Up
N4BP1	0.0436719	0.21313	0.0100884	Up
NAA15	-0.121998	0.170601	0.000159923	Up
NAA38	-0.0977459	0.0415902	0.00819066	Up
NAALADL2	0.484983	0.698795	0.0204465	Up
NAB1	0.0514972	0.190925	0.0138666	Up
NABP1	-0.0181292	0.206162	0.0390821	Up
NAF1	0.00779705	0.0950274	0.0463715	Up
NALCN	0.0934971	0.305438	0.0025185	Up
NANOG	0.183159	0.0103204	0.0288455	Down
NAP1L1	0.43042	0.799159	0.00185295	Up
NAP1L3	0.041375	0.184022	0.0134777	Up
NAP1L4P1	0.237652	0.494258	0.00641805	Up
NAT8	0.342226	0.907629	0.00158452	Up
NAV1	0.0290724	0.238905	0.00121607	Up
NBEAL2	0.0205473	0.130703	0.0227686	Up
NBPF22P	0.0901255	-0.0031071	0.0400598	Down
NCAM2	0.18791	0.39845	0.00869729	Up
NCEH1	0.524427	1.09327	1.59393e-05	Up
NCF2	0.132907	0.630344	8.27997e-06	Up
NCK2	0.182882	0.674001	5.6065e-08	Up
NCKAP1	-0.0987348	0.0869281	0.000584151	Up
NCOA3	0.187121	0.443545	9.32204e-05	Up
NCOA4	0.00907852	0.184799	0.0353717	Up
NCR3LG1	0.0913564	0.352802	0.00109213	Up
NCS1	-0.124361	0.142665	6.6328e-05	Up
NCSTN	-0.0655381	0.121989	0.000259354	Up
NDE1	0.00608223	0.163143	0.00155746	Up
NDFIP2	-0.251699	0.113122	6.35364e-05	Up
NDN	0.28273	0.465393	0.0110152	Up
NDUFA1	0.153237	0.386144	0.0296	Up
NDUFAF5	0.0264923	0.180555	0.003869	Up
NDUFB1	-0.133339	0.0455777	0.0307627	Up
NDUFB2	0.0379721	0.178747	0.0183337	Up
NEBL	0.0198524	0.134798	0.0240133	Up
NECAP2	0.0494533	0.189359	0.0240133	Up
NEDD1	0.300314	0.547067	0.0240133	Up
NEDD9	0.261679	1.11653	6.21472e-06	Up
NEK10	0.0760059	0.266017	0.0123683	Up
NEK11	0.0744085	0.268575	0.00150381	Up
NEK3	0.144922	0.40006	0.00896096	Up
NELFCD	-0.068292	0.0488047	0.0381248	Up
NELFE	-0.0362897	0.0777219	0.016877	Up
NEO1	0.288873	0.603072	0.000234763	Up
NETO2	0.179944	0.373105	0.00287903	Up
NF1	0.243629	0.384098	0.0400598	Up
NFATC2	0.509761	1.00406	0.00247621	Up
NFE2L2	0.107635	0.297933	0.00923175	Up
NFKB1	-0.0733167	0.197122	0.000786922	Up
NFKB2	0.0144262	0.254271	0.0227686	Up
NFKBIA	-0.200014	0.150124	0.000786922	Up
NFU1	-0.0700725	0.087046	0.0127288	Up
NFYA	0.246603	0.414363	0.0486522	Up
NFYC-AS1	0.199959	0.0133456	0.00603268	Down
NGDN	-0.116617	0.0383009	0.0273861	Up
NID2	0.300622	0.646167	0.0319644	Up
NIN	0.372792	0.654221	0.004998	Up
NINJ2	0.154848	-0.0207763	0.049829	Down
NIPBL	0.299104	0.443566	0.0307618	Up
NIPSNAP3A	-0.174724	0.0900636	0.0146741	Up
NME7	-0.0595416	0.105656	0.00412722	Up
NMI	-0.125732	0.108962	0.0210068	Up
NMT2	0.0362382	0.166355	0.00440098	Up
NOA1	-0.0598221	0.0474078	0.0431181	Up
NOC3L	-0.138811	0.0706065	0.00328641	Up
NOD1	0.121009	0.334532	0.000124928	Up
NOL11	-0.0375377	0.0548997	0.0463704	Up
NONO	0.159355	0.331826	0.00179017	Up
NOTCH2	0.249973	0.538016	0.00101605	Up
NOTCH3	0.0653228	0.298349	0.000147351	Up
NOVA1	0.109191	0.214428	0.00844026	Up
NOX4	0.0145211	0.241699	0.000204027	Up
NPC1	0.225248	0.532025	0.00172908	Up
NPC2	0.0834506	0.35578	0.00965127	Up
NPHP1	-0.0130448	0.0527261	0.00672121	Up
NPNT	0.27309	0.931717	8.81808e-07	Up
NPR3	0.749462	1.1577	0.0376528	Up
NPTN	0.185597	0.330942	0.0256496	Up
NQO1	0.145385	0.156391	0.0431171	Up
NR4A3	0.584093	1.0209	0.0146717	Up
NR6A1	0.400398	0.266976	0.0127288	Down
NRAS	0.0342144	0.380546	4.29555e-05	Up
NRCAM	0.000626587	0.241024	3.52073e-05	Up
NRF1	0.118194	0.231292	0.0227686	Up
NRG3	0.234731	0.407035	0.00499842	Up
NRK	0.0761382	0.198086	0.0240133	Up
NRP2	0.382089	0.573414	0.01367	Up
NRSN2	0.0685983	0.209696	0.0281076	Up
NRXN3	-0.0416039	0.070555	0.0146741	Up
NS3BP	0.304406	0.0249301	0.000584151	Down
NSA2	-0.125937	0.0614726	0.033632	Up
NSMAF	0.049948	0.307912	0.000629697	Up
NSMF	-0.0675388	0.0988491	0.0173509	Up
NT5C2	0.209669	0.472409	0.000406722	Up
NT5DC2	0.0230055	0.237883	0.000303745	Up
NTAN1	0.512558	0.815239	0.0319661	Up
NTF4	0.101915	-0.0252158	0.00549362	Down
NTM	-0.0198092	0.398993	5.79815e-07	Up
NTRK2	0.243172	0.444404	0.049829	Up
NTS	0.854716	1.50504	0.000641235	Up
NUAK2	0.0350687	0.407635	3.29709e-06	Up
NUFIP2	0.0472053	0.289981	0.000846953	Up
NUP133	0.129552	0.290992	0.00235412	Up
NUP153	0.0176152	0.218878	0.00172917	Up
NUP188	0.105405	0.313825	0.000204027	Up
NUP50	0.0172543	0.117264	0.0240133	Up
NUP93	-0.083127	0.125196	0.0138666	Up
NUP98	-0.111703	0.0747669	0.00140157	Up
NUPL1	-0.0312858	0.150427	0.00641805	Up
NXPE3	0.0353805	0.185732	0.0198993	Up
OASL	0.193822	0.406867	0.0349288	Up
OBFC1	-0.0340532	0.0808373	0.0159632	Up
OCA2	0.0816794	-0.0138929	0.0193649	Down
ODF2L	0.256747	0.579492	0.000188196	Up
OGFRL1	0.431641	0.723999	0.00491951	Up
OGN	1.13423	1.74853	0.00895594	Up
OLFML1	0.199798	0.54799	0.00748017	Up
OLFML2A	0.110811	-0.0304776	0.0146741	Down
OLFML2B	0.0280909	0.181811	0.000629697	Up
OLFML3	0.265864	0.538038	0.000927695	Up
OLR1	0.229985	0.936884	1.60484e-08	Up
OMD	0.147905	0.298505	0.00584767	Up
OPN3	-0.0629031	0.206082	8.21153e-05	Up
OR10H1	0.127822	-0.0136929	0.0113406	Down
OR2I1P	0.0771823	0.224065	0.0120157	Up
OR4P4	0.0279315	0.086149	0.00794739	Up
OR4S1	0.123436	0.00254674	0.0410581	Down
OR6X1	-0.012701	0.0408856	0.0110152	Up
ORAI2	-0.0301485	0.141848	0.000786922	Up
OSBP2	0.160719	-0.0450865	0.00297642	Down
OSBPL1A	0.0846914	0.18948	0.0475008	Up
OSBPL3	0.293724	0.57398	0.00419399	Up
OSBPL8	-0.0881632	0.234947	1.91647e-05	Up
OSM	-0.0277009	0.122766	0.0159632	Up
OTOGL	-0.0104777	0.0375864	0.00374531	Up
OTUD1	0.0231831	0.183321	0.00869729	Up
OTUD4	0.161791	0.466708	0.000414663	Up
OTUD5	-0.0520758	0.0385507	0.0155229	Up
OXCT1	0.272891	0.527048	0.00212579	Up
OXSR1	0.111855	0.274574	0.00682544	Up
OXTR	0.0797868	0.41794	3.29709e-06	Up
P2RX4	0.0416691	0.30732	0.00317995	Up
P2RY10	-0.014367	0.060008	0.0480731	Up
P4HA2	0.0578843	0.152476	0.00641805	Up
PABPC1	0.147937	0.323637	0.0085671	Up
PABPC3	0.0245731	0.155556	0.003869	Up
PABPC4	0.0534649	0.282039	0.0007042	Up
PACS1	0.340626	0.616167	0.000430897	Up
PAFAH1B1	0.0905921	0.391127	3.76336e-05	Up
PAFAH1B2	0.107664	0.23452	0.0120169	Up
PAG1	0.186387	0.324044	0.0410581	Up
PAIP2	-0.0475455	0.101578	0.0259901	Up
PAK1	0.539681	0.866153	0.00622192	Up
PALLD	-0.0786725	0.14869	0.000584151	Up
PAM	0.133206	0.49032	0.000124928	Up
PAMR1	0.312175	0.784264	1.45359e-05	Up
PANK2	0.0924559	0.218486	0.0259908	Up
PANX1	0.0840267	0.593636	2.98621e-06	Up
PAPOLG	0.129214	0.421128	0.000188196	Up
PAPPA	0.0128624	0.254522	3.29709e-06	Up
PAPSS1	0.343288	0.866358	1.45401e-05	Up
PAQR5	0.380155	0.76822	0.000230102	Up
PARD3	0.0864564	0.218007	0.00205446	Up
PARD6B	0.0429473	0.398552	5.12305e-06	Up
PARG	0.0334804	0.233187	0.00869729	Up
PARM1	-0.0955996	0.0661954	0.000730861	Up
PARP8	0.293261	0.610537	9.72374e-05	Up
PAX5	0.173322	0.0301373	0.0400598	Down
PBX1	0.135928	0.317466	0.0296	Up
PBX2	-0.0364031	0.162702	0.003869	Up
PBXIP1	0.119731	0.315792	0.000465192	Up
PCBP2	0.0506285	0.249677	2.2995e-05	Up
PCBP4	0.143932	0.279552	0.0259908	Up
PCDH17	0.284652	0.40383	0.0400598	Up
PCDHB10	0.0687669	0.169499	0.00328641	Up
PCDHB13	-0.029201	0.0841901	0.00896096	Up
PCDHB14	0.070554	0.284667	0.00350912	Up
PCDHB5	-0.0438312	0.123697	0.0204465	Up
PCDP1	0.196543	0.531641	0.000653689	Up
PCF11	0.0697001	0.19196	0.0431181	Up
PCGF3	0.104041	0.320656	0.0013529	Up
PCM1	0.150698	0.313506	0.0336303	Up
PCNP	-0.0320801	0.130186	0.00794739	Up
PCNPP5	-0.0365376	0.113342	0.0381248	Up
PCNXL2	0.209341	0.404555	0.00167	Up
PCOLCE	0.0809578	0.26304	0.00603268	Up
PCSK5	0.24363	0.450227	0.00794739	Up
PDCD10	0.0295177	0.261949	0.00126019	Up
PDCL3	-0.071664	0.100552	0.000979956	Up
PDE10A	-0.029988	0.0911009	0.000979956	Up
PDE1A	0.112205	0.467213	0.00140157	Up
PDE3A	0.106119	0.642324	9.78421e-07	Up
PDE4B	0.0207691	0.343361	0.000110265	Up
PDE4D	0.323558	0.487636	0.0266806	Up
PDE5A	0.421445	0.828978	0.000303662	Up
PDE7A	0.433913	0.638011	0.0210061	Up
PDE9A	0.246579	0.386143	0.0353708	Up
PDGFA	0.247928	0.641843	0.000195961	Up
PDGFC	-0.113058	0.0746656	0.00869729	Up
PDGFD	0.400891	1.09143	2.84088e-06	Up
PDGFRA	0.559449	0.938268	0.00896029	Up
PDGFRB	0.470197	1.22248	1.23369e-06	Up
PDGFRL	-0.00209137	0.115061	0.0138666	Up
PDLIM1	0.156159	0.699434	1.20282e-06	Up
PDLIM3	0.350836	1.07916	6.44296e-07	Up
PDLIM7	-0.0683952	0.21019	8.28081e-06	Up
PDP1	0.166522	0.610147	3.88995e-07	Up
PDPK1	0.128501	0.00417857	0.00269332	Down
PDPN	-0.00463257	0.200227	0.000502116	Up
PDS5B	0.19209	0.36383	0.0150913	Up
PDZK1IP1	0.0014333	0.206004	0.0025185	Up
PDZRN3	0.128263	0.255602	0.0221676	Up
PEA15	-0.11981	0.315178	5.21578e-07	Up
PEAK1	0.53009	0.970015	4.10962e-05	Up
PECAM1	0.16034	0.560573	6.63226e-05	Up
PELO	0.0431696	0.152072	0.0155229	Up
PER2	-0.121743	0.25692	0.00297613	Up
PERP	0.353937	0.556227	0.0142653	Up
PFDN1	-0.106632	0.11217	0.000678528	Up
PFDN4	-0.00497546	0.202833	0.00121607	Up
PFDN5	-0.167956	0.160691	0.000230135	Up
PFKFB3	0.074856	0.997405	1.01564e-07	Up
PFKP	-0.0337096	0.455663	3.22323e-07	Up
PGAP1	0.255008	0.613548	0.000249248	Up
PGM2	0.100644	0.474058	0.00113208	Up
PGM2L1	0.272071	0.58352	0.000846953	Up
PGS1	-0.101653	0.078501	0.00287917	Up
PHC1	0.33258	0.527344	0.0240098	Up
PHEX	0.0326135	0.0861054	0.0410581	Up
PHF10	-0.0813996	0.0339271	0.00748017	Up
PHF19	0.124586	0.206403	0.0431181	Up
PHF20	0.144551	0.321418	0.000328497	Up
PHF20L1	0.031555	0.204934	0.00029781	Up
PHLDA1	-0.0777098	0.540882	0.000653689	Up
PHLDB1	0.0702535	0.453358	3.46394e-06	Up
PHYHIPL	0.234877	0.376179	0.0390821	Up
PI15	0.0868942	0.533759	0.00350896	Up
PI4K2A	-0.0227969	0.120615	0.0233831	Up
PI4KB	-0.0307279	0.211638	0.000173525	Up
PIAS1	0.0527142	0.185713	0.0362699	Up
PIAS3	0.0566802	0.153989	0.03279	Up
PICALM	0.0195028	0.297563	8.81916e-07	Up
PIEZO2	0.591104	1.02219	0.00126005	Up
PIGA	-0.161091	0.162746	0.000447782	Up
PIGB	-0.0533114	0.0498566	0.0463715	Up
PIGS	-0.00436719	0.140944	0.00105348	Up
PIK3C2A	-0.0459914	0.0912533	0.00603268	Up
PIK3CB	0.20448	0.359019	0.0323741	Up
PIK3CG	0.286137	0.538164	0.0362699	Up
PIK3IP1	0.289294	0.643769	0.00137689	Up
PIK3R3	0.0303908	0.194616	0.00307665	Up
PIK3R5	0.0653282	0.191443	0.0130985	Up
PILRA	0.10309	0.316501	0.000911208	Up
PIM2	0.141844	0.25361	0.03279	Up
PIP5K1A	0.178951	0.451738	2.88037e-05	Up
PIPSL	-0.0119228	0.0860245	0.0064178	Up
PISD	-0.0696244	0.0511924	0.0474998	Up
PITPNA	-0.00433283	0.13938	0.00191814	Up
PITPNB	-0.042023	0.231866	0.000239512	Up
PITPNC1	-0.132232	0.121589	0.000315905	Up
PIWIL4	0.383717	0.800567	0.000208161	Up
PKD2	0.273996	0.670671	4.42711e-06	Up
PKHD1	1.37705	1.99764	0.0380985	Up
PKM	0.183432	0.537658	7.52777e-06	Up
PKN1	0.0330626	0.0995667	0.0463715	Up
PLA2G4A	0.0126236	0.119465	0.0420775	Up
PLAGL1	0.328632	0.776105	8.37065e-07	Up
PLAGL2	0.0436392	0.339021	0.000383818	Up
PLAT	0.189805	0.935087	6.13774e-09	Up
PLAU	0.314089	0.613893	1.15206e-05	Up
PLAUR	0.146345	0.712761	1.63458e-06	Up
PLBD1	0.0740291	0.477961	0.000447753	Up
PLCB4	0.0638361	0.149894	0.00641805	Up
PLCD3	-0.0716598	0.0364096	0.0400598	Up
PLCE1	0.403641	0.681102	0.00182131	Up
PLCG1	0.313857	0.508015	0.0210068	Up
PLCL1	0.125032	0.394456	2.51722e-05	Up
PLCXD2	0.11499	0.039901	0.0344925	Down
PLD3	0.239883	0.406928	0.0362699	Up
PLEKHA1	0.0928756	0.286649	0.00113208	Up
PLEKHA2	0.160562	0.410887	0.00150381	Up
PLEKHA3	0.0534655	0.280853	0.00454394	Up
[truncated: 1,274 more rows]
