# Supplementary material for: Identification of diagnostic biomarkers and potential therapeutic targets for biliary atresia via WGCNA and machine learning methods
Source: Front Pediatr. 2024 Jun 26;12:1339925. doi: 10.3389/fped.2024.1339925 (PMC11233743; doi:10.3389/fped.2024.1339925)
Supplement: Supplementary file 4 [file Table3.xls]

## Sheet: Table S3
ONTOLOGY	ID	Description	GeneRatio	BgRatio	pvalue	p.adjust	qvalue	geneID	Count
BP	GO:0042060	wound healing	141/2759	429/18800	6.9e-22	4.25e-18	2.82e-18	ACTA2/ACTG1/ADAM17/ANXA1/ANXA5/ANXA8/AP3B1/ARFGEF1/ARHGAP24/ARL8B/AXL/CASK/CASP3/CAV1/CD109/CD34/CD44/CD59/CD9/CEACAM1/CFLAR/CHMP1B/CHMP3/CHMP4B/CHMP4C/CHMP5/CLASP2/CLDN1/CLDN4/CLEC7A/CLIC1/COL1A1/COL3A1/COL5A1/CSRP1/CX3CL1/CXCR4/DAG1/DCBLD2/DDR1/DGKA/DGKD/DGKH/DSP/DUOX2/EDN1/ELK3/EMILIN2/ENTPD1/EPHB2/F13A1/F2R/F2RL1/F2RL2/F3/FAP/FBLN1/FKBP10/FLNA/FUT10/FZD6/GAS6/GLI3/GNA12/GNA13/GNAQ/GNAS/HBEGF/…	141
BP	GO:0030198	extracellular matrix organization	110/2759	307/18800	1.49e-20	4.08e-17	2.71e-17	ABI3BP/ABL1/ADAM10/ADAMTS1/ADAMTS12/ADAMTS2/ADAMTS4/ADAMTS9/AEBP1/ANTXR1/APP/BMP1/CAV1/CAV2/CCDC80/CFLAR/CLASP2/COL10A1/COL11A1/COL12A1/COL13A1/COL14A1/COL15A1/COL1A1/COL1A2/COL2A1/COL3A1/COL4A1/COL4A2/COL4A5/COL5A1/COL5A2/COLGALT1/CREB3L1/CRISPLD2/CRTAP/CSGALNACT1/CTSK/CTSS/CTSV/DAG1/DDR1/DDR2/EFEMP2/EGFL6/ELANE/ELN/EMILIN1/FAP/FBLN1/FBLN2/FKBP10/FLRT2/FMOD/GAS6/GREM1/HAS2/HMCN1/IL6/ITGB1/LAMB1/…	110
BP	GO:0043062	extracellular structure organization	110/2759	308/18800	1.99e-20	4.08e-17	2.71e-17	ABI3BP/ABL1/ADAM10/ADAMTS1/ADAMTS12/ADAMTS2/ADAMTS4/ADAMTS9/AEBP1/ANTXR1/APP/BMP1/CAV1/CAV2/CCDC80/CFLAR/CLASP2/COL10A1/COL11A1/COL12A1/COL13A1/COL14A1/COL15A1/COL1A1/COL1A2/COL2A1/COL3A1/COL4A1/COL4A2/COL4A5/COL5A1/COL5A2/COLGALT1/CREB3L1/CRISPLD2/CRTAP/CSGALNACT1/CTSK/CTSS/CTSV/DAG1/DDR1/DDR2/EFEMP2/EGFL6/ELANE/ELN/EMILIN1/FAP/FBLN1/FBLN2/FKBP10/FLRT2/FMOD/GAS6/GREM1/HAS2/HMCN1/IL6/ITGB1/LAMB1/…	110
BP	GO:0045229	external encapsulating structure organization	110/2759	310/18800	3.53e-20	5.43e-17	3.61e-17	ABI3BP/ABL1/ADAM10/ADAMTS1/ADAMTS12/ADAMTS2/ADAMTS4/ADAMTS9/AEBP1/ANTXR1/APP/BMP1/CAV1/CAV2/CCDC80/CFLAR/CLASP2/COL10A1/COL11A1/COL12A1/COL13A1/COL14A1/COL15A1/COL1A1/COL1A2/COL2A1/COL3A1/COL4A1/COL4A2/COL4A5/COL5A1/COL5A2/COLGALT1/CREB3L1/CRISPLD2/CRTAP/CSGALNACT1/CTSK/CTSS/CTSV/DAG1/DDR1/DDR2/EFEMP2/EGFL6/ELANE/ELN/EMILIN1/FAP/FBLN1/FBLN2/FKBP10/FLRT2/FMOD/GAS6/GREM1/HAS2/HMCN1/IL6/ITGB1/LAMB1/…	110
BP	GO:0031589	cell-substrate adhesion	122/2759	364/18800	7.03e-20	8.66e-17	5.75e-17	ABI3BP/ABL1/ACTG1/ACTN4/ADAM9/ADAMTS12/ADAMTS9/ANGPT1/ANTXR1/ARL2/ARPC2/ATP1B2/ATRNL1/AXL/BCL2/BCR/CASK/CCDC80/CCL28/CD34/CD44/CD63/CDC42/CDK6/CLASP2/COL13A1/COL1A1/COL3A1/CORO1C/CSF1/CTNNB1/CTTN/CX3CL1/DAG1/DAPK3/DDR1/DLC1/DOCK5/DUSP22/EDIL3/EFEMP2/EFNA5/EGFL6/EMILIN1/EPHA3/FBLN1/FBLN2/FER/FLNA/FMN1/GAS6/GREM1/GSK3B/HAS2/HPSE/ILK/ITGA2/ITGA3/ITGA5/ITGA6/ITGAM/ITGAV/ITGAX/ITGB1/ITGB1BP1/ITGB2/ITG…	122
BP	GO:0001667	ameboidal-type cell migration	145/2759	480/18800	1.15e-18	1.18e-15	7.8e-16	ABL1/ACTA2/ACVR1/ADAM17/ADAM9/ADAMTS9/AGO2/AKAP12/AKT3/AMOTL2/ANGPT1/ANXA1/ANXA3/APPL1/ARF6/ARHGDIB/ARID5B/BCAR1/BMPER/BMPR2/CAP1/CDC42/CDH5/CEACAM1/CLASP2/CLEC14A/CORO1C/CTSH/DCN/DDR2/DOCK5/EDN1/EDNRA/EDNRB/EFNB2/EPHA2/ETS1/FAP/FER/FGFR1/FSTL1/GADD45A/GJA1/GLIPR2/GNA12/GPC3/GREM1/GRN/HAS2/HBEGF/HDAC7/HDAC9/HIF1A/HMGB1/HTR2B/HYAL2/ILK/IQGAP1/ITGA2/ITGA3/ITGB1/ITGB1BP1/ITGB3/JUN/KITLG/KLF4/LAMA5/L…	145
BP	GO:0071559	response to transforming growth factor beta	91/2759	258/18800	9.86e-17	8.67e-14	5.76e-14	ABL1/ACVR1/ADAM17/ADAM9/ANKRD1/APAF1/APPL1/ASPN/BAMBI/BMPR1A/CAV1/CAV2/CD109/CDH5/CFLAR/CHST11/CLDN1/COL1A1/COL1A2/COL3A1/COL4A2/DUSP22/EDN1/EMILIN1/FBN1/FBN2/FKBP1A/FMOD/FUT8/FYN/GLG1/HDAC2/HYAL2/IGF1R/ITGA3/ITGB5/ITGB6/ITGB8/JUN/LATS2/LIMS1/LOX/LRRC32/LTBP1/LTBP2/MAP3K7/MIR21/MIR29B1/MXRA5/NPNT/PDE3A/PDGFA/PDGFD/PDPK1/PMEPA1/PTPRK/RNF111/ROCK1/SDCBP/SFRP1/SIRT1/SKIL/SMAD2/SMAD3/SMAD4/SMAD5/SMAD…	91
BP	GO:0007160	cell-matrix adhesion	85/2759	235/18800	1.81e-16	1.34e-13	8.88e-14	ABL1/ACTG1/ADAM9/ADAMTS12/ADAMTS9/BCL2/BCR/CASK/CCL28/CD34/CD44/CD63/CDK6/CLASP2/COL13A1/COL3A1/CORO1C/CSF1/CTNNB1/CTTN/CX3CL1/DAG1/DAPK3/DDR1/DLC1/DUSP22/EFEMP2/EFNA5/EMILIN1/EPHA3/FMN1/GREM1/GSK3B/HPSE/ILK/ITGA2/ITGA3/ITGA5/ITGA6/ITGAM/ITGAV/ITGAX/ITGB1/ITGB1BP1/ITGB2/ITGB3/ITGB5/ITGB6/ITGBL1/JAG1/JAM3/LIMS1/MAP4K4/MMP12/MMP14/NF1/NID2/NPNT/PEAK1/PIK3CB/PIP5K1A/PKHD1/PLAU/PLEKHA2/PPFIA1/PTEN/PT…	85
BP	GO:0071560	cellular response to transforming growth factor beta stimulus	89/2759	252/18800	1.96e-16	1.34e-13	8.88e-14	ABL1/ACVR1/ADAM17/ADAM9/ANKRD1/APAF1/APPL1/ASPN/BAMBI/BMPR1A/CAV1/CAV2/CD109/CDH5/CFLAR/CHST11/CLDN1/COL1A1/COL1A2/COL3A1/COL4A2/DUSP22/EDN1/EMILIN1/FBN1/FBN2/FKBP1A/FMOD/FUT8/FYN/GLG1/HDAC2/HYAL2/IGF1R/ITGA3/ITGB5/ITGB6/ITGB8/JUN/LATS2/LIMS1/LOX/LRRC32/LTBP1/LTBP2/MAP3K7/MIR21/MIR29B1/NPNT/PDE3A/PDGFA/PDGFD/PDPK1/PMEPA1/PTPRK/RNF111/SDCBP/SFRP1/SIRT1/SKIL/SMAD2/SMAD3/SMAD4/SMAD5/SMAD7/SMURF1/SMU…	89
BP	GO:0032970	regulation of actin filament-based process	120/2759	393/18800	4.8e-16	2.95e-13	1.96e-13	ABI2/ABL1/ABL2/ACTA2/ACTG1/ADD1/ADD3/AKAP13/ANK2/ARF6/ARFGEF1/ARHGAP17/ARHGAP18/ARHGDIA/ARHGDIB/ARHGEF10/ARHGEF18/ARHGEF5/ARPC2/ARPC3/ARPC5/ATP2A2/BAIAP2L1/CACNA1C/CAMK2D/CAPG/CAPZB/CAV1/CD2AP/CD47/CDC42/CDC42EP3/CLASP2/CTTN/CX3CL1/CYFIP1/DAPK3/DBN1/DLC1/DSC2/DSG2/DSP/ECT2/EDN1/EFNA5/ELN/EPHA3/EPS8/F2RL1/FER/FGF13/FLNA/FMN1/FRMD6/GJA5/GMFB/GMFG/GSN/HCLS1/IQGAP1/ITGB1BP1/JAM3/LIMA1/LPAR1/MIR21/MKK…	120
BP	GO:0022604	regulation of cell morphogenesis	98/2759	305/18800	6.9e-15	3.86e-12	2.56e-12	ABL1/ACTN4/ACTR2/ALDOA/ANXA1/ARHGAP15/ARHGAP18/ARHGEF18/ARPC2/ATP10A/BAMBI/BRWD3/CAMSAP1/CAPRIN1/CAPZB/CCL2/CD44/CDC42/CDC42EP3/CDC42SE1/CDC42SE2/CDKL5/CFDP1/CFL1/CLDN4/CORO1C/CUX1/CXCR4/CYFIP1/DAG1/DAPK3/DBN1/DLC1/DNMBP/DOCK5/EFNA5/EPB41L3/EPHB2/EPS8/EZR/FBLIM1/FBLN1/FGD6/FLNA/FMNL1/FMNL2/FMNL3/FYN/GNA12/GNA13/HAS2/HEXB/ILK/ITGB1BP1/ITGB2/LIMS1/LPAR1/MARK2/MIR21/MSN/MYADM/MYH9/MYL12B/NEDD9/PAFAH…	98
BP	GO:0007015	actin filament organization	129/2759	450/18800	8.65e-15	4.44e-12	2.95e-12	ABI1/ABI2/ABL1/ACTG1/ACTR2/ACTR3/ADD1/ADD3/ALDOA/ARF6/ARFGEF1/ARHGAP12/ARHGAP17/ARHGAP18/ARHGEF10/ARHGEF18/ARHGEF2/ARHGEF5/ARPC2/ARPC3/ARPC5/BAIAP2L1/BCAR1/BCL2/CALD1/CAPG/CAPZB/CD2AP/CD47/CDC42/CDC42EP3/CFL1/CLASP2/COBL/CORO1C/CORO7/CTNNA1/CTTN/CUL3/CX3CL1/CYFIP1/DBN1/DLC1/DPYSL3/ELN/ENAH/EPS8/EZR/F2RL1/FAT1/FER/FLNA/FMN1/GAS2L3/GAS7/GMFB/GMFG/GSN/HCLS1/HMCN1/ITGB1BP1/ITGB5/LIMA1/LPAR1/MCU/MICAL…	129
BP	GO:0090130	tissue migration	111/2759	366/18800	1.03e-14	4.87e-12	3.23e-12	ABL1/ACTA2/ACTG2/ADAM17/ADAM9/ADAMTS9/AKT3/ANGPT1/ANXA1/ANXA3/ARF6/BCAR1/BMPER/BMPR2/CDH5/CEACAM1/CLASP2/CLEC14A/CORO1C/CTSH/DCN/DOCK5/EDN1/EFNB2/EPHA2/ETS1/FAP/FGFR1/FSTL1/GADD45A/GLIPR2/GREM1/GRHL2/GRN/HAS2/HBEGF/HDAC7/HDAC9/HIF1A/HMGB1/ITGA2/ITGA3/ITGB1/ITGB1BP1/ITGB3/JUN/KLF4/LOXL2/MAP4K4/MAPRE2/MECP2/MIR129-1/MIR143/MIR21/MIR221/MIR29A/MIR410/MIR492/MIR495/MYH9/NF1/NFE2L2/NRP2/P2RX4/PDCD10/P…	111
BP	GO:1902903	regulation of supramolecular fiber organization	113/2759	376/18800	1.19e-14	5.23e-12	3.47e-12	ABI2/ABL1/ACTG1/ADD1/ADD3/AEBP1/AKAP13/APP/ARF6/ARFGEF1/ARHGAP18/ARHGEF10/ARHGEF18/ARHGEF2/ARHGEF5/ARL2/ARL3/ARPC2/ARPC3/ARPC5/BAIAP2L1/CAMSAP1/CAMSAP2/CAPG/CAPZB/CD47/CDC42/CDC42EP3/CDH5/CKAP5/CLASP2/COLGALT1/CRYAB/CTTN/CX3CL1/CYFIP1/DAPK3/DBN1/DLC1/DYRK1A/EDN1/EFEMP2/ELN/EMILIN1/EPS8/F2RL1/FER/FGF13/FLNA/FMN1/GMFB/GMFG/GSN/HCLS1/ITGB1BP1/LIMA1/LPAR1/MAP1B/MAP2/MAPRE1/MECP2/MIR21/MIR29B1/MKKS/MY…	113
BP	GO:0045785	positive regulation of cell adhesion	127/2759	446/18800	2.42e-14	9.59e-12	6.37e-12	ABI3BP/ABL1/ADAM9/ANGPT1/ANXA1/AP3B1/ARL2/ARPC2/B2M/BCL10/CAV1/CBFB/CCDC80/CCL2/CCL28/CCR2/CD24/CD276/CD44/CD46/CD47/CD74/CD83/CD86/CDC42/CDK6/CHST4/CSF1/CX3CL1/CYTH3/DAG1/DENND6A/DOCK5/EDIL3/EFEMP2/EFNB2/EGFL6/ELANE/EMILIN1/EMILIN2/ETS1/FBLN2/FLNA/FMN1/FSTL3/FYN/GLI3/GSK3B/HAS2/HAVCR2/HLA-A/HLA-DMA/HLA-DMB/HLA-DPA1/HLA-DQA1/HLA-DQB1/HLA-DQB2/HLA-DRA/HLA-DRB1/HLA-DRB3/HLA-DRB5/HLA-E/HLA-G/HMGB1/H…	127
BP	GO:0090132	epithelium migration	109/2759	361/18800	2.49e-14	9.59e-12	6.37e-12	ABL1/ADAM17/ADAM9/ADAMTS9/AKT3/ANGPT1/ANXA1/ANXA3/ARF6/BCAR1/BMPER/BMPR2/CDH5/CEACAM1/CLASP2/CLEC14A/CORO1C/CTSH/DCN/DOCK5/EDN1/EFNB2/EPHA2/ETS1/FAP/FGFR1/FSTL1/GADD45A/GLIPR2/GREM1/GRHL2/GRN/HAS2/HBEGF/HDAC7/HDAC9/HIF1A/HMGB1/ITGA2/ITGA3/ITGB1/ITGB1BP1/ITGB3/JUN/KLF4/LOXL2/MAP4K4/MAPRE2/MECP2/MIR129-1/MIR143/MIR21/MIR221/MIR29A/MIR410/MIR492/MIR495/MYH9/NF1/NFE2L2/NRP2/P2RX4/PDCD10/PDPK1/PIK3C2A…	109
BP	GO:0010631	epithelial cell migration	108/2759	358/18800	3.5e-14	1.27e-11	8.41e-12	ABL1/ADAM17/ADAM9/ADAMTS9/AKT3/ANGPT1/ANXA1/ANXA3/ARF6/BCAR1/BMPER/BMPR2/CDH5/CEACAM1/CLASP2/CLEC14A/CORO1C/CTSH/DCN/DOCK5/EDN1/EFNB2/EPHA2/ETS1/FAP/FGFR1/FSTL1/GADD45A/GLIPR2/GREM1/GRN/HAS2/HBEGF/HDAC7/HDAC9/HIF1A/HMGB1/ITGA2/ITGA3/ITGB1/ITGB1BP1/ITGB3/JUN/KLF4/LOXL2/MAP4K4/MAPRE2/MECP2/MIR129-1/MIR143/MIR21/MIR221/MIR29A/MIR410/MIR492/MIR495/MYH9/NF1/NFE2L2/NRP2/P2RX4/PDCD10/PDPK1/PIK3C2A/PIK3C…	108
BP	GO:0001655	urogenital system development	106/2759	352/18800	6.88e-14	2.35e-11	1.56e-11	ACTA2/ACVR1/ADAMTS1/AKR1B1/ANGPT1/ANXA1/AP2B1/APAF1/APH1A/ARID5B/ARL3/ASXL1/BCL2/BICC1/BMPER/C1GALT1/CD24/CD34/CFLAR/COL4A1/CTNNB1/CTSH/CYP19A1/DLL1/DYNC2H1/EDNRA/EDNRB/EFNB2/EGR1/EPCAM/EPHB2/FBN1/FEM1B/FMN1/FRAS1/GCNT4/GDF11/GLI3/GLIS2/GPC3/GREM1/HAS2/HEYL/HNF1B/HYAL2/ID4/ILK/IQGAP1/ITGA3/JAG1/JMJD6/KIF26B/LAMA5/LIF/LRRK2/MMP2/MYO1E/NF1/NIPBL/NOTCH2/NOTCH3/NPNT/NUP133/PBX1/PCSK5/PDGFA/PDGFD/PDGF…	106
BP	GO:0001822	kidney development	95/2759	303/18800	9.56e-14	3.01e-11	2e-11	ACTA2/ADAMTS1/AKR1B1/ANGPT1/AP2B1/APAF1/APH1A/ARID5B/ARL3/ASXL1/BCL2/BICC1/BMPER/C1GALT1/CD24/CD34/CFLAR/CTNNB1/CTSH/DLL1/DYNC2H1/EDNRA/EDNRB/EFNB2/EGR1/EPCAM/FBN1/FMN1/FRAS1/GCNT4/GDF11/GLI3/GLIS2/GPC3/GREM1/HAS2/HEYL/HNF1B/HYAL2/ILK/IQGAP1/ITGA3/JAG1/JMJD6/KIF26B/LAMA5/LIF/LRRK2/MYO1E/NF1/NIPBL/NOTCH2/NOTCH3/NPNT/NUP133/PBX1/PCSK5/PDGFA/PDGFD/PDGFRA/PDGFRB/PECAM1/PKD2/PKHD1/PLCE1/PLXND1/PODXL/P…	95
BP	GO:0034329	cell junction assembly	120/2759	420/18800	9.78e-14	3.01e-11	2e-11	ABL1/ACTG1/AGRN/ANK2/APP/ARF6/ARL2/BCL2/BCR/CAV1/CD9/CDC42/CDH11/CDH5/CDH6/CLASP2/CLDN1/CLDN10/CLDN11/CLDN16/CLDN4/CLDN6/CLDN7/CLSTN1/CNTNAP2/CORO1C/CTNNA1/CTNNB1/CTNND1/CTNND2/CTTN/DAPK3/DKK1/DLC1/DUSP22/ECT2/EFNA5/EFNB2/EPB41L3/EPHA2/EPHA3/EPHB2/FGF13/FLRT2/FLRT3/FMN1/GJA1/GJA5/GJC1/GPBAR1/GPC4/GPC6/GREM1/GRHL2/HDAC7/HEG1/HIPK1/IL1B/ITGA2/ITGA5/ITGA6/ITGB1BP1/JAM3/LAMC1/LGI2/LIMS1/LRRN1/MAP1B/M…	120
BP	GO:0007265	Ras protein signal transduction	104/2759	347/18800	1.66e-13	4.86e-11	3.23e-11	ABI2/ABL1/ABL2/AKAP13/ARF6/ARFGEF1/ARHGAP17/ARHGAP24/ARHGAP5/ARHGDIA/ARHGDIB/ARHGEF10/ARHGEF18/ARHGEF2/ARHGEF3/BCR/CBL/CDC42/CDC42EP3/CDC42SE1/CDC42SE2/CFL1/COL1A2/COL3A1/CSF1/CTNNAL1/CUL3/CYFIP1/CYTH2/CYTH3/DENND3/DLC1/EPHB2/EPS8/F2R/F2RL1/F2RL2/G3BP2/GABARAP/GDI1/GNA12/GNA13/GNB1/HEG1/ITGA3/ITGB1/ITPKB/JUN/KCTD10/KITLG/KPNB1/KSR1/LPAR1/LPAR6/MAP4K4/MAPRE2/MRAS/NCKAP1/NF1/NOTCH2/NRAS/P2RY10/PDGF…	104
BP	GO:0030199	collagen fibril organization	34/2759	62/18800	1.93e-13	5.4e-11	3.59e-11	ADAMTS12/ADAMTS2/AEBP1/BMP1/COL11A1/COL12A1/COL13A1/COL14A1/COL1A1/COL1A2/COL2A1/COL3A1/COL5A1/COL5A2/COLGALT1/CRTAP/DDR2/EFEMP2/EMILIN1/FKBP10/FMOD/GREM1/LOX/LOXL1/LOXL2/LOXL4/LUM/MIR29B1/NF1/PXDN/RB1/SERPINH1/TGFB2/TGFBR1	34
BP	GO:0072001	renal system development	96/2759	312/18800	2.52e-13	6.74e-11	4.48e-11	ACTA2/ADAMTS1/AKR1B1/ANGPT1/AP2B1/APAF1/APH1A/ARID5B/ARL3/ASXL1/BCL2/BICC1/BMPER/C1GALT1/CD24/CD34/CFLAR/COL4A1/CTNNB1/CTSH/DLL1/DYNC2H1/EDNRA/EDNRB/EFNB2/EGR1/EPCAM/FBN1/FMN1/FRAS1/GCNT4/GDF11/GLI3/GLIS2/GPC3/GREM1/HAS2/HEYL/HNF1B/HYAL2/ILK/IQGAP1/ITGA3/JAG1/JMJD6/KIF26B/LAMA5/LIF/LRRK2/MYO1E/NF1/NIPBL/NOTCH2/NOTCH3/NPNT/NUP133/PBX1/PCSK5/PDGFA/PDGFD/PDGFRA/PDGFRB/PECAM1/PKD2/PKHD1/PLCE1/PLXND1/…	96
BP	GO:0010632	regulation of epithelial cell migration	91/2759	290/18800	3e-13	7.7e-11	5.11e-11	ABL1/ADAM17/ADAM9/ADAMTS9/AKT3/ANGPT1/ANXA1/ANXA3/ARF6/BCAR1/BMPER/BMPR2/CEACAM1/CLASP2/CORO1C/CTSH/DCN/DOCK5/EDN1/EPHA2/ETS1/FGFR1/GADD45A/GLIPR2/GRN/HAS2/HBEGF/HDAC7/HDAC9/HIF1A/HMGB1/ITGA2/ITGA3/ITGB1BP1/ITGB3/JUN/KLF4/MAP4K4/MAPRE2/MECP2/MIR129-1/MIR143/MIR21/MIR221/MIR29A/MIR410/MIR492/MIR495/NF1/NFE2L2/NRP2/P2RX4/PDCD10/PDPK1/PIK3C2A/PIK3CB/PIK3CG/PLCG1/PLK2/PRKD1/PTEN/PTGS2/PTPRG/PTPRM/RAB…	91
BP	GO:0010634	positive regulation of epithelial cell migration	64/2759	174/18800	3.93e-13	9.5e-11	6.31e-11	ABL1/ADAM17/ADAM9/AKT3/ANGPT1/ANXA1/ANXA3/ARF6/BCAR1/BMPR2/CLASP2/CTSH/DOCK5/EDN1/ETS1/FGFR1/GLIPR2/GRN/HAS2/HBEGF/HDAC7/HDAC9/HIF1A/HMGB1/ITGA2/ITGA3/ITGB1BP1/ITGB3/JUN/MAP4K4/MAPRE2/MIR143/MIR21/MIR221/MIR29A/NFE2L2/NRP2/P2RX4/PDPK1/PIK3C2A/PIK3CB/PIK3CG/PLCG1/PLK2/PRKD1/PTGS2/RAB11A/RAB25/RAC1/RHOJ/RTN4/SASH1/SIRT1/SMOC2/SOX9/SP1/SPARC/SRPX2/TGFB1/TGFB2/TGFBR2/THBS1/TMSB4X/WNT5A	64
BP	GO:0007162	negative regulation of cell adhesion	94/2759	305/18800	4.01e-13	9.5e-11	6.31e-11	ABL1/ACTN4/ADAM10/ADAM22/ADAMDEC1/ANGPT1/ANXA1/ARHGDIA/ARHGDIB/CASK/CASP3/CBFB/CBLB/CCL28/CD74/CD86/CD9/CEACAM1/CLASP2/COL1A1/CORO1C/CTLA4/CX3CL1/DLC1/DUSP1/DUSP22/EFNA5/EPCAM/EPHB2/FBLN1/FGL2/FXYD5/GLI3/GTPBP4/HAVCR2/HLA-DRB1/HLA-G/HMGB1/IDO1/IRF1/ITGB1BP1/JAG1/JAM3/KLF4/LAPTM5/LGALS3/LGALS9C/LRRC32/MAP4K4/MIR21/MIR221/MMP12/MMP14/MMP2/MYADM/NF1/PAG1/PDE5A/PLXNA1/PLXNA2/PLXNA3/PLXNB2/PLXND1/PODX…	94
BP	GO:0010810	regulation of cell-substrate adhesion	74/2759	217/18800	5.12e-13	1.15e-10	7.63e-11	ABI3BP/ABL1/ACTG1/ACTN4/ARL2/ARPC2/BCL2/CASK/CCDC80/CCL28/CDC42/CDK6/CLASP2/COL1A1/CORO1C/CSF1/CX3CL1/DAG1/DAPK3/DDR1/DLC1/DOCK5/DUSP22/EDIL3/EFEMP2/EFNA5/EGFL6/EMILIN1/EPHA3/FBLN1/FBLN2/FLNA/FMN1/GREM1/GSK3B/HAS2/ILK/ITGA3/ITGA5/ITGB1BP1/JAG1/LIMS1/MAP4K4/MMP12/MMP14/MYADM/NEDD9/NF1/NPNT/PDPN/PEAK1/PIK3CB/PKHD1/PLAU/PLEKHA2/PREX1/PTEN/RAC1/RCC2/RHOA/ROCK1/S100A10/SEMA3E/SERPINE1/SFRP1/SLC9A1/SLK…	74
BP	GO:0007179	transforming growth factor beta receptor signaling pathway	70/2759	200/18800	5.23e-13	1.15e-10	7.63e-11	ACVR1/ADAM17/ADAM9/APPL1/ASPN/BAMBI/BMPR1A/CAV1/CAV2/CD109/CDH5/CHST11/COL1A2/COL3A1/DUSP22/EMILIN1/FBN1/FBN2/FKBP1A/FMOD/FUT8/GLG1/ITGA3/ITGB5/ITGB6/ITGB8/JUN/LATS2/LOX/LRRC32/LTBP1/LTBP2/MAP3K7/MIR21/MIR29B1/NPNT/PDPK1/PMEPA1/PTPRK/RNF111/SDCBP/SIRT1/SKIL/SMAD2/SMAD3/SMAD4/SMAD5/SMAD7/SMURF1/SMURF2/SNW1/SNX25/SNX6/SPRED1/SPRED2/SPRY1/SPRY2/TGFB1/TGFB2/TGFB3/TGFBR1/TGFBR2/TGFBRAP1/THBS1/TWSG1/US…	70
BP	GO:0001503	ossification	118/2759	420/18800	5.55e-13	1.18e-10	7.83e-11	ACVR1/ADAMTS12/ADAR/AHSG/AREG/ASPN/ATF4/ATP2B1/BAMBI/BCL2/BMP1/BMPR1A/BMPR2/CBFB/CDH11/CDK6/CHSY1/CLEC5A/CLIC1/COL11A1/COL13A1/COL1A1/COL1A2/COL2A1/COL5A2/COL6A1/CREB3L1/CRIM1/CSF1/CSGALNACT1/CTHRC1/CTNNB1/CTSK/DDR2/DDX5/DHX9/DKK1/EPHA2/EXT2/FBL/FBN2/FHL2/FSTL3/GABBR1/GJA1/GLI3/GPC3/GREM1/GSK3B/GTPBP4/HDAC7/HIF1A/HNRNPC/HNRNPU/ID4/IL6/ILK/JAG1/JUNB/JUND/KLF10/LEF1/LOX/MAPK1/MGP/MIR21/MIR29B1/MMP1…	118
BP	GO:0008360	regulation of cell shape	58/2759	151/18800	5.91e-13	1.21e-10	8.05e-11	ALDOA/ANXA1/ARHGAP15/ARHGAP18/ARHGEF18/ATP10A/BAMBI/BRWD3/CCL2/CDC42EP3/CDC42SE1/CDC42SE2/CFDP1/CYFIP1/DAG1/DAPK3/DLC1/DNMBP/EPB41L3/EPS8/EZR/FBLIM1/FGD6/FMNL1/FMNL2/FMNL3/FYN/GNA12/GNA13/HEXB/ITGB2/LPAR1/MARK2/MIR21/MSN/MYH9/MYL12B/PDPN/PLEKHO1/PLXNA1/PLXNA2/PLXNA3/PLXNB2/PLXND1/PRPF40A/RAC1/RHOA/RHOC/RHOH/RHOJ/RHOU/RND1/SEMA3E/SEMA4A/SH3KBP1/SHROOM3/SYNE3/TPM1	58
BP	GO:0050900	leukocyte migration	110/2759	384/18800	8.8e-13	1.75e-10	1.16e-10	ADAM10/ADAM17/AIMP1/AKIRIN1/ANXA1/APP/ARHGEF5/BCR/BDKRB1/C3AR1/C5AR1/CCL18/CCL2/CCL20/CCL28/CCL4/CCR2/CD200/CD34/CD47/CD74/CD9/CDC42/CH25H/CHST4/CKLF/CNR2/CSF1/CSF3R/CX3CL1/CXADR/CXCL1/CXCL10/CXCL11/CXCL16/CXCL5/CXCL6/CXCL8/CXCR4/CYP19A1/DNM1L/DUSP1/EDN1/EDNRB/ELANE/EMILIN1/EPS8/F2RL1/FER/FYN/GAS6/GCSAM/GPR183/GREM1/HMGB1/IL1B/IL1R1/IL23A/IL6/ITGA2/ITGA3/ITGA6/ITGB1/ITGB2/JAM2/JAM3/KITLG/LGALS3/L…	110
BP	GO:0032103	positive regulation of response to external stimulus	121/2759	442/18800	1.96e-12	3.76e-10	2.5e-10	ABCC1/ADAM10/ADAM17/AKIRIN1/AKIRIN2/ALOX5AP/APP/BMPR2/C3AR1/C5AR1/CCL4/CCR2/CD47/CD74/CLEC6A/CLEC7A/CNTF/CSF1/CTSC/CX3CL1/CXCL10/CXCL8/CXCR4/CYBA/DHX9/DNM1L/EDN1/EMILIN1/EMILIN2/ETS1/F2RL1/F3/FGFR1/FLNA/FYN/GAS6/GPRC5B/GRN/HAVCR2/HLA-E/HLA-G/HMGB1/HYAL2/IDO1/IFI16/IGF1R/IL18/IL1B/IL23A/IL6/ITGA2/KLRC3/LAMP1/LGALS1/LPL/LRRK2/LSM14A/LY86/LY96/MAP3K7/MAPK1/MAPK13/MATR3/MCU/MGST2/MIR21/MIR221/MMP12/M…	121
BP	GO:0045216	cell-cell junction organization	70/2759	205/18800	2.02e-12	3.76e-10	2.5e-10	ACTG1/ADAM10/ADD1/ANK2/ARL2/CAV1/CD9/CDC42/CDH11/CDH5/CDH6/CLDN1/CLDN10/CLDN11/CLDN16/CLDN4/CLDN6/CLDN7/CNTNAP2/CTNNA1/CTNNB1/CTNND1/CTNND2/CXADR/DSG2/DSP/ECT2/EFNB2/EPB41L3/EPHA2/EPHB2/F2R/F2RL1/FLNA/GJA1/GJA5/GJC1/GPBAR1/GRHL2/HDAC7/HEG1/HIPK1/IL1B/JAM3/LIMS1/MPP7/MYO1C/NPHP1/PARD3/PARD6B/PECAM1/PERP/PKHD1/POF1B/PRKCH/PRKCI/RHOA/RHOC/ROCK1/SMAD3/SMAD7/SNAI1/SVEP1/TGFB1/TGFB2/TGFB3/TGFBR1/TJP1/T…	70
BP	GO:0016032	viral process	115/2759	418/18800	4.91e-12	8.89e-10	5.9e-10	ADAR/ADARB1/APOBEC3A/APOBEC3B/APOBEC3C/APOBEC3F/APOBEC3G/ARL8B/ATG16L1/ATG5/AXL/BCL2/BCL2L1/CALCOCO2/CAV1/CAV2/CCL2/CCL4/CCNK/CCNT1/CD46/CD74/CD86/CDC42/CFL1/CH25H/CHD1/CHMP1B/CHMP3/CHMP4B/CHMP4C/CHMP5/CLDN1/CLDN6/CLEC5A/CSDE1/CSNK1A1/CXADR/CXCL8/CXCR4/DAG1/DEK/DENR/DHX9/DYNLT1/EEA1/EFNB2/EIF2AK2/EIF3A/EIF3D/EPHA2/EPS15/FBXL2/FUT8/GAS6/GSK3B/GSN/HAVCR1/HLA-DRB1/HYAL2/IFI16/ILF3/IST1/ITGA2/ITGA5/I…	115
BP	GO:0051056	regulation of small GTPase mediated signal transduction	90/2759	299/18800	5.48e-12	9.63e-10	6.39e-10	ABL1/ABL2/ABR/AKAP13/ARF6/ARFGEF1/ARHGAP10/ARHGAP12/ARHGAP15/ARHGAP17/ARHGAP18/ARHGAP21/ARHGAP24/ARHGAP26/ARHGAP31/ARHGAP5/ARHGDIA/ARHGDIB/ARHGEF10/ARHGEF17/ARHGEF18/ARHGEF2/ARHGEF3/ARHGEF5/BCR/CBL/CD2AP/CDC42SE1/CDC42SE2/CHN1/COL3A1/CSF1/CUL3/CYTH2/CYTH3/DENND3/DLC1/DNMBP/ECT2/EPHB2/EPS8/F2R/F2RL1/F2RL2/GABARAP/GNA13/HEG1/ITGA3/ITGAV/ITGB1/ITPKB/KALRN/KCTD10/KITLG/LPAR1/LPAR6/MAP4K4/MAPRE2/NF1/N…	90
BP	GO:0032956	regulation of actin cytoskeleton organization	101/2759	352/18800	6.8e-12	1.16e-09	7.72e-10	ABI2/ABL1/ABL2/ACTG1/ADD1/ADD3/AKAP13/ARF6/ARFGEF1/ARHGAP17/ARHGAP18/ARHGDIA/ARHGDIB/ARHGEF10/ARHGEF18/ARHGEF5/ARPC2/ARPC3/ARPC5/BAIAP2L1/CAPG/CAPZB/CD2AP/CD47/CDC42/CDC42EP3/CLASP2/CTTN/CX3CL1/CYFIP1/DAPK3/DBN1/DLC1/ECT2/EDN1/EFNA5/ELN/EPHA3/EPS8/F2RL1/FER/FLNA/FMN1/GMFB/GMFG/GSN/HCLS1/IQGAP1/ITGB1BP1/JAM3/LIMA1/LPAR1/MIR21/MKKS/MYADM/NCK2/NCKAP1/NOTCH2/PAK1/PAM/PDGFA/PDGFRA/PDGFRB/PLEKHG2/PLEKH…	101
BP	GO:0007178	transmembrane receptor protein serine/threonine kinase signaling pathway	104/2759	368/18800	9.07e-12	1.51e-09	1e-09	ABL1/ACVR1/ADAM17/ADAM9/APPL1/ASPN/BAMBI/BMPER/BMPR1A/BMPR2/CAV1/CAV2/CD109/CDH5/CHST11/COL1A2/COL3A1/CRIM1/CTDSPL2/DDX5/DKK1/DUSP22/EGR1/EMILIN1/FBN1/FBN2/FKBP1A/FMOD/FSTL1/FSTL3/FUT8/GDF11/GLG1/GPC3/GREM1/ILK/INHBA/INHBB/ITGA3/ITGB5/ITGB6/ITGB8/JUN/LATS2/LEF1/LNPEP/LOX/LRRC32/LTBP1/LTBP2/MAP3K7/MIR21/MIR29B1/NCEH1/NEO1/NOTCH2/NPNT/NUP93/PDPK1/PELO/PMEPA1/PTPRK/RBPJ/RNF111/ROR2/SDCBP/SFRP1/SFRP4…	104
BP	GO:0060284	regulation of cell development	130/2759	500/18800	1.52e-11	2.46e-09	1.63e-09	ABL1/ACTN4/ACTR2/ADD1/ARPC2/B2M/BCL2/BHLHE41/BMPR1A/BMPR2/CAPRIN1/CDC42/CDH5/CDKL5/CLEC7A/CORO1C/CTNNA1/CTNNB1/CUX1/CX3CL1/CXCR4/CYFIP1/DAG1/DBN1/DICER1/DLL1/DLX2/DOCK5/DOCK7/DYNLT1/EDNRB/EFNA5/EIF4G2/EPHB2/FAIM/FBLN1/FBN1/FGF13/FLNA/FRZB/GDI1/GLI3/GRN/GSK3B/HAS2/HDAC2/HDAC9/HEY1/HEYL/HIF1A/ID4/IL1B/IL6/ILK/IST1/ITGB1BP1/KDM1A/LIF/LIMS1/LRRK2/MAP1B/MAP2/MIR221/MIR29B1/MYADM/NAP1L1/NEDD9/NF1/NIN/N…	130
BP	GO:0033674	positive regulation of kinase activity	125/2759	476/18800	1.84e-11	2.9e-09	1.92e-09	ABI1/ABL1/ADAM17/ADAM9/AKAP13/ANGPT1/AREG/ARHGEF5/AXL/BCL10/BMPR1A/BMPR2/CAB39L/CALM1/CCND2/CCNK/CCNT1/CD19/CD24/CD74/CD86/CDC42/CKS2/COPS8/CSF1/DAG1/DDR1/DDR2/DKK1/DLG3/ECT2/EDN1/EFNA5/EGR1/ELANE/EPHA2/EPHA3/EPHB2/FCGR1A/FGF13/FGFR1/GAS6/GPRC5A/GPRC5B/GREM1/HBEGF/HLA-DRB1/HTR2B/IGF1R/IL18/IL1B/IL23A/INSRR/IQGAP1/ITGB1BP1/ITGB3/KITLG/LCP2/LRRK2/MALT1/MAP3K7/MARK2/MIR143/MIR21/MMD/MOB1A/MOB3A/MOB3…	125
BP	GO:0002274	myeloid leukocyte activation	74/2759	232/18800	2.06e-11	3.17e-09	2.1e-09	ADAM10/ADAM9/ANXA1/ANXA3/APP/BCR/C5AR1/CBL/CCR2/CD200/CD74/CD93/CNR2/CRTC3/CSF1/CTSC/CX3CL1/CXCL6/CXCL8/F2RL1/FER/GAB2/GPR137B/GRN/HAVCR1/HAVCR2/HMGB1/HYAL2/IFNGR1/IFNGR2/IL18/IL6/ITGAM/ITGB2/ITGB6/ITGB8/JMJD6/JUN/JUND/LAT2/LCP2/LRRK2/MFHAS1/NMI/NOTCH2/NR4A3/PDPK1/PIK3CG/PLA2G4A/PLSCR1/PREX1/PRKCD/PSEN1/PTGDR/PTPRC/RABGEF1/RBPJ/RELB/RHOH/SHPK/SLC11A1/SPHK1/STX4/STXBP1/STXBP3/SYT11/TGFBR2/THBS1/TL…	74
BP	GO:0061564	axon development	125/2759	479/18800	2.88e-11	4.26e-09	2.83e-09	ABL1/ADARB1/ALCAM/APP/ATL1/B3GNT2/B4GALT5/BCL2/BMPR2/BOC/CAMSAP2/CASP3/CDH11/CDKL5/CHN1/CNTF/CNTN4/COBL/CTNNA1/CTTN/CYFIP1/DAG1/DBN1/DCLK1/DDR1/DOCK7/DPYSL2/EDN1/EDNRA/EFNA5/EFNB2/EIF4G2/ENAH/EPHA2/EPHA3/EPHB2/FEZ2/FGF13/FLNA/FLRT2/FLRT3/FYN/GDI1/GLI3/GRN/GSK3B/IGF1R/IST1/ITGB1/JUN/KALRN/KEL/KIF13B/KIF5B/KLF4/LAMA1/LAMA2/LAMA3/LAMA5/LAMC2/MAP1B/MAP2/MARK2/MIR221/MMP2/NCAM2/NDN/NEO1/NIN/NOTCH2/NOT…	125
BP	GO:0001952	regulation of cell-matrix adhesion	48/2759	123/18800	2.96e-11	4.26e-09	2.83e-09	ABL1/ACTG1/BCL2/CASK/CCL28/CDK6/CLASP2/CORO1C/CSF1/CX3CL1/DAG1/DAPK3/DDR1/DLC1/DUSP22/EFEMP2/EFNA5/EPHA3/FMN1/GREM1/GSK3B/ITGB1BP1/JAG1/LIMS1/MAP4K4/MMP12/MMP14/NF1/PEAK1/PIK3CB/PKHD1/PLAU/PLEKHA2/PTEN/RAC1/RCC2/RHOA/ROCK1/S100A10/SEMA3E/SERPINE1/SFRP1/SLC9A1/SLK/SMAD3/THBS1/THY1/VCL	48
BP	GO:0019058	viral life cycle	92/2759	317/18800	2.98e-11	4.26e-09	2.83e-09	ADAR/ADARB1/APOBEC3A/APOBEC3B/APOBEC3C/APOBEC3F/APOBEC3G/ARL8B/ATG16L1/ATG5/AXL/BCL2/CAV1/CAV2/CCL2/CCNK/CD46/CD74/CD86/CDC42/CH25H/CHMP1B/CHMP3/CHMP4B/CHMP4C/CHMP5/CLDN1/CLDN6/CLEC5A/CXADR/CXCL8/CXCR4/DAG1/DEK/DYNLT1/EEA1/EFNB2/EIF2AK2/EPHA2/EPS15/FBXL2/GAS6/GSN/HAVCR1/HLA-DRB1/HYAL2/IFI16/ILF3/IST1/ITGA2/ITGA5/ITGAV/ITGB1/ITGB3/ITGB5/ITGB6/KPNA2/KPNA3/LAMP1/LGALS1/MIR221/N4BP1/NMT2/NPC1/NUP153/…	92
BP	GO:0052126	movement in host environment	61/2759	177/18800	3.37e-11	4.72e-09	3.13e-09	ARL8B/AXL/CAV1/CAV2/CBL/CD46/CD74/CD86/CH25H/CHMP1B/CHMP3/CHMP4B/CHMP4C/CHMP5/CLDN1/CLDN6/CLEC5A/CXADR/CXCL8/CXCR4/DAG1/DYNLT1/EFNB2/EPHA2/EPS15/EXOC2/GAS6/GSN/HAVCR1/HLA-DRB1/HYAL2/IST1/ITGA2/ITGA5/ITGAV/ITGB1/ITGB3/ITGB5/ITGB6/KPNA3/LAMP1/LGALS1/NPC1/NUP153/PLSCR1/PPIA/PTX3/PVR/RNASEK/RPSA/SCARB2/SIGLEC1/TMPRSS2/TRIM22/TSG101/VAMP8/VAPA/VPS37B/VPS4B/WWP2/XPR1	61
BP	GO:0022407	regulation of cell-cell adhesion	120/2759	456/18800	4.04e-11	5.52e-09	3.67e-09	ABL1/ANXA1/AP3B1/B2M/BCL10/CASP3/CAV1/CBFB/CBLB/CCL2/CCL28/CCR2/CD24/CD276/CD44/CD46/CD47/CD74/CD83/CD86/CD9/CEACAM1/CHST4/CTLA4/CX3CL1/DENND6A/DUSP22/EFNA5/EFNB2/ELANE/EMILIN2/EPCAM/ETS1/FGL2/FSTL3/FXYD5/FYN/GLI3/GTPBP4/HAS2/HAVCR2/HLA-A/HLA-DMA/HLA-DMB/HLA-DPA1/HLA-DQA1/HLA-DQB1/HLA-DQB2/HLA-DRA/HLA-DRB1/HLA-DRB3/HLA-DRB5/HLA-E/HLA-G/HMGB1/HSPH1/ICOSLG/IDO1/IL18/IL1B/IL23A/IL6/IL7R/IRF1/ITGB2/I…	120
BP	GO:0090287	regulation of cellular response to growth factor stimulus	91/2759	314/18800	4.15e-11	5.55e-09	3.68e-09	ABL1/ADAM17/ADAMTS12/ASPN/BAMBI/BMPER/BMPR2/CASK/CAV1/CAV2/CD109/CD63/CDH5/CFLAR/CHST11/CREB3L1/CRIM1/CTDSPL2/CTNNB1/CYFIP1/DCN/DKK1/DLL1/DOK5/EMILIN1/FBN1/FBN2/FGFR1/FKBP1A/FSTL1/FSTL3/GLG1/GPC3/GREM1/HIF1A/IL1B/ILK/ITGA3/ITGA5/ITGB3/LATS2/LOX/LTBP1/MIR21/MIR29B1/MYO1C/NEO1/NOTCH2/NPNT/NPTN/PDPK1/PELO/PIK3CB/PMEPA1/PTP4A3/PTPN1/RBPJ/RNF111/SDCBP/SEMA6A/SFRP1/SFRP4/SIRT1/SKIL/SLIT2/SMAD2/SMAD3/SM…	91
BP	GO:0001837	epithelial to mesenchymal transition	57/2759	162/18800	5.82e-11	7.62e-09	5.06e-09	ACVR1/BAMBI/CLASP2/COL1A1/CTNNB1/DAG1/DDX5/EDN1/EDNRA/EPHA3/FGFR1/FLNA/GLIPR2/GREM1/GSK3B/HAS2/HDAC2/HEY1/HEYL/HIF1A/IL1B/IL6/JAG1/LEF1/LOXL2/LRP6/MARK1/MIR21/MIR221/MIR29B1/PDPN/PHLDB1/PPP2CA/PTEN/RBPJ/RGCC/ROCK1/RTN4/SDCBP/SFRP1/SMAD2/SMAD3/SMAD4/SMAD7/SNAI1/SOX9/SPRED1/SPRED2/SPRY1/SPRY2/TGFB1/TGFB2/TGFB3/TGFBR1/TGFBR2/WNT5A/WWTR1	57
BP	GO:0150115	cell-substrate junction organization	41/2759	98/18800	6.21e-11	7.97e-09	5.29e-09	ABL1/ACTG1/ARF6/BCL2/BCR/CLASP2/CORO1C/CTTN/DAPK3/DLC1/DUSP22/EFNA5/EPHA3/FMN1/GREM1/ITGA2/ITGA5/ITGA6/ITGB1BP1/LAMC1/LIMS1/MAP4K4/MAPRE2/MMP14/PEAK1/PIP5K1A/PTEN/PTPRK/RAB8B/RAC1/RCC2/RHOA/ROCK1/S100A10/SFRP1/SLC9A1/SLK/SMAD3/THBS1/THY1/VCL	41
BP	GO:0043542	endothelial cell migration	83/2759	279/18800	7.04e-11	8.84e-09	5.87e-09	ABL1/ADAM17/ADAMTS9/AKT3/ANGPT1/ANXA1/ANXA3/BCAR1/BMPER/BMPR2/CDH5/CEACAM1/CLEC14A/DCN/EDN1/EFNB2/EPHA2/ETS1/FAP/FGFR1/FSTL1/GADD45A/GREM1/GRN/HDAC7/HDAC9/HIF1A/HMGB1/ITGB1/ITGB1BP1/ITGB3/KLF4/LOXL2/MECP2/MIR129-1/MIR143/MIR21/MIR221/MIR29A/MIR410/MIR492/MIR495/MYH9/NF1/NFE2L2/NRP2/P2RX4/PDCD10/PDPK1/PIK3C2A/PIK3CB/PIK3CG/PIK3R3/PLCG1/PLK2/PLXND1/PRKD1/PRKX/PTEN/PTGS2/PTP4A3/PTPRM/RAC1/RGCC/RHOA/…	83
BP	GO:0002685	regulation of leukocyte migration	69/2759	218/18800	1.43e-10	1.75e-08	1.16e-08	ADAM10/ADAM17/AKIRIN1/ANXA1/APP/BCR/BDKRB1/C3AR1/C5AR1/CCL2/CCL20/CCL28/CCL4/CCR2/CD200/CD47/CD74/CD9/CHST4/CSF1/CX3CL1/CXCL10/CXCL8/CYP19A1/DNM1L/DUSP1/EDN1/ELANE/EMILIN1/F2RL1/GAS6/GCSAM/GREM1/HMGB1/IL1R1/IL23A/IL6/ITGA2/JAM2/JAM3/KITLG/LGALS3/LRCH1/MAPK1/MCU/MMP14/MSN/OXSR1/P2RX4/PDGFD/PLVAP/PTGER4/RABGEF1/RAC1/RHOA/RHOH/S100A14/SERPINE1/SLAMF8/SLIT2/STK10/STK39/SWAP70/THBS1/THY1/TNFAIP6/TREM2…	69
BP	GO:0045765	regulation of angiogenesis	96/2759	345/18800	1.45e-10	1.75e-08	1.16e-08	ABL1/ADAMTS1/ADAMTS9/AGO2/AKT3/ANXA3/AQP1/BMPER/C3AR1/C5AR1/CCR2/CD34/CDH5/CEACAM1/COL4A2/CREB3L1/CTNNB1/CTSH/CXCL10/CXCL8/CXCR4/DCN/DLL1/E2F2/EGLN1/EMILIN1/EMILIN2/EPHA2/ETS1/F3/GADD45A/GREM1/GRN/HIF1A/HIPK1/HLA-G/HSPG2/IL1B/IL6/ITGA5/ITGAX/ITGB1/ITGB8/JAK1/KLF4/MECP2/MIR143/MIR21/MIR221/MIR29A/MIR377/MIR492/MIR495/NF1/NFE2L2/PDCL3/PDPK1/PIK3CB/PKM/PLCG1/PLK2/PLXND1/PRKD1/PTGIS/PTPRM/RECK/RGCC/R…	96
BP	GO:1901342	regulation of vasculature development	97/2759	351/18800	1.76e-10	2.08e-08	1.38e-08	ABL1/ADAM10/ADAMTS1/ADAMTS9/AGO2/AKT3/ANXA3/AQP1/BMPER/C3AR1/C5AR1/CCR2/CD34/CDH5/CEACAM1/COL4A2/CREB3L1/CTNNB1/CTSH/CXCL10/CXCL8/CXCR4/DCN/DLL1/E2F2/EGLN1/EMILIN1/EMILIN2/EPHA2/ETS1/F3/GADD45A/GREM1/GRN/HIF1A/HIPK1/HLA-G/HSPG2/IL1B/IL6/ITGA5/ITGAX/ITGB1/ITGB8/JAK1/KLF4/MECP2/MIR143/MIR21/MIR221/MIR29A/MIR377/MIR492/MIR495/NF1/NFE2L2/PDCL3/PDPK1/PIK3CB/PKM/PLCG1/PLK2/PLXND1/PRKD1/PTGIS/PTPRM/RECK…	97
BP	GO:0045860	positive regulation of protein kinase activity	106/2759	396/18800	1.94e-10	2.25e-08	1.49e-08	ABI1/ABL1/ADAM17/ADAM9/AKAP13/ANGPT1/AREG/ARHGEF5/BMPR1A/BMPR2/CAB39L/CALM1/CCND2/CCNK/CCNT1/CD24/CD86/CKS2/COPS8/CSF1/DAG1/DDR2/DKK1/DLG3/ECT2/EDN1/EFNA5/EGR1/ELANE/FCGR1A/FGF13/FGFR1/GAS6/GPRC5A/GPRC5B/GREM1/HBEGF/HTR2B/IL18/IL1B/IL23A/IQGAP1/ITGB1BP1/ITGB3/KITLG/LCP2/LRRK2/MALT1/MAP3K7/MARK2/MIR143/MIR21/MMD/MOB1A/MOB3A/MOB3B/NEDD9/NEK10/NOX4/NRG3/OSBPL8/PAK1/PDCD10/PDE5A/PDGFA/PDGFC/PDGFD/PDG…	106
BP	GO:0060562	epithelial tube morphogenesis	92/2759	328/18800	2.22e-10	2.53e-08	1.68e-08	ABL1/ACVR1/ADAMTS12/APAF1/AREG/ARL13B/BBS7/BCL10/BCL2/CASP3/COBL/COL4A1/CSF1/CTHRC1/CTNNB1/CTSH/CXCL10/CXCR4/DAG1/DDR1/DLC1/DLL1/EDN1/EDNRA/EFNB2/EPHA2/FMN1/FZD6/GJA1/GLI3/GNA13/GPC3/GREM1/GRHL2/HIF1A/HNF1B/IFT122/IFT52/IFT57/ILK/ITGAX/KDM5B/KIF26B/LAMA1/LAMA5/LEF1/LUZP1/MIB1/MICAL2/MIR21/MKKS/MMP14/MTHFD1L/NOTCH2/NPNT/PAK1/PBX1/PKD2/PKHD1/PLXNB2/PLXND1/PODXL/PRKX/PSEN1/PTK7/RALA/RBPJ/RHOA/RPS7/R…	92
BP	GO:0001706	endoderm formation	28/2759	55/18800	2.66e-10	2.98e-08	1.98e-08	CDC73/COL11A1/COL12A1/COL4A2/COL5A1/COL5A2/COL6A1/CTNNB1/CTR9/DKK1/DUSP1/DUSP4/DUSP5/HNF1B/HSBP1/INHBA/ITGA5/ITGAV/ITGB2/ITGB5/LAMA3/LAMB1/LAMB3/MMP14/MMP15/MMP2/NANOG/SMAD2	28
BP	GO:0044403	biological process involved in symbiotic interaction	83/2759	286/18800	2.74e-10	2.98e-08	1.98e-08	ARL8B/AXL/BCL2L1/CAV1/CAV2/CBL/CCL4/CCNK/CCNT1/CD46/CD74/CD86/CFL1/CH25H/CHD1/CHMP1B/CHMP3/CHMP4B/CHMP4C/CHMP5/CLDN1/CLDN6/CLEC5A/CXADR/CXCL6/CXCL8/CXCR4/DAG1/DYNLT1/EFNB2/ELANE/EPHA2/EPS15/EXOC2/F2RL1/FBXL2/GAS6/GSN/HAVCR1/HLA-DRB1/HYAL2/INHBB/IST1/ITGA2/ITGA5/ITGAV/ITGB1/ITGB3/ITGB5/ITGB6/JUN/KPNA3/LAMP1/LEF1/LGALS1/MIR221/NPC1/NUP153/PLSCR1/PPIA/PTX3/PVR/RAB9A/RNASEK/RPSA/SAP30BP/SCARB2/SIGLEC…	83
BP	GO:0010717	regulation of epithelial to mesenchymal transition	41/2759	102/18800	2.76e-10	2.98e-08	1.98e-08	ACVR1/BAMBI/CLASP2/COL1A1/CTNNB1/DAG1/EPHA3/GLIPR2/GREM1/HDAC2/IL1B/IL6/JAG1/LEF1/LOXL2/MARK1/MIR21/MIR221/MIR29B1/PDPN/PHLDB1/PPP2CA/PTEN/RGCC/SDCBP/SFRP1/SMAD2/SMAD3/SMAD4/SMAD7/SNAI1/SPRED1/SPRED2/SPRY1/SPRY2/TGFB1/TGFB2/TGFB3/TGFBR1/TGFBR2/WWTR1	41
BP	GO:0048762	mesenchymal cell differentiation	74/2759	244/18800	2.84e-10	3.02e-08	2e-08	ACVR1/BAMBI/BCL2/BMPR1A/CDC42/CLASP2/COL1A1/CORO1C/CTNNB1/DAG1/DDX5/EDN1/EDNRA/EDNRB/EPHA3/FGFR1/FLNA/FRZB/GLIPR2/GREM1/GSK3B/HAS2/HDAC2/HEY1/HEYL/HIF1A/HTR2B/IL1B/IL6/JAG1/KITLG/LAMA5/LEF1/LOXL2/LRP6/MAPK1/MARK1/MIR21/MIR221/MIR29B1/NRP2/OTUD5/PDPN/PHLDB1/PPP2CA/PTEN/RBPJ/RGCC/ROCK1/RTN4/SDCBP/SEMA3C/SEMA3E/SEMA4A/SEMA6A/SFRP1/SMAD2/SMAD3/SMAD4/SMAD7/SNAI1/SOX9/SPRED1/SPRED2/SPRY1/SPRY2/STAT1/TG…	74
BP	GO:0051701	biological process involved in interaction with host	62/2759	191/18800	3.88e-10	4.05e-08	2.69e-08	ARL8B/AXL/BCL2L1/CAV1/CAV2/CBL/CD46/CD74/CD86/CH25H/CHMP1B/CHMP3/CHMP4B/CHMP4C/CHMP5/CLDN1/CLDN6/CLEC5A/CXADR/CXCL8/CXCR4/DAG1/DYNLT1/EFNB2/EPHA2/EPS15/EXOC2/GAS6/GSN/HAVCR1/HLA-DRB1/HYAL2/IST1/ITGA2/ITGA5/ITGAV/ITGB1/ITGB3/ITGB5/ITGB6/KPNA3/LAMP1/LGALS1/NPC1/NUP153/PLSCR1/PPIA/PTX3/PVR/RNASEK/RPSA/SCARB2/SIGLEC1/TMPRSS2/TRIM22/TSG101/VAMP8/VAPA/VPS37B/VPS4B/WWP2/XPR1	62
BP	GO:0001704	formation of primary germ layer	46/2759	123/18800	4.06e-10	4.09e-08	2.71e-08	ACVR1/BMPR1A/BMPR2/CDC73/COL11A1/COL12A1/COL4A2/COL5A1/COL5A2/COL6A1/CTNNB1/CTR9/DKK1/DUSP1/DUSP4/DUSP5/EPHA2/EXT2/GJA1/HNF1B/HSBP1/INHBA/ITGA2/ITGA3/ITGA5/ITGAV/ITGB1/ITGB2/ITGB3/ITGB5/KDM6B/KLF4/LAMA3/LAMB1/LAMB3/LEF1/MMP14/MMP15/MMP2/NANOG/PRKAR1A/SMAD2/SMAD3/SNAI1/TWSG1/WNT5A	46
BP	GO:0010975	regulation of neuron projection development	112/2759	431/18800	4.07e-10	4.09e-08	2.71e-08	ABI2/ABL1/ABL2/ACTR2/ARF6/ATP1B2/B2M/BMPR2/CAMSAP2/CAPRIN1/CDKL5/CFL1/CFLAR/CHN1/CNTF/COBL/CUX1/CX3CL1/CYFIP1/DBN1/DENND5A/DKK1/DPYSL3/EFNA5/EFNB2/EIF4G2/EPHA3/EPHB2/FGF13/FIG4/FLNA/FYN/GDI1/GRN/GSK3B/HDAC2/IGF1R/IST1/ITGA3/ITGA6/ITM2C/KDM1A/KEL/KIF13B/KLF4/LPAR1/LRRK2/MAP1B/MAP2/MARK1/MARK2/MBOAT1/MIR221/NCS1/NFE2L2/NIN/NPTN/NRCAM/NSMF/NTRK2/PAFAH1B1/PAK1/PLXNA1/PLXNA2/PLXNA3/PLXNB2/PLXND1/PMP22…	112
BP	GO:0031532	actin cytoskeleton reorganization	43/2759	111/18800	4.11e-10	4.09e-08	2.71e-08	ABL1/ABL2/ANTXR1/ANXA1/ARHGDIA/ARHGDIB/ATP2C1/BAIAP2L1/BCAR1/CD2AP/CDC42/CTTN/CXADR/DAPK3/EPS8/EZR/FER/FLNA/GMFG/GSN/HCLS1/HMCN1/INSRR/MCU/MYH9/NEDD9/NOTCH2/NRK/PAK1/PDGFRA/PIP5K1A/PTK7/PTPN1/RALA/RAP2A/RHOA/S1PR1/SEMA3E/SIPA1L1/THSD7B/TJP1/TNIK/TRPV4	43
BP	GO:0007159	leukocyte cell-cell adhesion	102/2759	381/18800	4.22e-10	4.12e-08	2.74e-08	ANXA1/AP3B1/B2M/BCL10/CASP3/CAV1/CBFB/CBLB/CCL2/CCL28/CCR2/CD24/CD276/CD44/CD46/CD47/CD74/CD83/CD86/CEACAM1/CERCAM/CHST4/CTLA4/DUSP22/EFNB2/ELANE/ETS1/EZR/FGL2/FYN/GLI3/HAS2/HAVCR2/HLA-A/HLA-DMA/HLA-DMB/HLA-DPA1/HLA-DQA1/HLA-DQB1/HLA-DQB2/HLA-DRA/HLA-DRB1/HLA-DRB3/HLA-DRB5/HLA-E/HLA-G/HMGB1/HSPH1/ICOSLG/IDO1/IL18/IL1B/IL23A/IL6/IL7R/IRF1/ITGA5/ITGB1/ITGB2/ITPKB/JAM2/KLF4/LAPTM5/LEF1/LGALS1/LGALS3…	102
BP	GO:0007044	cell-substrate junction assembly	38/2759	92/18800	4.82e-10	4.64e-08	3.08e-08	ABL1/ACTG1/BCL2/BCR/CLASP2/CORO1C/CTTN/DAPK3/DLC1/DUSP22/EFNA5/EPHA3/FMN1/GREM1/ITGA2/ITGA5/ITGA6/ITGB1BP1/LAMC1/LIMS1/MAP4K4/MMP14/PEAK1/PIP5K1A/PTEN/PTPRK/RAC1/RCC2/RHOA/ROCK1/S100A10/SFRP1/SLC9A1/SLK/SMAD3/THBS1/THY1/VCL	38
BP	GO:0002683	negative regulation of immune system process	110/2759	425/18800	7.48e-10	7.02e-08	4.66e-08	ADAR/AHR/ANGPT1/ANXA1/APPL1/AXL/BCR/CASP3/CBFB/CBLB/CCL2/CCL28/CCR2/CD200/CD46/CD47/CD59/CD74/CD86/CDK6/CEACAM1/CNR2/COL3A1/CTLA4/CTNNB1/CX3CL1/CYP19A1/DUSP1/DUSP22/ELF1/EMILIN1/EZR/FBN1/FER/FGL2/FSTL3/FYN/GCSAM/GLI3/GPR137B/GREM1/GRN/HAVCR2/HLA-A/HLA-B/HLA-DRB1/HLA-E/HLA-G/HMGB1/IDO1/IFI16/IL7R/INHBA/IRAK3/IRF1/KITLG/LAPTM5/LGALS3/LGALS9C/LRCH1/LRRC17/LRRC32/MIR21/MIR221/MMP12/MNDA/NF1/NMI/PAG1/…	110
BP	GO:0007596	blood coagulation	68/2759	221/18800	7.53e-10	7.02e-08	4.66e-08	ACTG1/ANXA5/ANXA8/AP3B1/AXL/CAV1/CD34/CD59/CD9/CEACAM1/CLIC1/COL3A1/CSRP1/DGKA/DGKD/DGKH/EDN1/EMILIN2/ENTPD1/EPHB2/F13A1/F2R/F2RL1/F2RL2/F3/FAP/FBLN1/FLNA/FZD6/GAS6/GNA12/GNA13/GNAQ/GNAS/HPSE/IL6/ILK/ITGA2/ITGB3/JMJD1C/MYH9/MYL12A/NFE2L2/PABPC4/PDGFA/PDGFRA/PDPN/PIK3CB/PIK3CG/PLA2G4A/PLAT/PLAU/PLAUR/PLSCR1/PPIA/PRKCD/RAP2B/SERPINB2/SERPINE1/SERPINE2/STXBP1/STXBP3/TFPI2/THBS1/TLR4/TSPAN8/UBASH3B/V…	68
BP	GO:0002181	cytoplasmic translation	51/2759	146/18800	7.84e-10	7.21e-08	4.78e-08	CPEB2/CSDE1/DENR/DHX9/EIF3A/EIF3D/EIF3I/EIF4A2/HNRNPD/HNRNPU/PABPC1/PKM/RBM24/RPL10/RPL10A/RPL13A/RPL14/RPL15/RPL17/RPL22/RPL23/RPL23A/RPL26/RPL27/RPL28/RPL31/RPL32/RPL35A/RPL37/RPL37A/RPL38/RPL41/RPL5/RPL6/RPL7/RPL9/RPS14/RPS15/RPS15A/RPS18/RPS20/RPS27A/RPS29/RPS3/RPS3A/RPS4X/RPS7/RPS8/RPSA/SYNCRIP/YBX3	51
BP	GO:0050817	coagulation	69/2759	226/18800	8.21e-10	7.43e-08	4.93e-08	ACTG1/ANXA5/ANXA8/AP3B1/AXL/CAV1/CD34/CD59/CD9/CEACAM1/CLIC1/COL3A1/CSRP1/DGKA/DGKD/DGKH/EDN1/EMILIN2/ENTPD1/EPHB2/F13A1/F2R/F2RL1/F2RL2/F3/FAP/FBLN1/FLNA/FZD6/GAS6/GNA12/GNA13/GNAQ/GNAS/HPSE/IL6/ILK/ITGA2/ITGB3/JMJD1C/MYH9/MYL12A/NFE2L2/PABPC4/PDGFA/PDGFRA/PDPN/PIK3CB/PIK3CG/PLA2G4A/PLAT/PLAU/PLAUR/PLSCR1/PPIA/PRKCD/PSEN1/RAP2B/SERPINB2/SERPINE1/SERPINE2/STXBP1/STXBP3/TFPI2/THBS1/TLR4/TSPAN8/UBA…	69
BP	GO:0002478	antigen processing and presentation of exogenous peptide antigen	22/2759	38/18800	8.71e-10	7.7e-08	5.11e-08	B2M/CD74/CLEC4A/CTSE/CTSS/CTSV/HLA-A/HLA-DMA/HLA-DMB/HLA-DPA1/HLA-DQA1/HLA-DQB1/HLA-DQB2/HLA-DRA/HLA-DRB1/HLA-DRB3/HLA-DRB5/HLA-E/IFI30/LNPEP/MFSD6/TAP1	22
BP	GO:0007369	gastrulation	61/2759	190/18800	8.75e-10	7.7e-08	5.11e-08	ACVR1/BMPR1A/BMPR2/CDC73/CLASP2/COL11A1/COL12A1/COL4A2/COL5A1/COL5A2/COL6A1/CTNNB1/CTR9/CUL3/DAG1/DKK1/DUSP1/DUSP4/DUSP5/EPHA2/EXT2/GJA1/GPC3/HNF1B/HSBP1/INHBA/ITGA2/ITGA3/ITGA5/ITGAV/ITGB1/ITGB2/ITGB3/ITGB5/KDM6B/KLF4/LAMA3/LAMB1/LAMB3/LEF1/LMBRD1/MIR221/MKKS/MMP14/MMP15/MMP2/MYADM/NANOG/NR4A3/PHLDB1/PRKAR1A/RNF2/SFRP1/SMAD2/SMAD3/SMAD4/SNAI1/SYF2/TGFBR2/TWSG1/WNT5A	61
BP	GO:0150116	regulation of cell-substrate junction organization	31/2759	68/18800	1.02e-09	8.87e-08	5.89e-08	ABL1/ACTG1/ARF6/CLASP2/CORO1C/DAPK3/DLC1/DUSP22/EFNA5/EPHA3/FMN1/GREM1/ITGB1BP1/LIMS1/MAP4K4/MAPRE2/MMP14/PEAK1/PTEN/RAC1/RCC2/RHOA/ROCK1/S100A10/SFRP1/SLC9A1/SLK/SMAD3/THBS1/THY1/VCL	31
BP	GO:0110053	regulation of actin filament organization	78/2759	270/18800	1.18e-09	1e-07	6.65e-08	ABI2/ABL1/ACTG1/ADD1/ADD3/ARF6/ARFGEF1/ARHGAP18/ARHGEF10/ARHGEF18/ARHGEF5/ARPC2/ARPC3/ARPC5/BAIAP2L1/CAPG/CAPZB/CD47/CDC42/CDC42EP3/CLASP2/CTTN/CX3CL1/CYFIP1/DBN1/DLC1/ELN/EPS8/F2RL1/FER/FLNA/FMN1/GMFB/GMFG/GSN/HCLS1/ITGB1BP1/LIMA1/LPAR1/MIR21/MKKS/MYADM/NCK2/NCKAP1/PAK1/PLEKHG2/PLEKHH2/PPFIA1/PRKCD/PTGER4/RAC1/RGCC/RGS4/RHOA/RHOC/ROCK1/S100A10/S1PR1/SFRP1/SLC9A1/SLIT2/SMAD3/SNX9/SPTAN1/SSH1/SSH2…	78
BP	GO:0048041	focal adhesion assembly	35/2759	83/18800	1.19e-09	1e-07	6.65e-08	ABL1/ACTG1/BCL2/BCR/CLASP2/CORO1C/CTTN/DAPK3/DLC1/DUSP22/EFNA5/EPHA3/FMN1/GREM1/ITGA2/ITGB1BP1/LIMS1/MAP4K4/MMP14/PEAK1/PIP5K1A/PTEN/PTPRK/RAC1/RCC2/RHOA/ROCK1/S100A10/SFRP1/SLC9A1/SLK/SMAD3/THBS1/THY1/VCL	35
BP	GO:0007229	integrin-mediated signaling pathway	41/2759	107/18800	1.53e-09	1.26e-07	8.38e-08	ABL1/ADAM10/ADAM9/ADAMTS1/BCAR1/CD47/CD63/CDC42/CEACAM1/COL3A1/CTNNA1/CUL3/FLNA/FUT8/ILK/ITGA2/ITGA3/ITGA5/ITGA6/ITGAM/ITGAV/ITGAX/ITGB1/ITGB1BP1/ITGB2/ITGB3/ITGB5/ITGB6/ITGB8/ITGBL1/LAMA3/LAMA5/LIMS1/MYH9/NEDD9/PRKD1/RCC2/THY1/TIMP1/ZNF304/ZYX	41
BP	GO:0007409	axonogenesis	110/2759	430/18800	1.54e-09	1.26e-07	8.38e-08	ABL1/ADARB1/ALCAM/APP/ATL1/B3GNT2/B4GALT5/BCL2/BMPR2/BOC/CDH11/CDKL5/CHN1/CNTN4/COBL/CTTN/CYFIP1/DAG1/DBN1/DCLK1/DOCK7/DPYSL2/EDN1/EDNRA/EFNA5/EFNB2/EIF4G2/ENAH/EPHA2/EPHA3/EPHB2/FEZ2/FGF13/FLRT2/FLRT3/FYN/GDI1/GLI3/GSK3B/IGF1R/IST1/ITGB1/KALRN/KEL/KIF13B/KIF5B/LAMA1/LAMA2/LAMA3/LAMA5/LAMC2/MAP1B/MAP2/MARK2/NDN/NEO1/NIN/NOTCH2/NOTCH3/NPTN/NRCAM/NRP2/NRXN3/NTRK2/PAFAH1B1/PAK1/PALLD/PARD3/PARD6B/PI…	110
BP	GO:0060326	cell chemotaxis	87/2759	315/18800	1.57e-09	1.27e-07	8.44e-08	ABCC1/ACKR3/ADAM10/ADAM17/AKIRIN1/ANXA1/ARHGEF5/BCAR1/C3AR1/C5AR1/CCL18/CCL2/CCL20/CCL28/CCL4/CCR2/CCRL2/CD74/CH25H/CKLF/CNR2/CSF1/CSF3R/CX3CL1/CXADR/CXCL1/CXCL10/CXCL11/CXCL16/CXCL5/CXCL6/CXCL8/CXCR4/CYP19A1/DNM1L/DUSP1/EDN1/EDNRB/EPHA2/F2RL1/FGFR1/GAS6/GPR183/GREM1/HBEGF/HMGB1/IL1B/IL23A/IL6/ITGB2/JAM3/LEF1/LGALS3/LOX/LPAR1/MAPK1/MCU/OXSR1/P2RX4/PDE4B/PDGFD/PDGFRA/PDGFRB/PIK3CG/PIP5K1A/PPIA/PRE…	87
BP	GO:0071634	regulation of transforming growth factor beta production	22/2759	39/18800	1.72e-09	1.38e-07	9.14e-08	ATP6AP2/BMPR1A/CD200/CD24/CD2AP/CD34/CD46/CX3CL1/HIF1A/ITGAV/ITGB6/ITGB8/LAPTM4B/LRRC32/LTBP1/LUM/PTGS2/SMAD3/SMAD4/TGFB2/THBS1/TYROBP	22
BP	GO:0060485	mesenchyme development	84/2759	301/18800	1.74e-09	1.38e-07	9.14e-08	ACTA2/ACTG2/ACVR1/BAMBI/BCL2/BMPR1A/BMPR2/BNC2/CDC42/CLASP2/COL1A1/CORO1C/CTNNB1/DAG1/DDX5/EDN1/EDNRA/EDNRB/EPHA3/FGFR1/FLNA/FRZB/GLIPR2/GREM1/GSK3B/HAS2/HDAC2/HEY1/HEYL/HIF1A/HTR2B/IL1B/IL6/JAG1/KITLG/LAMA5/LEF1/LOXL2/LRP6/MAPK1/MARK1/MIR21/MIR221/MIR29B1/NRP2/NUP133/OTUD5/PDGFRB/PDPN/PHLDB1/PKD2/PPP2CA/PTEN/PTK7/RBM24/RBPJ/RGCC/ROCK1/RTN4/SDCBP/SEMA3C/SEMA3E/SEMA4A/SEMA6A/SFRP1/SMAD2/SMAD3/SMAD…	84
BP	GO:0003158	endothelium development	47/2759	133/18800	2.32e-09	1.81e-07	1.2e-07	ACVR1/ADAMTS12/ADD1/APOLD1/BMPR2/CD34/CDH5/CEACAM1/CLDN1/COL15A1/CTNNB1/CXCL10/CXCR4/DLL1/EDNRA/EDNRB/EZR/F2RL1/FSTL1/GJA5/HEG1/HEY1/HPSE/IL1B/ITGAX/JAG1/KDM6B/MIR21/MIR495/MSN/MYADM/PDE4D/PDPN/PECAM1/RAP1A/RBPJ/RHOA/ROCK1/S1PR1/SMAD4/STARD13/STC1/TIE1/TJP1/VCL/VEZF1/ZEB1	47
BP	GO:0071260	cellular response to mechanical stimulus	31/2759	70/18800	2.47e-09	1.9e-07	1.26e-07	ANKRD1/AQP1/BAK1/BCL10/CASP2/CASP8/COL1A1/CYBA/DAG1/FAS/GADD45A/HABP4/IGF1R/IL1B/IRF1/ITGA2/MAP2K4/MAP3K2/MAPK8/NFKB1/PIEZO2/PTGER4/PTGS2/SLC38A2/SLC9A1/SOX9/TLR4/TLR5/TLR7/TLR8/TNFRSF10B	31
BP	GO:0001819	positive regulation of cytokine production	118/2759	475/18800	2.57e-09	1.91e-07	1.27e-07	ABL1/ADAM17/AKAP12/AKIRIN2/ANXA1/APP/APPL1/ARHGEF2/ATF4/ATP6AP2/B2M/BCL10/BMPR1A/C3AR1/C5AR1/CASP8/CCR2/CD200/CD276/CD34/CD46/CD58/CD74/CD83/CD86/CLEC4E/CLEC5A/CLEC6A/CLEC7A/CX3CL1/CYBA/DHX9/EGR1/EIF2AK2/ELANE/EPHB2/F2R/F2RL1/F3/GPRC5B/HAVCR2/HDAC2/HEG1/HIF1A/HLA-A/HLA-DPA1/HLA-E/HLA-G/HMGB1/HPSE/HTR2B/HYAL2/IDO1/IFI16/IFNGR1/IL18/IL1B/IL1R1/IL23A/IL6/IRAK3/IRF1/IRF8/ITK/LACC1/LAPTM5/LPL/LRRK2/LT…	118
BP	GO:0007599	hemostasis	68/2759	227/18800	2.63e-09	1.91e-07	1.27e-07	ACTG1/ANXA5/ANXA8/AP3B1/AXL/CAV1/CD34/CD59/CD9/CEACAM1/CLIC1/COL3A1/CSRP1/DGKA/DGKD/DGKH/EDN1/EMILIN2/ENTPD1/EPHB2/F13A1/F2R/F2RL1/F2RL2/F3/FAP/FBLN1/FLNA/FZD6/GAS6/GNA12/GNA13/GNAQ/GNAS/HPSE/IL6/ILK/ITGA2/ITGB3/JMJD1C/MYH9/MYL12A/NFE2L2/PABPC4/PDGFA/PDGFRA/PDPN/PIK3CB/PIK3CG/PLA2G4A/PLAT/PLAU/PLAUR/PLSCR1/PPIA/PRKCD/RAP2B/SERPINB2/SERPINE1/SERPINE2/STXBP1/STXBP3/TFPI2/THBS1/TLR4/TSPAN8/UBASH3B/V…	68
BP	GO:0061448	connective tissue development	75/2759	260/18800	2.64e-09	1.91e-07	1.27e-07	ACTA2/ADAMTS12/ARID5B/BGN/BMP1/BMPR1A/BMPR2/CD34/CD44/CFLAR/CHST11/CHSY1/COL11A1/COL1A1/COL2A1/COL3A1/COL5A1/CSF1/CSGALNACT1/CTNNB1/CTSK/CYTL1/DLX2/EDN1/EFEMP1/EGR1/FRZB/FTO/GLG1/GLI3/GREM1/HIF1A/HYAL2/ID4/ITGB8/LOX/LOXL2/MEX3C/MGP/MIR21/MKKS/MUSTN1/OXCT1/PBXIP1/PDGFD/PDGFRB/PPARD/PTHLH/RARB/RB1/ROR2/RUNX1/SERPINH1/SH3PXD2B/SIRT1/SMAD3/SMAD5/SMAD7/SNAI1/SOX9/SPTLC2/STC1/SULF1/SULF2/TBL1XR1/TGFB1/…	75
BP	GO:0035987	endodermal cell differentiation	24/2759	46/18800	2.65e-09	1.91e-07	1.27e-07	CDC73/COL11A1/COL12A1/COL4A2/COL5A1/COL5A2/COL6A1/CTNNB1/CTR9/DKK1/HNF1B/HSBP1/INHBA/ITGA5/ITGAV/ITGB2/ITGB5/LAMA3/LAMB1/LAMB3/MMP14/MMP15/MMP2/NANOG	24
BP	GO:0051893	regulation of focal adhesion assembly	29/2759	63/18800	2.67e-09	1.91e-07	1.27e-07	ABL1/ACTG1/CLASP2/CORO1C/DAPK3/DLC1/DUSP22/EFNA5/EPHA3/FMN1/GREM1/ITGB1BP1/LIMS1/MAP4K4/MMP14/PEAK1/PTEN/RAC1/RCC2/RHOA/ROCK1/S100A10/SFRP1/SLC9A1/SLK/SMAD3/THBS1/THY1/VCL	29
BP	GO:0090109	regulation of cell-substrate junction assembly	29/2759	63/18800	2.67e-09	1.91e-07	1.27e-07	ABL1/ACTG1/CLASP2/CORO1C/DAPK3/DLC1/DUSP22/EFNA5/EPHA3/FMN1/GREM1/ITGB1BP1/LIMS1/MAP4K4/MMP14/PEAK1/PTEN/RAC1/RCC2/RHOA/ROCK1/S100A10/SFRP1/SLC9A1/SLK/SMAD3/THBS1/THY1/VCL	29
BP	GO:0071604	transforming growth factor beta production	23/2759	43/18800	3e-09	2.12e-07	1.41e-07	ATP6AP2/BMPR1A/CD200/CD24/CD2AP/CD34/CD46/COL3A1/CX3CL1/HIF1A/ITGAV/ITGB6/ITGB8/LAPTM4B/LRRC32/LTBP1/LUM/PTGS2/SMAD3/SMAD4/TGFB2/THBS1/TYROBP	23
BP	GO:0090066	regulation of anatomical structure size	120/2759	487/18800	3.16e-09	2.2e-07	1.46e-07	ABL1/ACTA2/ADD1/ADD3/AKT3/AQP1/ARF6/ARFGEF1/ARHGAP18/ARPC2/ARPC3/ARPC5/ASXL1/ATG5/ATP2B1/BAIAP2L1/BMPR2/CAPG/CAPZB/CAV1/CDC42EP3/CDKL5/CTTN/CYFIP1/DBN1/DOCK5/DPYSL2/EDN1/EDNRA/EDNRB/EFNA5/EIF4G2/ELN/EPS8/EXT2/EZR/F2R/F2RL1/FER/FGF13/FMN1/GDI1/GJA5/GSK3B/GSN/HCLS1/HNF1B/HTR2B/IL7R/IST1/ITGB1BP1/KDM1A/KEL/LIMA1/LRRC8A/LRRK2/MAP1B/MAP2/MIR21/MKKS/MMP2/MSN/MYADM/NCK2/NCKAP1/NPR3/NRCAM/OXTR/PAFAH1B1/P…	120
BP	GO:0007492	endoderm development	33/2759	78/18800	3.18e-09	2.2e-07	1.46e-07	BMPR1A/CDC73/COL11A1/COL12A1/COL4A2/COL5A1/COL5A2/COL6A1/CTNNB1/CTR9/DKK1/DUSP1/DUSP4/DUSP5/HNF1B/HSBP1/INHBA/ITGA5/ITGAV/ITGB2/ITGB5/LAMA3/LAMB1/LAMB3/LAMC1/MMP14/MMP15/MMP2/NANOG/PELO/SMAD2/SMAD3/SMAD4	33
BP	GO:0010718	positive regulation of epithelial to mesenchymal transition	26/2759	53/18800	3.23e-09	2.21e-07	1.47e-07	ACVR1/BAMBI/COL1A1/CTNNB1/GLIPR2/HDAC2/IL1B/IL6/JAG1/LEF1/LOXL2/MIR21/MIR221/PDPN/RGCC/SDCBP/SMAD2/SMAD3/SMAD4/SNAI1/TGFB1/TGFB2/TGFB3/TGFBR1/TGFBR2/WWTR1	26
BP	GO:2001233	regulation of apoptotic signaling pathway	97/2759	370/18800	3.69e-09	2.5e-07	1.66e-07	ACKR3/ACVR1/APAF1/ARHGEF2/BCL10/BCL2/BCL2L1/BCLAF1/CASP2/CAV1/CCAR2/CD44/CD74/CFLAR/COL2A1/CREB3L1/CSNK2A2/CTNNA1/CTNNB1/CTSC/CTSH/CTTN/CX3CL1/CYLD/DNM1L/FAIM/FAS/FEM1B/FGFR1/GNAI3/GSK3B/GSTP1/HIF1A/HNRNPK/HYAL2/IL1B/INHBA/INHBB/ITGA6/ITGAV/ITM2C/ITPRIP/KDM1A/LGALS3/LMNA/LRRK2/MCL1/MIR21/MIR221/NCK2/NF1/NFE2L2/NONO/PEA15/PIK3CB/PLAGL2/PLAUR/PMAIP1/PPIA/PRKCD/PRKRA/PSEN1/PTEN/PTGS2/PTPN1/PTPRC/RB1…	97
BP	GO:1903706	regulation of hemopoiesis	97/2759	371/18800	4.29e-09	2.87e-07	1.91e-07	ABCB10/ABL1/ANXA1/AP3B1/AXL/B2M/BRD1/CASP8/CBFB/CCR2/CD46/CD74/CD83/CD86/CDC73/CDK6/CEACAM1/CSF1/CSF3R/CTLA4/CTNNB1/CTR9/DLL1/ETS1/EVI2B/FBN1/FGL2/FSTL3/GAS6/GFI1B/GLI3/GPR137B/GPR171/HCLS1/HIF1A/HLA-B/HLA-DRA/HLA-DRB1/HLA-G/HMGB1/IL18/IL23A/IL7R/INHBA/IRF1/ITPKB/JAG1/KITLG/KLF10/LEF1/LIF/LOX/LRRC17/MALT1/MIR21/MIR221/MMP14/MYSM1/NF1/NFKBIA/NOTCH2/PIAS3/PPP2R3C/PRDM1/PTPRC/PURB/RASSF2/RB1/RC3H1/R…	97
BP	GO:0032535	regulation of cellular component size	93/2759	351/18800	4.36e-09	2.89e-07	1.92e-07	ABL1/ADD1/ADD3/AKT3/AQP1/ARF6/ARFGEF1/ARHGAP18/ARPC2/ARPC3/ARPC5/BAIAP2L1/BMPR2/CAPG/CAPZB/CDC42EP3/CDKL5/CTTN/CYFIP1/DBN1/DPYSL2/EDN1/EFNA5/EIF4G2/ELN/EPS8/EZR/F2RL1/FER/FGF13/FMN1/GDI1/GSK3B/GSN/HCLS1/IL7R/IST1/KDM1A/KEL/LIMA1/LRRC8A/MAP1B/MAP2/MKKS/MSN/MYADM/NCK2/NCKAP1/NRCAM/PAFAH1B1/PICALM/PLEKHG2/PLEKHH2/PLS1/PLXNA3/PPP1R15A/PRKCD/PRR16/PTEN/RAB11A/RAB21/RAB22A/RAC1/RAP1GAP2/RB1CC1/RHOA/RTN…	93
BP	GO:0010594	regulation of endothelial cell migration	68/2759	230/18800	4.78e-09	3.13e-07	2.08e-07	ABL1/ADAM17/ADAMTS9/AKT3/ANGPT1/ANXA1/ANXA3/BCAR1/BMPER/BMPR2/CEACAM1/DCN/EDN1/EPHA2/ETS1/FGFR1/GADD45A/GRN/HDAC7/HDAC9/HIF1A/HMGB1/ITGB1BP1/ITGB3/KLF4/MECP2/MIR129-1/MIR143/MIR21/MIR221/MIR29A/MIR410/MIR492/MIR495/NF1/NFE2L2/NRP2/P2RX4/PDCD10/PDPK1/PIK3C2A/PIK3CB/PIK3CG/PLCG1/PLK2/PRKD1/PTGS2/PTPRM/RAC1/RGCC/RHOA/RHOJ/SASH1/SEMA4A/SIRT1/SLIT2/SMOC2/SP1/SPARC/SPRED1/SRPX2/STARD13/STC1/TGFB1/THBS1…	68
BP	GO:0007249	I-kappaB kinase/NF-kappaB signaling	80/2759	288/18800	5.33e-09	3.45e-07	2.29e-07	ABL1/AKAP13/ANGPT1/ATP2C1/BCL10/BIRC2/C18orf32/CARD16/CASP8/CD74/CFLAR/CLEC6A/CLEC7A/CTNNB1/CX3CL1/ECT2/EDAR/EDN1/EDNRA/EDNRB/F2R/F2RL1/FAIM/FKBP1A/FLNA/FYN/GJA1/GPRC5B/GSTP1/HLA-DRB1/HTR2B/IL1B/IRAK2/LGALS1/LPAR1/LURAP1L/MALT1/MAP3K7/NDFIP2/NFKBIA/NOD1/PDPK1/PIM2/PLK2/PRKD1/REL/RELB/RHOA/RHOC/RHOH/RIOK3/RIPK2/ROCK1/SHISA5/SIRT1/SLC20A1/SLC35B2/SLC44A2/SNIP1/STAT1/TANK/TBK1/TLR4/TLR7/TLR8/TMEM9B/…	80
BP	GO:0007043	cell-cell junction assembly	50/2759	149/18800	5.42e-09	3.48e-07	2.31e-07	ACTG1/ANK2/ARL2/CAV1/CD9/CDH11/CDH5/CDH6/CLDN1/CLDN10/CLDN11/CLDN16/CLDN4/CLDN6/CLDN7/CNTNAP2/CTNNA1/CTNNB1/CTNND1/CTNND2/ECT2/EPB41L3/EPHA2/EPHB2/GJA1/GJA5/GJC1/GPBAR1/GRHL2/HDAC7/HEG1/HIPK1/IL1B/JAM3/MPP7/MYO1C/NPHP1/PARD3/PARD6B/PECAM1/POF1B/PRKCH/RHOA/RHOC/ROCK1/SMAD7/SNAI1/TJP1/TRPV4/VCL	50
BP	GO:0019882	antigen processing and presentation	40/2759	107/18800	5.6e-09	3.55e-07	2.36e-07	AP3B1/ARL8B/ATG5/B2M/CD74/CLEC4A/CTSE/CTSH/CTSS/CTSV/FGL2/HLA-A/HLA-B/HLA-C/HLA-DMA/HLA-DMB/HLA-DPA1/HLA-DQA1/HLA-DQB1/HLA-DQB2/HLA-DRA/HLA-DRB1/HLA-DRB3/HLA-DRB5/HLA-E/HLA-G/IFI30/LNPEP/MFSD6/NOD1/RAB10/RAB32/RAB34/RAB4A/RAB8B/RELB/SLC11A1/TAP1/THBS1/TREM2	40
BP	GO:0043087	regulation of GTPase activity	95/2759	364/18800	6.82e-09	4.28e-07	2.84e-07	ABR/ADPRH/AGRN/ARAP2/ARFGEF1/ARHGAP12/ARHGAP15/ARHGAP24/ARHGEF10/ARHGEF5/ARL2/ASAP2/BCR/CAV2/CBLB/CCL18/CCL2/CCL20/CCL4/CDKL5/CHN1/CORO1C/CPEB2/CX3CL1/DOCK11/DOCK6/DOCK7/DOCK9/ECT2/EFNA5/EPHA2/EPHA3/F2R/F2RL1/FGD6/GPR137B/GSK3B/IQGAP1/ITGA6/ITGB1/ITGB1BP1/LIMS1/LRCH1/LRRK2/MAP4K4/MAPRE2/MIR21/MKKS/NEDD9/NF1/NTRK2/PAFAH1B1/PBXIP1/PICALM/PIP5K1A/PLXNA1/PLXNA2/PLXNA3/PLXNB2/PLXND1/PREX1/RAB3GAP1/RAL…	95
BP	GO:1903037	regulation of leukocyte cell-cell adhesion	91/2759	344/18800	6.95e-09	4.32e-07	2.87e-07	ANXA1/AP3B1/B2M/BCL10/CASP3/CAV1/CBFB/CBLB/CCL2/CCL28/CCR2/CD24/CD276/CD44/CD46/CD47/CD74/CD83/CD86/CEACAM1/CHST4/CTLA4/DUSP22/EFNB2/ELANE/ETS1/FGL2/FYN/GLI3/HAS2/HAVCR2/HLA-A/HLA-DMA/HLA-DMB/HLA-DPA1/HLA-DQA1/HLA-DQB1/HLA-DQB2/HLA-DRA/HLA-DRB1/HLA-DRB3/HLA-DRB5/HLA-E/HLA-G/HMGB1/HSPH1/ICOSLG/IDO1/IL18/IL1B/IL23A/IL6/IL7R/IRF1/ITGB2/ITPKB/KLF4/LAPTM5/LEF1/LGALS1/LGALS3/LGALS9C/LRRC32/MALT1/MIR21/…	91
BP	GO:0040013	negative regulation of locomotion	101/2759	396/18800	8.47e-09	5.21e-07	3.46e-07	ADAMTS9/ADARB1/ARHGDIB/ARID2/ATP1B2/BCL2/BCR/BMPR1A/CCL2/CCL28/CD200/CD74/CLASP2/COL3A1/CORO1C/CTNNA1/CX3CL1/CYP19A1/DAG1/DCN/DLC1/DPYSL3/DUSP1/DUSP22/ELANE/EMILIN1/EMILIN2/FBLN1/GADD45A/GCSAM/GJA1/GNA12/GNA13/GREM1/GTPBP4/HMGB1/HYAL2/ITGB1BP1/JAG1/KLF4/LRCH1/MCTP1/MECP2/MIR129-1/MIR21/MIR221/MIR29A/MIR29B1/MIR410/MIR492/MIR495/NF1/NFE2L2/NRG3/OSBPL8/PDCD10/PLXNA3/PODN/PPARD/PTEN/PTGER4/PTPRG/PTP…	101
BP	GO:0030099	myeloid cell differentiation	100/2759	391/18800	8.6e-09	5.24e-07	3.48e-07	ABCB10/ABI1/ADAR/ANXA2/AP3B1/APP/B2M/BRD1/CASP3/CASP8/CBFB/CD109/CD74/CDC42/CDC73/CDK6/CEACAM1/CLEC5A/CSF1/CSF3R/CTNNB1/CTR9/DLL1/EPHA2/ETS1/EVI2B/F2RL1/FBN1/FSTL3/G6PD/GAB2/GPC3/GPR137B/GPR171/GPR183/HCLS1/HIF1A/HLA-DRB1/IFI16/IL23A/INHBA/IRF8/ITGB6/ITGB8/ITPKB/JAG1/JMJD6/JUN/JUNB/KAT6A/KITLG/KLF1/KLF10/LEF1/LIF/LOX/LRRC17/MAEA/MFHAS1/MIR221/MYH9/NBEAL2/NF1/NFKBIA/NOTCH2/PABPC4/PAFAH1B1/PIAS3/PR…	100
BP	GO:0048008	platelet-derived growth factor receptor signaling pathway	26/2759	55/18800	8.76e-09	5.29e-07	3.51e-07	ABL1/ARID5B/BCAR1/CBL/CBLB/F3/FER/IQGAP1/LOX/MIR221/MYO1E/NR4A3/PDGFA/PDGFC/PDGFD/PDGFRA/PDGFRB/PDGFRL/PIK3C2A/PLAT/PLEKHA1/PTGIR/PTPN1/PTPN12/SGPL1/TIPARP	26
BP	GO:0022409	positive regulation of cell-cell adhesion	80/2759	291/18800	8.87e-09	5.3e-07	3.52e-07	ANXA1/AP3B1/B2M/BCL10/CAV1/CBFB/CCL2/CCR2/CD24/CD276/CD44/CD46/CD47/CD74/CD83/CD86/CHST4/CX3CL1/DENND6A/EFNB2/ELANE/EMILIN2/ETS1/FSTL3/FYN/GLI3/HAS2/HAVCR2/HLA-A/HLA-DMA/HLA-DMB/HLA-DPA1/HLA-DQA1/HLA-DQB1/HLA-DQB2/HLA-DRA/HLA-DRB1/HLA-DRB3/HLA-DRB5/HLA-E/HLA-G/HMGB1/HSPH1/ICOSLG/IL18/IL1B/IL23A/IL6/IL7R/ITGB2/ITPKB/JAK1/KIF26B/KIFAP3/LEF1/LGALS1/MALT1/MIR21/NCK2/NR4A3/PDPN/PLAUR/PODXL/PTPN22/PTPR…	80
BP	GO:0090092	regulation of transmembrane receptor protein serine/threonine kinase signaling pathway	75/2759	267/18800	9.41e-09	5.53e-07	3.67e-07	ABL1/ACVR1/ADAM17/ASPN/BAMBI/BMPER/BMPR1A/BMPR2/CAV1/CAV2/CD109/CDH5/CHST11/CRIM1/CTDSPL2/DKK1/EMILIN1/FBN1/FBN2/FKBP1A/FSTL1/FSTL3/GDF11/GLG1/GPC3/GREM1/ILK/INHBA/INHBB/ITGA3/LATS2/LOX/LTBP1/MIR21/MIR29B1/NEO1/NOTCH2/NPNT/NUP93/PDPK1/PELO/PMEPA1/RBPJ/RNF111/SDCBP/SFRP1/SFRP4/SIRT1/SKIL/SMAD2/SMAD3/SMAD4/SMAD7/SMURF1/SMURF2/SNW1/SNX25/SNX6/SPRED1/SPRED2/SPRY1/SPRY2/SULF1/TGFB1/TGFB2/TGFB3/TGFBR1/…	75
BP	GO:0046578	regulation of Ras protein signal transduction	58/2759	187/18800	9.43e-09	5.53e-07	3.67e-07	ABL1/ABL2/AKAP13/ARF6/ARFGEF1/ARHGAP17/ARHGAP24/ARHGDIA/ARHGDIB/ARHGEF10/ARHGEF18/ARHGEF2/ARHGEF3/BCR/CBL/CDC42SE1/CDC42SE2/COL3A1/CSF1/CUL3/CYTH2/CYTH3/DENND3/DLC1/EPHB2/EPS8/F2R/F2RL1/F2RL2/GABARAP/HEG1/ITGA3/ITGB1/ITPKB/KCTD10/KITLG/LPAR1/LPAR6/MAP4K4/MAPRE2/NF1/NOTCH2/P2RY10/PDGFRB/PIK3CB/PIK3CG/PLCE1/PPP2CB/PSD3/RABGEF1/RAC1/RASA2/RASA3/SPRY1/SPRY2/SPRY4/STARD13/TGFB2	58
BP	GO:0009612	response to mechanical stimulus	61/2759	201/18800	9.9e-09	5.75e-07	3.82e-07	ABHD12/ACTG1/ANKRD1/AQP1/BAK1/BCL10/BDKRB1/CASP2/CASP8/CNTNAP2/COL11A1/COL1A1/CTNNB1/CXCL10/CXCR4/CYBA/DAG1/EDN1/FAS/FOSB/FYN/GADD45A/GSN/HABP4/IGF1R/IL1B/IRF1/ITGA2/JUN/JUND/MAP1B/MAP2K4/MAP3K2/MAPK8/MBD2/MKKS/MMP14/MMP2/NFKB1/NFKBIA/PIEZO2/PKD2/PTGER4/PTGS2/RHOA/RYR2/SERPINE2/SLC1A3/SLC38A2/SLC8A1/SLC9A1/SOX9/STAT1/TGFBR2/THBS1/TLR4/TLR5/TLR7/TLR8/TNFRSF10B/TRPV4	61
BP	GO:0050878	regulation of body fluid levels	98/2759	382/18800	1.02e-08	5.84e-07	3.88e-07	ACTG1/AKAP11/AKR1B1/ANXA5/ANXA8/AP3B1/AQP1/ATG5/ATP7B/AXL/CAV1/CD34/CD59/CD9/CEACAM1/CFTR/CLDN1/CLDN4/CLIC1/COL3A1/CSRP1/CYBA/DDR1/DGKA/DGKD/DGKH/EDN1/EDNRB/ELOVL1/EMILIN2/ENTPD1/EPHB2/EXT2/F13A1/F2R/F2RL1/F2RL2/F3/FAP/FBLN1/FLNA/FZD6/GAS6/GJA1/GJA5/GNA12/GNA13/GNAQ/GNAS/HAS2/HEG1/HIF1A/HPSE/HYAL2/IL6/ILK/ITGA2/ITGB3/JMJD1C/MYH9/MYL12A/NFE2L2/NPR3/OXTR/PABPC4/PAM/PDGFA/PDGFRA/PDPN/PIK3CB/PIK3CG/P…	98
BP	GO:0043410	positive regulation of MAPK cascade	119/2759	491/18800	1.02e-08	5.84e-07	3.88e-07	ABL1/ACKR3/ACTA2/ADAM9/AKAP12/AKAP13/ANGPT1/APP/ARHGEF5/ARL6IP5/BMPER/C5AR1/CAV2/CCL18/CCL2/CCL20/CCL4/CD24/CD44/CD74/CDC42/CFLAR/CLEC7A/CTNNB1/CX3CL1/DKK1/DOK5/DUSP22/EDAR/EDN1/EIF2AK2/ELANE/F2R/F2RL1/FGFR1/GADD45A/GAS6/GLIPR2/GPBAR1/GPR183/HAVCR2/HLA-DRB1/HMGB1/HTR2B/IGF1R/IL1B/IL6/IQGAP1/JUN/KITLG/KSR1/LAPTM5/LIF/LPAR1/LRRK2/MAP3K7/MFHAS1/MIR21/MIR221/NEK10/NELFE/NOD1/NOTCH2/NOX4/NPNT/NPTN/NTR…	119
BP	GO:0032963	collagen metabolic process	38/2759	101/18800	1.09e-08	6.15e-07	4.08e-07	ADAMTS2/COL1A1/COL1A2/COL5A1/CREB3L1/CTSK/CTSS/EMILIN1/F2R/FAP/HDAC2/HIF1A/IL6/ITGA2/ITGB1/LARP6/MFAP4/MIR21/MIR29A/MIR29B1/MMP12/MMP14/MMP15/MMP16/MMP19/MMP2/MMP7/MRC2/PDGFRB/PPARD/RCN3/RGCC/RUNX1/SERPINH1/SUCO/TGFB1/TGFB3/VIM	38
BP	GO:0003007	heart morphogenesis	72/2759	254/18800	1.22e-08	6.78e-07	4.5e-07	ACVR1/ADAMTS1/ANKRD1/ARID2/ARL13B/ASXL1/BBS7/BMPR1A/BMPR2/CDC42/COL11A1/COL2A1/COL5A1/CTNNB1/DKK1/DLC1/DLL1/DSP/EDN1/EDNRA/ELN/FHL2/FKBP1A/FLNA/FLRT2/GJA1/GJA5/GRHL2/HAS2/HEG1/HEY1/HEYL/HIF1A/HTR2B/IFT52/IFT57/ILK/JAG1/JUN/MIB1/MICAL2/MIR21/MKKS/NIPBL/NOTCH2/NRP2/PKD2/PLXND1/PPP1R13L/PSEN1/RBPJ/RTN4/RYR2/S1PR1/SEMA3C/SLIT2/SMAD3/SMAD4/SMAD7/SMARCD3/SNAI1/SOX4/SOX9/SPRY1/TGFB1/TGFB2/TGFBR1/TGFBR2/…	72
BP	GO:0045936	negative regulation of phosphate metabolic process	109/2759	440/18800	1.22e-08	6.78e-07	4.5e-07	ABL1/ADAR/ADARB1/ANGPT1/ANKLE2/BAK1/BDKRB1/BOD1/BOD1L1/CALM1/CASP3/CAV1/CBL/CBLB/CD109/CEACAM1/CORO1C/DKK1/DUSP1/DUSP22/DUSP6/DUSP7/EMILIN1/ENSA/EPHB2/FBLN1/FKBP1A/GADD45A/GGNBP2/GNAQ/GPRC5A/GREM1/GSK3B/GSTP1/HEG1/HNRNPU/HYAL2/IL1B/INHBA/IPO7/IQGAP1/IRAK3/ITGB1BP1/JUN/LATS2/LGALS3/LPCAT1/LRP6/LRRK2/MFHAS1/MGAT5/MICAL1/MYADM/NCK2/NF1/PARD3/PDE4D/PDGFA/PDPK1/PIK3CB/PIK3IP1/PKN1/PMEPA1/PPIA/PPP1R15A…	109
BP	GO:1903055	positive regulation of extracellular matrix organization	17/2759	27/18800	1.25e-08	6.87e-07	4.56e-07	ABL1/CFLAR/CLASP2/COLGALT1/DAG1/DDR2/EFEMP2/EMILIN1/IL6/PDPN/PHLDB1/RB1/RGCC/RUNX1/SMAD3/SOX9/TGFB1	17
BP	GO:0051656	establishment of organelle localization	102/2759	404/18800	1.26e-08	6.88e-07	4.57e-07	ACTN4/ACTR10/ACTR2/ACTR3/AGTPBP1/AP1M2/AP3B1/AP3M2/ARHGAP21/ATP9A/BBS7/BICD2/BOD1/CBL/CCDC186/CDC42/CDT1/CENPC/CFL1/CHMP1B/CHMP3/CHMP4B/CHMP4C/CHMP5/CLASP2/CSNK1D/CTNNB1/CUL3/DCTN2/DNM1/DOCK7/DYNC1H1/DYNLT1/EZR/FAM91A1/FBXW11/FER/FNBP1L/GAB2/GEM/GJA1/HIF1A/HNRNPU/HSBP1/ITGB1/KIF3A/KIF5B/KIFAP3/KPNB1/LAMP1/LAT2/LRRK2/MAP1B/MAP2/MAP4/MARK1/MKKS/MYH9/MYO1C/MYO1D/MYO1E/MYO5A/MYO6/NDE1/NR4A3/PAFAH1B1/…	102
BP	GO:0097191	extrinsic apoptotic signaling pathway	65/2759	221/18800	1.3e-08	7.01e-07	4.65e-07	ACVR1/ARHGEF2/BAK1/BCL10/BCL2/BCL2A1/BCL2L1/CASP2/CASP8/CAV1/CFLAR/COL2A1/CTNNA1/CTTN/CX3CL1/CYLD/DDX47/FAIM/FAS/FEM1B/FGFR1/GABARAP/GSK3B/GSTP1/HIPK1/HYAL2/IL1B/INHBA/ITGA6/ITGAV/ITM2C/ITPRIP/KITLG/KRT18/LGALS3/LMNA/MCL1/MIR221/MLLT11/NF1/PDPK1/PEA15/PMAIP1/PTEN/PTPRC/RB1CC1/RNF34/SERPINE1/SFRP1/SH3RF1/SKIL/SMAD3/SORT1/SRPX/STK4/STX4/TGFB1/TGFB2/TGFBR1/THBS1/TIMP3/TNFAIP3/TNFRSF10B/TNFRSF12A/TRA…	65
BP	GO:1903034	regulation of response to wounding	53/2759	166/18800	1.35e-08	7.23e-07	4.8e-07	ACTA2/ACTG1/ANXA1/ARFGEF1/CASK/CAV1/CD109/CD34/CD9/CEACAM1/CLASP2/CLDN1/CLDN4/CLEC7A/CNTF/CXCR4/DUOX2/EDN1/EPHB2/F2R/F2RL1/F3/FAP/FLNA/GRN/HBEGF/HPSE/IGF1R/ITGB1/KLF4/MIR21/MIR221/MIR29A/NFE2L2/PDGFA/PDGFRA/PLAT/PLAU/PRKCD/PTEN/SERPINB2/SERPINE1/SERPINE2/SLC12A2/SMAD3/SMOC2/SPP1/STK24/THBS1/TNFAIP3/TNFRSF12A/TSPAN8/UBASH3B	53
BP	GO:0010595	positive regulation of endothelial cell migration	45/2759	131/18800	1.38e-08	7.32e-07	4.86e-07	ABL1/ADAM17/AKT3/ANGPT1/ANXA1/ANXA3/BCAR1/BMPR2/EDN1/ETS1/FGFR1/GRN/HDAC7/HDAC9/HIF1A/HMGB1/ITGB1BP1/ITGB3/MIR143/MIR21/MIR221/MIR29A/NFE2L2/NRP2/P2RX4/PDPK1/PIK3C2A/PIK3CB/PIK3CG/PLCG1/PLK2/PRKD1/PTGS2/RAC1/RHOJ/SASH1/SIRT1/SMOC2/SP1/SPARC/SRPX2/TGFB1/THBS1/TMSB4X/WNT5A	45
BP	GO:0010563	negative regulation of phosphorus metabolic process	109/2759	441/18800	1.39e-08	7.34e-07	4.87e-07	ABL1/ADAR/ADARB1/ANGPT1/ANKLE2/BAK1/BDKRB1/BOD1/BOD1L1/CALM1/CASP3/CAV1/CBL/CBLB/CD109/CEACAM1/CORO1C/DKK1/DUSP1/DUSP22/DUSP6/DUSP7/EMILIN1/ENSA/EPHB2/FBLN1/FKBP1A/GADD45A/GGNBP2/GNAQ/GPRC5A/GREM1/GSK3B/GSTP1/HEG1/HNRNPU/HYAL2/IL1B/INHBA/IPO7/IQGAP1/IRAK3/ITGB1BP1/JUN/LATS2/LGALS3/LPCAT1/LRP6/LRRK2/MFHAS1/MGAT5/MICAL1/MYADM/NCK2/NF1/PARD3/PDE4D/PDGFA/PDPK1/PIK3CB/PIK3IP1/PKN1/PMEPA1/PPIA/PPP1R15A…	109
BP	GO:0051271	negative regulation of cellular component movement	95/2759	369/18800	1.42e-08	7.41e-07	4.92e-07	ADAMTS9/ADARB1/ARHGDIB/ARID2/ATP1B2/BCL2/BCR/BMPR1A/CCL2/CCL28/CD200/CD74/CD9/CLASP2/COL3A1/CORO1C/CTNNA1/CX3CL1/CYP19A1/DAG1/DCN/DLC1/DPYSL3/DUSP1/DUSP22/EMILIN1/EMILIN2/FBLN1/GADD45A/GCSAM/GJA1/GNA12/GNA13/GREM1/GTPBP4/HMGB1/HYAL2/ITGB1BP1/JAG1/KLF4/LRCH1/MCTP1/MECP2/MIR129-1/MIR21/MIR221/MIR29A/MIR29B1/MIR410/MIR492/MIR495/NF1/NFE2L2/NRG3/OSBPL8/PDCD10/PKHD1/PODN/PPARD/PTEN/PTGER4/PTPRG/PTPRK/…	95
BP	GO:0060537	muscle tissue development	102/2759	405/18800	1.45e-08	7.5e-07	4.98e-07	ACVR1/ADAMTS9/AKAP13/AKIRIN1/ALPK3/ANKRD1/ARID2/ATG5/BCL2/BCL9/BMPR1A/CAV1/CAV2/CDC42/CFLAR/COL11A1/COL3A1/CSRP1/CTNNB1/CXADR/DDX5/DKK1/DLL1/DSG2/DSP/EDN1/EDNRA/EFEMP2/EFNB2/EGR1/ELN/FHL2/FKBP1A/FLNB/G6PD/GJA1/GJA5/GJC1/GPCPD1/GREM1/HDAC9/HEG1/HEY1/HEYL/HIVEP3/HNRNPU/HOMER1/ITGB1/JARID2/KDM6B/KEL/KLF5/LEF1/LMNA/LOX/MAFF/MIR143/MSC/MYL6/NEBL/NF1/NOTCH2/NOX4/PAX5/PDGFRA/PDGFRB/PKD2/PPP1R13L/PPP3CA/…	102
BP	GO:0050852	T cell receptor signaling pathway	44/2759	127/18800	1.48e-08	7.61e-07	5.05e-07	ABL1/BCAR1/BCL10/BTN2A1/CBLB/CD276/CEACAM1/CTLA4/DUSP22/EIF2B2/ELF1/EZR/FYN/HLA-A/HLA-DQB1/HLA-DRB1/HLA-DRB3/ICOSLG/ITK/KHDRBS1/LAPTM5/LCP2/LGALS3/MALT1/MAP3K7/MAPK1/PDE4B/PDE4D/PLCG1/PSEN1/PTPN22/PTPRC/RC3H1/RC3H2/RIPK2/RPS3/SLA2/SPPL3/THEMIS2/THY1/TNFRSF21/TRAT1/UBE2N/VTCN1	44
BP	GO:0002064	epithelial cell development	61/2759	203/18800	1.5e-08	7.61e-07	5.05e-07	ABI2/ACTA2/ADD1/AKR1B1/ASXL1/ATF4/C1GALT1/CDH5/CDK6/CLDN1/COL15A1/CXCR4/DLL1/EDNRA/EDNRB/EPHA2/EZR/F2RL1/FAT1/FEM1B/FLNB/FOSL2/FRMD6/GJA1/GRHL2/GSK3B/HEG1/HIF1A/HPSE/IL1B/IQGAP1/JAG1/KLF5/MIR29B1/MSN/MYADM/MYO1E/NOTCH2/PALLD/PDE4D/PDPK1/PECAM1/PKHD1/PODXL/POF1B/PRDM1/RAB25/RAP1A/RARB/RFX3/ROCK1/SHROOM3/SOX9/SPINT2/ST14/STC1/TJP1/VCL/VEZF1/VIM/WNT5A	61
BP	GO:0050921	positive regulation of chemotaxis	47/2759	140/18800	1.52e-08	7.67e-07	5.09e-07	ADAM10/ADAM17/AKIRIN1/BMPR2/C3AR1/C5AR1/CCL4/CCR2/CD74/CSF1/CXCL10/CXCL8/CXCR4/DNM1L/EDN1/F2RL1/F3/FGFR1/GAS6/HMGB1/IL23A/IL6/ITGA2/MAPK1/MCU/OXSR1/P2RX4/PDGFD/PDGFRB/PRKD1/RAC1/S100A14/S1PR1/SERPINE1/SLIT2/SMAD3/SMOC2/STK39/STX3/STX4/SWAP70/TGFB1/THBS1/TMSB4X/TREM2/TRPV4/WNT5A	47
BP	GO:0051017	actin filament bundle assembly	51/2759	158/18800	1.68e-08	8.4e-07	5.58e-07	ABL1/ACTG1/ADD1/ARHGEF10/ARHGEF18/ARHGEF5/BAIAP2L1/CALD1/CD47/CDC42/CLASP2/CUL3/CX3CL1/DLC1/DPYSL3/ELN/EPS8/EZR/FLNA/ITGB1BP1/ITGB5/LIMA1/LPAR1/MICAL1/MIR21/MKKS/NEDD9/PAK1/PDLIM1/PLS1/PPFIA1/PTGER4/RAC1/RGCC/RHOA/RHOC/ROCK1/S100A10/S1PR1/SFRP1/SLC9A1/SMAD3/SPIRE1/SWAP70/TACSTD2/TGFB3/TGFBR1/TJP1/TPM1/USH1C/ZYX	51
BP	GO:0050673	epithelial cell proliferation	109/2759	443/18800	1.81e-08	8.98e-07	5.96e-07	ADAM17/AIMP1/AKT3/AREG/B2M/BMPER/BMPR1A/BMPR2/BTBD10/C5AR1/CASK/CAV1/CAV2/CCL2/CD109/CD34/CDC42/CDC73/CDK6/CEACAM1/CFLAR/CLDN1/CRNN/CTNNB1/CYBA/EDNRB/EFNB2/EHF/EPHA2/F3/FAP/FGFR1/GPBAR1/GPC3/GRN/HAS2/HIF1A/HMGB1/HNF1B/HTR2B/IFT52/IFT57/IL6/IRF6/ITGB1BP1/ITGB3/JUN/KDM5B/LAMB1/LAMC1/LOXL2/MAPK1/MIR129-1/MIR21/MIR29A/MIR29B1/MIR410/MIR492/MIR495/MMP12/MMP14/NCSTN/NF1/NOTCH2/NR4A3/NRAS/NRP2/PDCD10/PD…	109
BP	GO:0018212	peptidyl-tyrosine modification	96/2759	376/18800	1.86e-08	9.18e-07	6.09e-07	ABI1/ABI2/ABL1/ABL2/ACVR1/ADAM17/ANGPT1/APP/AREG/ARHGEF2/ARL2BP/AXL/BCR/CAV1/CBL/CBLB/CD24/CD44/CD74/CLEC6A/CLEC7A/CNTF/DDR1/DDR2/DLG3/DUSP22/DYRK1A/EFEMP1/EFNA5/EHD4/EIF2AK2/EPHA2/EPHA3/EPHB2/FCGR1A/FER/FGFR1/FYN/GAS6/GGNBP2/GPRC5A/GPRC5B/GREM1/HBEGF/HCLS1/HDAC2/HIPK1/HYAL2/IGF1R/IL18/IL23A/IL6/INSRR/ITGA5/ITGB2/ITGB3/ITK/JAK1/KITLG/LIF/MAP2K4/MIR221/NCK2/NEDD9/NOX4/NTRK2/OSM/PDCL3/PDGFA/PDGFC/P…	96
BP	GO:0042542	response to hydrogen peroxide	44/2759	128/18800	1.94e-08	9.42e-07	6.25e-07	ABL1/ADAM9/ANXA1/AQP1/AREG/AXL/BAK1/BCL2/CAPN2/CASP3/COL1A1/CRYAB/ECT2/EDN1/FYN/HDAC2/IL6/KDM6B/LRRK2/MAPK13/MIR107/MIR21/MMP2/NFE2L2/NQO1/NR4A3/PDCD10/PDGFD/PDGFRB/PLEKHA1/PPP2CB/PRKCD/RPS3/SETX/SIRT1/SLC8A1/SPHK1/STAT1/STAT6/STK24/TNFAIP3/TXN/UBE3A/ZNF277	44
BP	GO:2000146	negative regulation of cell motility	93/2759	361/18800	1.95e-08	9.42e-07	6.25e-07	ADAMTS9/ADARB1/ARHGDIB/ARID2/ATP1B2/BCL2/BCR/BMPR1A/CCL2/CCL28/CD200/CD74/CLASP2/COL3A1/CORO1C/CTNNA1/CX3CL1/CYP19A1/DAG1/DCN/DLC1/DPYSL3/DUSP1/DUSP22/EMILIN1/EMILIN2/FBLN1/GADD45A/GCSAM/GJA1/GNA12/GNA13/GREM1/GTPBP4/HMGB1/HYAL2/ITGB1BP1/JAG1/KLF4/LRCH1/MCTP1/MECP2/MIR129-1/MIR21/MIR221/MIR29A/MIR29B1/MIR410/MIR492/MIR495/NF1/NFE2L2/NRG3/OSBPL8/PDCD10/PODN/PPARD/PTEN/PTGER4/PTPRG/PTPRK/PTPRM/RABG…	93
BP	GO:0002687	positive regulation of leukocyte migration	47/2759	141/18800	1.96e-08	9.42e-07	6.25e-07	ADAM10/ADAM17/AKIRIN1/APP/BDKRB1/C3AR1/C5AR1/CCL20/CCL4/CCR2/CD47/CD74/CSF1/CX3CL1/CXCL10/CXCL8/DNM1L/EDN1/F2RL1/GAS6/HMGB1/IL1R1/IL23A/IL6/ITGA2/JAM2/JAM3/KITLG/LGALS3/MAPK1/MCU/MMP14/OXSR1/P2RX4/PDGFD/PLVAP/RAC1/RHOA/S100A14/SERPINE1/STK39/SWAP70/THBS1/THY1/TREM2/TRPV4/WNT5A	47
BP	GO:0030336	negative regulation of cell migration	90/2759	346/18800	2.01e-08	9.59e-07	6.37e-07	ADAMTS9/ADARB1/ARHGDIB/ARID2/ATP1B2/BCL2/BCR/BMPR1A/CCL2/CCL28/CD200/CD74/CLASP2/COL3A1/CORO1C/CX3CL1/CYP19A1/DAG1/DCN/DLC1/DPYSL3/DUSP1/DUSP22/EMILIN1/EMILIN2/GADD45A/GCSAM/GJA1/GNA12/GNA13/GREM1/GTPBP4/HMGB1/HYAL2/ITGB1BP1/JAG1/KLF4/LRCH1/MCTP1/MECP2/MIR129-1/MIR21/MIR221/MIR29A/MIR29B1/MIR410/MIR492/MIR495/NF1/NFE2L2/NRG3/OSBPL8/PDCD10/PODN/PPARD/PTEN/PTGER4/PTPRG/PTPRK/PTPRM/RABGEF1/RAC1/RAP2…	90
BP	GO:0001933	negative regulation of protein phosphorylation	89/2759	341/18800	2.03e-08	9.59e-07	6.37e-07	ABL1/ADAR/ADARB1/ANGPT1/BAK1/BDKRB1/CALM1/CASP3/CAV1/CBL/CBLB/CD109/CEACAM1/CORO1C/DKK1/DUSP1/DUSP22/DUSP6/DUSP7/EMILIN1/EPHB2/FBLN1/GADD45A/GGNBP2/GNAQ/GPRC5A/GREM1/GSTP1/HEG1/HYAL2/IL1B/IPO7/IRAK3/ITGB1BP1/JUN/LATS2/LRP6/LRRK2/MICAL1/MYADM/NCK2/NF1/PARD3/PDE4D/PDPK1/PIK3CB/PKN1/PMEPA1/PPIA/PPP2CA/PRKAR1A/PRKCD/PSEN1/PTEN/PTPN1/PTPN13/PTPN22/PTPRC/PWP1/RABGEF1/RASSF2/RB1/RGS2/SAMSN1/SFRP1/SH3BP5…	89
BP	GO:0007163	establishment or maintenance of cell polarity	64/2759	219/18800	2.2e-08	1.03e-06	6.85e-07	ACTR2/ACTR3/AMOTL2/ANK1/AQP1/ARF6/ARFGEF1/ARPC5/CAP1/CCL4/CDC42/CDH5/CKAP5/CLASP2/CTNNA1/CYTH3/DLG3/DOCK7/DYNLT1/FAT1/FBXW11/FGF13/FRMD4B/GJA1/GSK3B/GSN/IGF1R/ILK/ITGB1/JAM3/KIF26B/LAMA1/LMNA/MAP1B/MAP4/MARK2/MPP7/MSN/MTCL1/MYH9/NDE1/NEK3/PAFAH1B1/PARD3/PARD6B/PDLIM1/PKHD1/PRKCI/PTK7/RAB10/RAC1/RHOA/RHOC/RHOH/RND1/ROCK1/SLC9A1/SPINT2/SPRY1/SPRY2/TRAF3IP2/UST/WEE1/WNT5A	64
BP	GO:1903053	regulation of extracellular matrix organization	24/2759	50/18800	2.24e-08	1.05e-06	6.94e-07	ABL1/AEBP1/ANTXR1/CFLAR/CLASP2/COLGALT1/DAG1/DDR1/DDR2/EFEMP2/EMILIN1/FAP/HAS2/IL6/MIR29B1/PDPN/PHLDB1/RB1/RGCC/RUNX1/SMAD3/SOX9/TGFB1/TIE1	24
BP	GO:0061041	regulation of wound healing	45/2759	133/18800	2.33e-08	1.08e-06	7.17e-07	ACTA2/ACTG1/ANXA1/ARFGEF1/CASK/CAV1/CD109/CD34/CD9/CEACAM1/CLASP2/CLDN1/CLDN4/CLEC7A/CXCR4/DUOX2/EDN1/EPHB2/F2R/F2RL1/F3/FAP/HBEGF/HPSE/ITGB1/MIR221/MIR29A/NFE2L2/PDGFA/PDGFRA/PLAT/PLAU/PRKCD/PTEN/SERPINB2/SERPINE1/SERPINE2/SLC12A2/SMAD3/SMOC2/THBS1/TNFAIP3/TNFRSF12A/TSPAN8/UBASH3B	45
BP	GO:0097529	myeloid leukocyte migration	66/2759	229/18800	2.42e-08	1.11e-06	7.38e-07	AKIRIN1/ANXA1/ARHGEF5/C3AR1/C5AR1/CCL18/CCL2/CCL20/CCL4/CCR2/CD200/CD47/CD74/CD9/CKLF/CSF1/CSF3R/CX3CL1/CXADR/CXCL1/CXCL10/CXCL11/CXCL5/CXCL6/CXCL8/CYP19A1/DNM1L/DUSP1/EDN1/EDNRB/EMILIN1/GREM1/HMGB1/IL1B/IL1R1/IL23A/IL6/ITGB2/JAM3/LGALS3/MAPK1/MCU/MMP14/P2RX4/PDE4B/PDGFD/PECAM1/PIK3CG/PPIA/PREX1/PTGER4/RAC1/RHOH/ROR2/S100A14/SERPINE1/SLAMF8/SLIT2/SWAP70/TGFB2/THBS1/TNFAIP6/TNFSF11/TREM1/TREM2/TRP…	66
BP	GO:0018108	peptidyl-tyrosine phosphorylation	95/2759	373/18800	2.51e-08	1.15e-06	7.61e-07	ABI1/ABI2/ABL1/ABL2/ACVR1/ADAM17/ANGPT1/APP/AREG/ARHGEF2/ARL2BP/AXL/BCR/CAV1/CBL/CBLB/CD24/CD44/CD74/CLEC6A/CLEC7A/CNTF/DDR1/DDR2/DLG3/DUSP22/DYRK1A/EFEMP1/EFNA5/EHD4/EIF2AK2/EPHA2/EPHA3/EPHB2/FCGR1A/FER/FGFR1/FYN/GAS6/GGNBP2/GPRC5A/GPRC5B/GREM1/HBEGF/HCLS1/HDAC2/HIPK1/HYAL2/IGF1R/IL18/IL23A/IL6/INSRR/ITGA5/ITGB2/ITGB3/ITK/JAK1/KITLG/LIF/MAP2K4/MIR221/NCK2/NEDD9/NOX4/NTRK2/OSM/PDCL3/PDGFA/PDGFC/P…	95
BP	GO:1901888	regulation of cell junction assembly	60/2759	201/18800	2.56e-08	1.16e-06	7.69e-07	ABL1/ACTG1/AGRN/APP/ARF6/CAV1/CLASP2/CLDN1/CLSTN1/CNTNAP2/CORO1C/DAPK3/DKK1/DLC1/DUSP22/EFNA5/EPHA2/EPHA3/EPHB2/FLRT2/FLRT3/FMN1/GPBAR1/GPC4/GPC6/GREM1/IL1B/ITGB1BP1/LIMS1/LRRN1/MAP4K4/MMP14/MYO1C/NPHP1/NTRK2/OXTR/PEAK1/PRKCH/PTEN/PTPRD/RAC1/RAP1A/RCC2/RHOA/ROCK1/S100A10/SEMA4A/SFRP1/SLC9A1/SLK/SMAD3/SNAI1/SRPX2/THBS1/THBS2/THY1/TJP1/VCL/VPS35/WNT5A	60
BP	GO:0019884	antigen processing and presentation of exogenous antigen	23/2759	47/18800	2.77e-08	1.24e-06	8.26e-07	AP3B1/B2M/CD74/CLEC4A/CTSE/CTSS/CTSV/HLA-A/HLA-DMA/HLA-DMB/HLA-DPA1/HLA-DQA1/HLA-DQB1/HLA-DQB2/HLA-DRA/HLA-DRB1/HLA-DRB3/HLA-DRB5/HLA-E/IFI30/LNPEP/MFSD6/TAP1	23
BP	GO:0034612	response to tumor necrosis factor	70/2759	249/18800	2.8e-08	1.25e-06	8.29e-07	ACTN4/ADAM10/ADAM17/ADAM9/ADAMTS12/AFF3/AKAP12/ANKRD1/ARHGEF2/ASAH1/BIRC2/CARD16/CASP3/CASP8/CCDC3/CCL18/CCL2/CCL20/CCL4/CD58/CLDN1/COL1A1/CX3CL1/CXCL16/CXCL8/CYBA/CYLD/DHX9/EDN1/F2RL1/FAS/GAS6/GBP2/GSTP1/HAS2/HIPK1/HYAL2/IGBP1/ILK/KRT18/LAPTM5/LIMS1/MAP4K3/MAPK1/NFE2L2/NFKB1/NFKBIA/NPNT/PIAS3/PLVAP/PPP2CB/PTGS2/RPS3/RRAGA/SFRP1/SIRT1/SPHK1/STAT1/TANK/THBS1/TMSB4X/TNFAIP3/TNFRSF19/TNFRSF21/TNFSF1…	70
BP	GO:0045862	positive regulation of proteolysis	94/2759	369/18800	2.94e-08	1.3e-06	8.65e-07	ADAM9/AGTPBP1/AKIRIN2/ANKIB1/ANTXR1/ANXA2/APAF1/APH1A/APH1B/APP/ARIH1/ARL6IP5/BAK1/BBS7/BCL10/CASP2/CASP8/CAV1/CFLAR/CHFR/CLDN4/CLEC7A/CSNK1A1/CSNK1D/CSNK1E/CTSC/CTSH/DLC1/EGLN3/F2R/F3/FAS/FBLN1/FBXW11/FYN/GABARAP/GRIN2A/GRN/GSK3B/GSN/HDAC2/HMGB1/IFI16/IFT57/IL1B/IST1/LAPTM5/LRRK2/MALT1/MIR21/MIR29B1/MMP14/MTCH1/MYH9/NCSTN/NFE2L2/NOD1/PCOLCE/PERP/PIAS1/PICALM/PLGRKT/PLK3/PMAIP1/PRSS22/PSEN1/PSME4…	94
BP	GO:0043123	positive regulation of I-kappaB kinase/NF-kappaB signaling	57/2759	188/18800	3.1e-08	1.36e-06	9.04e-07	ABL1/AKAP13/ATP2C1/BCL10/BIRC2/C18orf32/CARD16/CASP8/CD74/CFLAR/CLEC6A/CLEC7A/CTNNB1/CX3CL1/ECT2/EDAR/F2R/F2RL1/FKBP1A/FLNA/FYN/GJA1/GPRC5B/HLA-DRB1/HTR2B/IL1B/LGALS1/LPAR1/LURAP1L/MALT1/MAP3K7/NDFIP2/NOD1/PIM2/PLK2/PRKD1/REL/RHOA/RHOC/RIPK2/SHISA5/SLC20A1/SLC35B2/SLC44A2/TBK1/TLR4/TMEM9B/TNFRSF10B/TNFRSF19/TNFSF11/TRAF3IP2/TRAF5/TRIM22/UBE2I/UBE2N/VAPA/ZDHHC13	57
BP	GO:0030595	leukocyte chemotaxis	67/2759	236/18800	3.63e-08	1.58e-06	1.05e-06	ADAM10/ADAM17/AKIRIN1/ANXA1/ARHGEF5/C3AR1/C5AR1/CCL18/CCL2/CCL20/CCL4/CCR2/CD74/CH25H/CKLF/CNR2/CSF1/CSF3R/CX3CL1/CXADR/CXCL1/CXCL10/CXCL11/CXCL16/CXCL5/CXCL6/CXCL8/CXCR4/CYP19A1/DNM1L/DUSP1/EDN1/EDNRB/F2RL1/GAS6/GPR183/GREM1/HMGB1/IL1B/IL23A/IL6/ITGB2/JAM3/LGALS3/MAPK1/MCU/OXSR1/PDE4B/PIK3CG/PPIA/PREX1/RAC1/S100A14/S1PR1/SERPINE1/SLAMF8/SLC12A2/SLIT2/STK39/SWAP70/TGFB2/THBS1/TNFAIP6/TNFSF11/TREM…	67
BP	GO:0008347	glial cell migration	24/2759	51/18800	3.64e-08	1.58e-06	1.05e-06	ATP1B2/CCL2/CCR2/CD9/CSF1/CTNNB1/CX3CL1/GLI3/GPR183/HEXB/LAMB1/MIR221/MMP14/NDN/P2RX4/PAFAH1B1/RTN4/SRGAP2/SRGAP2C/SUN1/SYNE2/TGFB2/TREM2/ZMIZ1	24
BP	GO:0070371	ERK1 and ERK2 cascade	87/2759	335/18800	3.73e-08	1.6e-06	1.07e-06	ABL1/ACKR3/ACTA2/AKAP12/ANGPT1/APP/BMPER/C5AR1/CCL18/CCL2/CCL20/CCL4/CD44/CD74/CEACAM1/CFLAR/CTSH/CX3CL1/DUSP4/DUSP5/DUSP6/DUSP7/EDN1/EIF3A/EMILIN1/EPHA2/EPHB2/EZR/F2R/F2RL1/FBLN1/GAS6/GLIPR2/GPBAR1/GPR183/GSTP1/HAVCR2/HLA-DRB1/HMGB1/HTR2B/IL1B/ITGAV/ITGB1BP1/JUN/LIF/MAPK1/MFHAS1/MIR21/MIR221/NEK10/NELFE/NOD1/NOTCH2/NOX4/NPNT/NPTN/OXTR/PDGFA/PDGFC/PDGFD/PDGFRA/PDGFRB/PKHD1/PTEN/PTGER4/PTPN1/PTPN2…	87
BP	GO:0001776	leukocyte homeostasis	34/2759	89/18800	4.09e-08	1.75e-06	1.16e-06	ABL1/ADAM17/ANXA1/AXL/BAK1/BCL10/BCL2/CAMLG/CASP3/CCR2/CD74/CXCL6/DOCK11/FAS/GPR183/HIF1A/HMGB1/IL6/ITPKB/JAM3/KITLG/PDE4B/PIK3CB/PKN1/PMAIP1/PPP2R3C/RC3H1/RC3H2/SKIL/SLC15A4/SOS2/SPNS2/TNFAIP3/TRAF3IP2	34
BP	GO:0044409	entry into host	49/2759	153/18800	4.21e-08	1.78e-06	1.18e-06	AXL/CAV1/CAV2/CBL/CD46/CD74/CD86/CH25H/CLDN1/CLDN6/CLEC5A/CXADR/CXCL8/CXCR4/DAG1/DYNLT1/EFNB2/EPHA2/EPS15/EXOC2/GAS6/GSN/HAVCR1/HLA-DRB1/HYAL2/ITGA2/ITGA5/ITGAV/ITGB1/ITGB3/ITGB5/ITGB6/KPNA3/LAMP1/LGALS1/NPC1/NUP153/PLSCR1/PTX3/PVR/RNASEK/RPSA/SCARB2/SIGLEC1/TMPRSS2/TRIM22/VAMP8/WWP2/XPR1	49
BP	GO:0061572	actin filament bundle organization	51/2759	162/18800	4.22e-08	1.78e-06	1.18e-06	ABL1/ACTG1/ADD1/ARHGEF10/ARHGEF18/ARHGEF5/BAIAP2L1/CALD1/CD47/CDC42/CLASP2/CUL3/CX3CL1/DLC1/DPYSL3/ELN/EPS8/EZR/FLNA/ITGB1BP1/ITGB5/LIMA1/LPAR1/MICAL1/MIR21/MKKS/NEDD9/PAK1/PDLIM1/PLS1/PPFIA1/PTGER4/RAC1/RGCC/RHOA/RHOC/ROCK1/S100A10/S1PR1/SFRP1/SLC9A1/SMAD3/SPIRE1/SWAP70/TACSTD2/TGFB3/TGFBR1/TJP1/TPM1/USH1C/ZYX	51
BP	GO:0071900	regulation of protein serine/threonine kinase activity	94/2759	372/18800	4.47e-08	1.87e-06	1.24e-06	ABL1/ADAM17/ADAM9/AKAP13/ARHGEF5/BMPR1A/BMPR2/CAB39L/CALM1/CASP3/CAV1/CCND2/CCNH/CCNI/CCNK/CCNL1/CCNT1/CD24/CDK7/CDKN3/CKS2/DKK1/DUSP1/DUSP7/EDN1/ELANE/FGFR1/GADD45A/GSTP1/GTPBP4/HEG1/HTR2B/HYAL2/IL1B/IPO7/IQGAP1/IRAK3/KITLG/KSR1/LATS2/LRP6/LRRK2/MAP3K7/NEK10/NF1/NOX4/PAK1/PDCD10/PDE5A/PDGFA/PDGFC/PDGFD/PDGFRB/PIK3CB/PIK3CG/PIK3R5/PKD2/PPP2CA/PRKAR1A/PRKCD/PSEN1/PTEN/PTPN1/PTPN22/PTPRC/RALB/RB1/R…	94
BP	GO:0046631	alpha-beta T cell activation	50/2759	158/18800	4.73e-08	1.97e-06	1.31e-06	ABL1/ANXA1/AP3B1/BCL2/CBFB/CBLB/CCR2/CD83/CD86/CLEC4A/ELF4/ENTPD7/GLI3/GPR183/HLA-A/HLA-DRA/HLA-DRB1/HLA-DRB3/HLA-E/HMGB1/HSPH1/IL18/IL23A/IL6/IRF1/ITK/ITPKB/LEF1/LGALS9C/MALT1/MIR21/PRDM1/PTGER4/PTPN22/PTPRC/RC3H1/RC3H2/RELB/RHOA/RIPK2/RPL22/RUNX1/SEMA4A/SH3RF1/SMAD7/STAT6/TGFBR2/TMEM98/TNFSF8/TWSG1	50
BP	GO:0050863	regulation of T cell activation	88/2759	342/18800	4.93e-08	2.04e-06	1.35e-06	ABL1/ANXA1/AP3B1/B2M/BCL10/CASP3/CAV1/CBFB/CBLB/CCL2/CCR2/CD24/CD276/CD46/CD47/CD74/CD83/CD86/CEACAM1/CTLA4/CTNNB1/DUSP22/EFNB2/FGL2/FYN/GLI3/HAVCR2/HLA-A/HLA-DMA/HLA-DMB/HLA-DPA1/HLA-DQA1/HLA-DQB1/HLA-DQB2/HLA-DRA/HLA-DRB1/HLA-DRB3/HLA-DRB5/HLA-E/HLA-G/HMGB1/HSPH1/ICOSLG/IDO1/IL18/IL1B/IL23A/IL6/IL7R/IRF1/ITPKB/LAPTM5/LEF1/LGALS1/LGALS3/LGALS9C/LRRC32/MALT1/MIR21/NCK2/PAG1/PDE5A/PRDM1/PRKAR1A/PT…	88
BP	GO:0048872	homeostasis of number of cells	76/2759	282/18800	5.16e-08	2.12e-06	1.41e-06	ABCB10/ABL1/ADAM17/ADAR/AKT3/ANXA1/AP3B1/ARHGEF5/ARMCX1/ASXL1/AXL/B2M/BAK1/BCL10/BCL2/BCR/BRD1/CAMLG/CASP3/CCR2/CD74/CDK6/CSF1/CXCL6/DOCK11/ETS1/F2R/FAS/FSTL1/G6PD/GCNT4/GLIS2/GPR183/HCLS1/HIF1A/HMGB1/IL6/IL7R/INHBA/ITPKB/JAM3/JMJD6/KITLG/KLF1/MAEA/MFHAS1/MIR221/NCSTN/PDE4B/PIK3CB/PKN1/PMAIP1/PPP2R3C/PTBP3/RASSF2/RB1/RC3H1/RC3H2/RCOR1/RPS14/SKIL/SLC15A4/SLC25A5/SMAD5/SMAP1/SOS2/SOX4/SOX9/SPNS2/ST…	76
BP	GO:0038061	NIK/NF-kappaB signaling	46/2759	141/18800	5.78e-08	2.36e-06	1.57e-06	ACTN4/APP/BIRC2/CD86/COPS8/CYLD/DICER1/EDAR/EDN1/EIF2AK2/GREM1/HAVCR2/HDAC7/IL18/IL1B/IL23A/ILK/LAPTM5/LIMS1/MALT1/MAP3K7/MIR21/MIR29B1/NFKB2/NFKBIA/NMI/NOD1/PTP4A3/PTPN22/RASSF2/RC3H1/RC3H2/REL/RELB/RHOA/RPS3/RTKN2/SASH1/SPHK1/TLR4/TLR7/TMSB4X/TNFRSF10B/TNFSF15/TREM2/UACA	46
BP	GO:1902105	regulation of leukocyte differentiation	76/2759	283/18800	6.05e-08	2.45e-06	1.63e-06	ABL1/ANXA1/AP3B1/AXL/CASP8/CBFB/CCR2/CD46/CD74/CD83/CD86/CDK6/CEACAM1/CSF1/CTLA4/CTNNB1/EVI2B/FBN1/FGL2/FSTL3/GAS6/GLI3/GPR137B/HCLS1/HLA-B/HLA-DRA/HLA-DRB1/HLA-G/HMGB1/IL18/IL23A/IL7R/INHBA/IRF1/ITPKB/KITLG/KLF10/LEF1/LIF/LRRC17/MALT1/MIR21/MMP14/NF1/NOTCH2/PIAS3/PPP2R3C/PRDM1/PTPRC/RASSF2/RB1/RC3H1/RC3H2/RHOA/RHOH/RIPK2/ROR2/RUNX1/SFRP1/SH3RF1/SLAMF8/SMAD7/SOS2/SOX4/TESC/TGFB1/TGFBR2/TLR4/TNFAI…	76
BP	GO:0048002	antigen processing and presentation of peptide antigen	27/2759	63/18800	6.09e-08	2.45e-06	1.63e-06	B2M/CD74/CLEC4A/CTSE/CTSS/CTSV/HLA-A/HLA-B/HLA-C/HLA-DMA/HLA-DMB/HLA-DPA1/HLA-DQA1/HLA-DQB1/HLA-DQB2/HLA-DRA/HLA-DRB1/HLA-DRB3/HLA-DRB5/HLA-E/HLA-G/IFI30/LNPEP/MFSD6/SLC11A1/TAP1/TREM2	27
BP	GO:0050920	regulation of chemotaxis	64/2759	225/18800	6.73e-08	2.69e-06	1.79e-06	ADAM10/ADAM17/AKIRIN1/BMPR2/C3AR1/C5AR1/CCL2/CCL4/CCR2/CD74/CSF1/CXCL10/CXCL8/CXCR4/CYP19A1/DNM1L/DUSP1/EDN1/EFNB2/ELANE/F2RL1/F3/FGFR1/GAS6/GPR183/GREM1/HMGB1/IL23A/IL6/ITGA2/JAM3/MAPK1/MCU/OXSR1/P2RX4/PDGFD/PDGFRA/PDGFRB/PLXNA3/PRKD1/RAC1/RYK/S100A14/S1PR1/SEMA3C/SEMA3E/SEMA4A/SEMA6A/SERPINE1/SLAMF8/SLIT2/SMAD3/SMOC2/STK39/STX3/STX4/SWAP70/TGFB1/THBS1/TMSB4X/TNFAIP6/TREM2/TRPV4/WNT5A	64
BP	GO:1903844	regulation of cellular response to transforming growth factor beta stimulus	44/2759	133/18800	7.04e-08	2.8e-06	1.86e-06	ADAM17/ASPN/BAMBI/CAV1/CAV2/CD109/CFLAR/CHST11/EMILIN1/FBN1/FBN2/FKBP1A/GLG1/ITGA3/LATS2/LOX/LTBP1/MIR21/MIR29B1/NPNT/PDPK1/PMEPA1/RNF111/SDCBP/SIRT1/SKIL/SMAD2/SMAD3/SMAD4/SMAD7/SMURF1/SMURF2/SNW1/SNX25/SNX6/SPRED1/SPRED2/SPRY1/SPRY2/TGFB1/TGFB3/THBS1/VEPH1/ZEB1	44
BP	GO:1902904	negative regulation of supramolecular fiber organization	52/2759	169/18800	7.22e-08	2.84e-06	1.89e-06	ADD1/ADD3/ARFGEF1/ARHGEF18/ARHGEF2/CAMSAP1/CAMSAP2/CAPG/CAPZB/CDH5/CLASP2/CRYAB/DLC1/DYRK1A/EMILIN1/EPS8/FGF13/GMFB/GMFG/GSN/LIMA1/MAP1B/MAP2/MAPRE1/MIR21/MIR29B1/MKKS/MYADM/PFDN1/PFDN4/PFDN5/PLEKHH2/PPFIA1/PRKCD/S1PR1/SLIT2/SMAD4/SPTAN1/SSH1/SSH2/STMN2/SVIL/SWAP70/TACSTD2/TAOK1/TJP1/TMOD2/TMOD3/TMSB10/TMSB4X/TREM2/TWF2	52
BP	GO:0019221	cytokine-mediated signaling pathway	115/2759	486/18800	7.25e-08	2.84e-06	1.89e-06	ACKR3/ACTN4/ADAM17/ADAR/ANGPT1/APPL1/AXL/BIRC2/CARD16/CASP8/CAV1/CBL/CCDC3/CCL18/CCL2/CCL20/CCL4/CCR2/CCRL2/CD24/CD44/CD74/CEACAM1/CNTF/CSF1/CSF2RA/CSF3R/CTR9/CX3CL1/CXCL1/CXCL10/CXCL11/CXCL5/CXCL6/CXCL8/CXCR4/CYLD/DUOX2/EDN1/EGR1/F2RL1/F3/FAS/FER/GAS6/GSTP1/HIF1A/HIPK1/IFNA14/IFNAR2/IFNGR1/IFNGR2/IL10RB/IL17RE/IL18/IL1B/IL1R1/IL2RG/IL3RA/IL6/IL7R/ILK/IRAK2/IRAK3/IRF1/JAK1/KRT18/LAPTM5/LIMS1/LSM1…	115
BP	GO:0030705	cytoskeleton-dependent intracellular transport	58/2759	197/18800	7.42e-08	2.89e-06	1.92e-06	ACTN4/ACTR10/AGTPBP1/AP3B1/AP3M2/APP/ARHGAP21/ARL3/ARL8B/BICD2/CCDC186/CDC42/DYNC1H1/DYNC1I2/DYNC2H1/DYNC2LI1/FBXW11/FNBP1L/HIF1A/HNRNPU/HSBP1/IFT122/IFT43/IFT52/IFT57/KIF3A/KIF5B/KIFAP3/KLC1/KLC2/LAMP1/LCA5/MAK/MAP1B/MAP2/MYO1C/MYO1D/MYO1E/MYO5A/MYO6/NDE1/PAFAH1B1/PCM1/RAB21/RAB27B/RHOT1/RPGR/SFPQ/SUN1/SYNE2/TANC2/TERF2/TRAK1/TTC26/TUBA1A/TUBA1B/UCHL1/WDR35	58
BP	GO:0043405	regulation of MAP kinase activity	55/2759	183/18800	7.46e-08	2.89e-06	1.92e-06	ADAM9/AKAP13/ARHGEF5/CAV1/CD24/DKK1/DUSP1/DUSP7/EDN1/ELANE/FGFR1/GSTP1/HTR2B/HYAL2/IL1B/IRAK3/KITLG/KSR1/LRRK2/MAP3K7/NEK10/NF1/NOX4/PAK1/PDCD10/PDE5A/PDGFA/PDGFC/PDGFD/PDGFRB/PIK3CB/PIK3CG/PIK3R5/PRKCD/PSEN1/PTPN1/PTPN22/PTPRC/RGS2/ROR2/RPS3/SASH1/SFRP1/SPRY1/SPRY2/SPRY4/TGFA/TGFB1/THBS1/TLR4/TNFSF11/TRIB2/TSG101/UCHL1/WNT5A	55
BP	GO:0048771	tissue remodeling	53/2759	174/18800	7.87e-08	3.03e-06	2.01e-06	ACP5/ATG5/AXL/BAK1/BCR/BMPR2/CAV1/CCR2/CEACAM1/CTHRC1/CTNNB1/CTSK/DDR2/EDNRA/EPHA2/F2R/FLNA/GJA1/GPR137B/GREM1/HIF1A/IL18/IL23A/IL6/ITGB3/JAG1/LIF/MIR143/MIR29B1/MMP14/MMP2/NF1/NOTCH2/NOX4/PPP3CA/RASSF2/RBPJ/ROCK1/RUNX1/S1PR1/SEMA3C/SFRP1/SPP1/SUCO/TGFB1/TGFB3/TIE1/TIMP1/TMEM119/TNFAIP3/TNFRSF11B/TNFSF11/UBASH3B	53
BP	GO:0085029	extracellular matrix assembly	22/2759	46/18800	9.37e-08	3.58e-06	2.38e-06	ANTXR1/CLASP2/COL1A2/COL3A1/DAG1/EFEMP2/EMILIN1/FKBP10/GAS6/HAS2/LAMB1/LAMB3/LOX/MFAP4/MIR29B1/PHLDB1/PXDN/RGCC/SMAD3/SOX9/TGFB1/TIE1	22
BP	GO:0002504	antigen processing and presentation of peptide or polysaccharide antigen via MHC class II	19/2759	36/18800	9.52e-08	3.62e-06	2.4e-06	ARL8B/B2M/CD74/CTSE/CTSS/CTSV/HLA-DMA/HLA-DMB/HLA-DPA1/HLA-DQA1/HLA-DQB1/HLA-DQB2/HLA-DRA/HLA-DRB1/HLA-DRB3/HLA-DRB5/IFI30/THBS1/TREM2	19
BP	GO:0006470	protein dephosphorylation	77/2759	291/18800	9.71e-08	3.67e-06	2.43e-06	ANKLE2/BCL2/BOD1/BOD1L1/CALM1/CDH5/CDKN3/CNEP1R1/CTDSPL2/CTTNBP2NL/DAPP1/DLC1/DUSP1/DUSP11/DUSP18/DUSP22/DUSP4/DUSP5/DUSP6/DUSP7/ENSA/FBXW11/FIG4/FKBP1A/GNA12/GSK3B/LGALS3/LRRK2/MFHAS1/MGAT5/MTMR2/NCEH1/NSMF/PDGFRB/PDP1/PPIA/PPP1CB/PPP1R12A/PPP1R15A/PPP1R2/PPP1R2P1/PPP2CA/PPP2CB/PPP2R2A/PPP2R5C/PPP2R5E/PPP3CA/PPP3CC/PPP4R1/PPP4R4/PPP6R1/PPTC7/PRKCD/PTEN/PTP4A3/PTPDC1/PTPN1/PTPN12/PTPN13/PTPN14/PT…	77
BP	GO:0017015	regulation of transforming growth factor beta receptor signaling pathway	43/2759	130/18800	9.93e-08	3.71e-06	2.46e-06	ADAM17/ASPN/BAMBI/CAV1/CAV2/CD109/CHST11/EMILIN1/FBN1/FBN2/FKBP1A/GLG1/ITGA3/LATS2/LOX/LTBP1/MIR21/MIR29B1/NPNT/PDPK1/PMEPA1/RNF111/SDCBP/SIRT1/SKIL/SMAD2/SMAD3/SMAD4/SMAD7/SMURF1/SMURF2/SNW1/SNX25/SNX6/SPRED1/SPRED2/SPRY1/SPRY2/TGFB1/TGFB3/THBS1/VEPH1/ZEB1	43
BP	GO:1901201	regulation of extracellular matrix assembly	12/2759	16/18800	9.97e-08	3.71e-06	2.46e-06	ANTXR1/CLASP2/DAG1/EMILIN1/HAS2/MIR29B1/PHLDB1/RGCC/SMAD3/SOX9/TGFB1/TIE1	12
BP	GO:0045446	endothelial cell differentiation	40/2759	117/18800	1e-07	3.71e-06	2.46e-06	ACVR1/ADD1/APOLD1/BMPR2/CDH5/CEACAM1/CLDN1/COL15A1/CTNNB1/CXCR4/DLL1/EDNRA/EDNRB/EZR/F2RL1/FSTL1/HEG1/HEY1/HPSE/IL1B/JAG1/KDM6B/MIR21/MIR495/MSN/MYADM/PDE4D/PDPN/PECAM1/RAP1A/RBPJ/ROCK1/S1PR1/SMAD4/STC1/TIE1/TJP1/VCL/VEZF1/ZEB1	40
BP	GO:0016055	Wnt signaling pathway	108/2759	452/18800	1.07e-07	3.92e-06	2.6e-06	ABL1/AMOTL2/APP/ATP6AP2/ATP6V0C/BAMBI/BCL9/BICC1/BRD7/CAV1/CCAR2/CD24/CDC42/CDC73/CDK14/CHD8/COL1A1/CPZ/CSNK1A1/CSNK1D/CSNK1E/CSNK2A2/CTHRC1/CTNNB1/CTNND1/CTNND2/CTR9/CUL3/CYLD/DAAM1/DACT1/DAPK3/DCDC2/DEPDC1B/DKK1/EDN1/EDNRA/EDNRB/EGR1/FBXW11/FRZB/FZD6/GLI3/GNAQ/GPC3/GPC4/GPC6/GPRC5B/GREM1/GRK5/GSK3B/HNF1B/ILK/ITGA3/KLF4/LATS2/LEF1/LRP6/LRRK2/MARK1/MARK2/MBD2/MIR29B1/MLLT3/NFKB1/OTUD5/PBXIP1/PFDN…	108
BP	GO:0016049	cell growth	114/2759	484/18800	1.07e-07	3.92e-06	2.6e-06	ABL1/ADAM10/ADAM17/AKAP13/ALCAM/APP/BCAR1/BCL2/BDKRB1/BMPR2/CAMK2D/CCAR2/CDC42/CDC73/CDKL5/CEACAM1/CLSTN1/COBL/CRYAB/CTNNB1/CTTN/CXCL16/CXCR4/CYBA/CYFIP1/DBN1/DCBLD2/DCLK1/DCUN1D3/DDR1/DPYSL2/EDN1/EDNRA/EFNA5/EIF4G2/EPB41L3/FGF13/FLRT3/FRZB/G6PD/GDI1/GJA1/GREM1/GSK3B/HBEGF/HYAL2/IGFBP7/INHBA/IQGAP1/IST1/ITGB1/MAP1B/MAP2/MEAF6/MEX3C/MMP14/NDN/NIN/NRCAM/NRG3/NRP2/PAFAH1B1/PLCE1/PLXNA1/PLXNA3/PPARD/…	114
BP	GO:0051258	protein polymerization	74/2759	277/18800	1.13e-07	4.12e-06	2.74e-06	ABL1/ADD1/ADD3/ARF6/ARFGEF1/ARHGAP18/ARL2/ARL3/ARPC2/ARPC3/ARPC5/BAIAP2L1/CAMSAP1/CAMSAP2/CAPG/CAPZB/CDC42EP3/CDH5/CHMP3/CHMP4B/CKAP5/CLASP2/COBL/CORO7/CSNK1D/CTTN/CYFIP1/DBN1/DNM1L/DYRK1A/ELN/EPS8/FER/FGF13/FMN1/GAS7/GSN/HAUS2/HCLS1/MAP1B/MAP2/MAPRE1/MECP2/MKKS/MYADM/NCK2/NCKAP1/NDE1/NEDD1/NIN/PAK1/PLEKHG2/PREX1/PRKCD/RAC1/RANBP9/RHOA/RPS3/SLIT2/SNX9/SPIRE1/SPTAN1/SSH1/SSH2/STMN2/SVIL/TMOD2/TMOD…	74
BP	GO:2001236	regulation of extrinsic apoptotic signaling pathway	48/2759	153/18800	1.17e-07	4.25e-06	2.82e-06	ACVR1/ARHGEF2/BCL10/BCL2/BCL2L1/CAV1/CFLAR/COL2A1/CTNNA1/CTTN/CX3CL1/CYLD/FAIM/FEM1B/FGFR1/GSK3B/GSTP1/HYAL2/IL1B/INHBA/ITGA6/ITGAV/ITM2C/ITPRIP/LGALS3/LMNA/MCL1/MIR221/NF1/PEA15/PMAIP1/PTEN/PTPRC/RB1CC1/RNF34/SERPINE1/SFRP1/SH3RF1/SKIL/SRPX/STK4/STX4/TGFBR1/THBS1/TIMP3/TNFAIP3/TNFRSF12A/TRAF1	48
BP	GO:0051216	cartilage development	57/2759	195/18800	1.26e-07	4.52e-06	3e-06	ADAMTS12/BGN/BMP1/BMPR1A/BMPR2/CD44/CHST11/CHSY1/COL11A1/COL1A1/COL2A1/COL3A1/CSGALNACT1/CTNNB1/CTSK/CYTL1/DLX2/EDN1/EFEMP1/FRZB/GLG1/GLI3/GREM1/HIF1A/HYAL2/ITGB8/LOXL2/MEX3C/MGP/MIR21/MKKS/MUSTN1/PBXIP1/PTHLH/RARB/RB1/ROR2/RUNX1/SERPINH1/SMAD3/SMAD5/SMAD7/SNAI1/SOX9/STC1/SULF1/SULF2/TGFB1/TGFBI/TGFBR1/TGFBR2/THBS3/TIMP1/TRPS1/TRPV4/WNT5A/ZEB1	57
BP	GO:0072073	kidney epithelium development	45/2759	140/18800	1.31e-07	4.69e-06	3.12e-06	ASXL1/BCL2/BMPER/CD24/CD34/CTNNB1/DLL1/EDNRA/EDNRB/EFNB2/EPCAM/FMN1/GDF11/GLI3/GPC3/GREM1/HEYL/HNF1B/ILK/IQGAP1/JAG1/KIF26B/LAMA5/LIF/MYO1E/NOTCH2/NPNT/PBX1/PECAM1/PKD2/PODXL/PROM1/RARB/SFRP1/SLIT2/SMAD2/SMAD3/SMAD4/SMAD5/SMAD7/SOX9/SPRY1/STAT1/TACSTD2/WWTR1	45
BP	GO:0198738	cell-cell signaling by wnt	108/2759	454/18800	1.36e-07	4.83e-06	3.2e-06	ABL1/AMOTL2/APP/ATP6AP2/ATP6V0C/BAMBI/BCL9/BICC1/BRD7/CAV1/CCAR2/CD24/CDC42/CDC73/CDK14/CHD8/COL1A1/CPZ/CSNK1A1/CSNK1D/CSNK1E/CSNK2A2/CTHRC1/CTNNB1/CTNND1/CTNND2/CTR9/CUL3/CYLD/DAAM1/DACT1/DAPK3/DCDC2/DEPDC1B/DKK1/EDN1/EDNRA/EDNRB/EGR1/FBXW11/FRZB/FZD6/GLI3/GNAQ/GPC3/GPC4/GPC6/GPRC5B/GREM1/GRK5/GSK3B/HNF1B/ILK/ITGA3/KLF4/LATS2/LEF1/LRP6/LRRK2/MARK1/MARK2/MBD2/MIR29B1/MLLT3/NFKB1/OTUD5/PBXIP1/PFDN…	108
BP	GO:0060560	developmental growth involved in morphogenesis	65/2759	234/18800	1.41e-07	4.98e-06	3.3e-06	ABL1/ALCAM/APP/AREG/BMPR2/CDKL5/COBL/CSF1/CTNNB1/CTTN/CXCR4/CYFIP1/DBN1/DCLK1/DDR1/DPYSL2/EDN1/EDNRA/EFNA5/EIF4G2/FGF13/FLRT3/FMN1/GDI1/GSK3B/HNF1B/IQGAP1/IST1/ITGB1/KDM5B/KIF26B/MAP1B/MAP2/NDN/NIN/NRCAM/NRP2/PAFAH1B1/PLXNA1/PLXNA3/PTK7/RAB11A/RAB21/RTN4/RYK/S1PR1/SEMA3C/SEMA3E/SEMA4A/SEMA6A/SFRP1/SLIT2/SMURF1/SOX9/SPAG9/SPP1/SPRY1/SPRY2/TGFBR2/TTL/TWF2/ULK2/USP9X/VCL/WNT5A	65
BP	GO:0022411	cellular component disassembly	109/2759	460/18800	1.47e-07	5.16e-06	3.43e-06	ADAM10/ADAMTS4/ADD1/ADD3/APAF1/ARF6/ARHGEF2/ARID2/ATG5/ATP2A2/CALCOCO2/CALM1/CAMSAP1/CAMSAP2/CAPG/CAPZB/CECR2/CFL1/CHMP1B/CHMP3/CHMP4B/CHMP4C/CHMP5/CKAP5/CLASP2/CSNK2A2/CTSK/CTSS/CTSV/CTTN/CX3CL1/DDR1/DDR2/DENR/DICER1/DKK1/DNM1L/ELANE/EPS8/F2RL1/FAP/FGF13/GABARAP/GSK3B/GSN/HIF1A/HSPA2/IGF1R/IL6/IRAK3/IST1/ITGAM/KIF2A/KIF5B/KLC1/LAMC1/LAMP2/LIMA1/MAP1B/MAP1LC3B/MAP4K4/MAPRE2/MARK2/MICAL1/MICAL2/MM…	109
BP	GO:0072006	nephron development	46/2759	145/18800	1.48e-07	5.17e-06	3.43e-06	ACTA2/ANGPT1/ASXL1/BCL2/CD24/CD34/CFLAR/CTNNB1/DLL1/EDNRA/EDNRB/EGR1/FMN1/GLI3/GPC3/GREM1/HEYL/HNF1B/ILK/IQGAP1/ITGA3/JAG1/KIF26B/LAMA5/LIF/MYO1E/NOTCH2/NOTCH3/NPNT/NUP133/PBX1/PDGFD/PDGFRA/PDGFRB/PECAM1/PKD2/PLCE1/PODXL/PROM1/SMAD4/SOX9/STAT1/SULF1/SULF2/TACSTD2/WWTR1	46
BP	GO:0043122	regulation of I-kappaB kinase/NF-kappaB signaling	69/2759	254/18800	1.5e-07	5.23e-06	3.47e-06	ABL1/AKAP13/ANGPT1/ATP2C1/BCL10/BIRC2/C18orf32/CARD16/CASP8/CD74/CFLAR/CLEC6A/CLEC7A/CTNNB1/CX3CL1/ECT2/EDAR/F2R/F2RL1/FKBP1A/FLNA/FYN/GJA1/GPRC5B/GSTP1/HLA-DRB1/HTR2B/IL1B/LGALS1/LPAR1/LURAP1L/MALT1/MAP3K7/NDFIP2/NOD1/PDPK1/PIM2/PLK2/PRKD1/REL/RHOA/RHOC/RHOH/RIOK3/RIPK2/SHISA5/SIRT1/SLC20A1/SLC35B2/SLC44A2/STAT1/TANK/TBK1/TLR4/TMEM9B/TNFAIP3/TNFRSF10B/TNFRSF19/TNFSF11/TRAF1/TRAF3IP2/TRAF5/TREM2/…	69
BP	GO:0002263	cell activation involved in immune response	76/2759	289/18800	1.54e-07	5.33e-06	3.54e-06	ABL1/ANXA1/ANXA3/APP/BCR/CBL/CCR2/CD19/CD46/CD74/CD86/CEACAM1/CLEC4E/CLEC7A/DLL1/DOCK11/ENTPD7/ERCC1/F2RL1/FER/FGL2/GAB2/GPR183/GRN/HAVCR2/HLA-DMB/HLA-DRA/HLA-DRB1/HMCES/HMGB1/IFNA14/IL18/IL23A/IL6/IRF8/ITFG2/ITGAM/ITGB2/ITM2A/LAMP1/LAT2/LEF1/LGALS1/LGALS3/MALT1/MIR21/NMI/NOTCH2/NR4A3/PDPK1/PIK3CG/PSEN1/PTGDR/PTGER4/PTPRC/RABGEF1/RC3H1/RC3H2/RELB/RIF1/RIPK2/SEMA4A/SLC11A1/SLC15A4/SMAD7/STAT6/STX4…	76
BP	GO:0002764	immune response-regulating signaling pathway	113/2759	482/18800	1.57e-07	5.41e-06	3.59e-06	ABL1/AP3B1/APPL1/BCAR1/BCL10/BCL2/BIRC2/BTN2A1/C3AR1/C5AR1/CAV1/CBLB/CD19/CD24/CD276/CD47/CEACAM1/CLEC4E/CLEC6A/CLEC7A/CMTM3/CTLA4/CTSH/CTSS/CYBA/CYLD/DUSP22/EIF2B2/ELF1/EZR/F2RL1/FER/FPR3/FYN/GCSAM/HAVCR2/HLA-A/HLA-DQB1/HLA-DRB1/HLA-DRB3/HLA-G/HMGB1/ICOSLG/IRAK2/IRAK3/IRF1/ITK/KHDRBS1/KLHL6/KLRC3/LACC1/LAPTM5/LAT2/LCP2/LGALS3/LSM14A/LY96/MALT1/MAP2K4/MAP3K7/MAPK1/MAPK10/MAPK8/MFHAS1/MNDA/NFATC2/…	113
BP	GO:0032271	regulation of protein polymerization	58/2759	201/18800	1.6e-07	5.46e-06	3.62e-06	ABL1/ADD1/ADD3/ARF6/ARFGEF1/ARHGAP18/ARL2/ARL3/ARPC2/ARPC3/ARPC5/BAIAP2L1/CAMSAP1/CAMSAP2/CAPG/CAPZB/CDC42EP3/CDH5/CKAP5/CTTN/CYFIP1/DBN1/DYRK1A/ELN/EPS8/FER/FMN1/GSN/HCLS1/MAP1B/MAP2/MAPRE1/MECP2/MKKS/MYADM/NCK2/NCKAP1/NIN/PAK1/PLEKHG2/PRKCD/RAC1/RHOA/RPS3/SLIT2/SNX9/SPTAN1/SSH1/SSH2/STMN2/SVIL/TMOD2/TMOD3/TMSB10/TMSB4X/TPPP3/TWF2/VDAC2	58
BP	GO:0070661	leukocyte proliferation	84/2759	330/18800	1.64e-07	5.56e-06	3.69e-06	ABL1/AHR/ANXA1/BCL2/CASP3/CBLB/CCR2/CD19/CD24/CD276/CD46/CD74/CD86/CSF1/CSF2RA/CTLA4/CTNNB1/CX3CL1/ELF4/EPHB2/F2RL1/FYN/GJA1/GPR183/GREM1/GSTP1/HAVCR2/HLA-A/HLA-DMB/HLA-DPA1/HLA-DRB1/HLA-E/HLA-G/HMGB1/ICOSLG/IDO1/IFNA14/IL18/IL1B/IL23A/IL6/IL7R/IMPDH2/IRF1/KITLG/LEF1/LGALS3/LGALS9C/LRRC32/MALT1/MAPK1/MIR21/MNDA/MSN/NCK2/NCSTN/NFATC2/NPR3/PDE5A/PIK3CG/PKN1/PRKAR1A/PRKCD/PTPN22/PTPRC/RC3H1/RC3H2/RI…	84
BP	GO:0042326	negative regulation of phosphorylation	94/2759	382/18800	1.7e-07	5.75e-06	3.82e-06	ABL1/ADAR/ADARB1/ANGPT1/ANKLE2/BAK1/BDKRB1/CALM1/CASP3/CAV1/CBL/CBLB/CD109/CEACAM1/CORO1C/DKK1/DUSP1/DUSP22/DUSP6/DUSP7/EMILIN1/EPHB2/FBLN1/GADD45A/GGNBP2/GNAQ/GPRC5A/GREM1/GSTP1/HEG1/HNRNPU/HYAL2/IL1B/INHBA/IPO7/IRAK3/ITGB1BP1/JUN/LATS2/LRP6/LRRK2/MICAL1/MYADM/NCK2/NF1/PARD3/PDE4D/PDPK1/PIK3CB/PIK3IP1/PKN1/PMEPA1/PPIA/PPP2CA/PRKAR1A/PRKCD/PSEN1/PTEN/PTPN1/PTPN13/PTPN22/PTPRC/PWP1/RABGEF1/RASSF2/…	94
BP	GO:1903039	positive regulation of leukocyte cell-cell adhesion	67/2759	245/18800	1.73e-07	5.82e-06	3.86e-06	ANXA1/AP3B1/B2M/BCL10/CAV1/CBFB/CCL2/CCR2/CD24/CD276/CD44/CD46/CD47/CD74/CD83/CD86/CHST4/EFNB2/ELANE/ETS1/FYN/GLI3/HAS2/HAVCR2/HLA-A/HLA-DMA/HLA-DMB/HLA-DPA1/HLA-DQA1/HLA-DQB1/HLA-DQB2/HLA-DRA/HLA-DRB1/HLA-DRB3/HLA-DRB5/HLA-E/HLA-G/HMGB1/HSPH1/ICOSLG/IL18/IL1B/IL23A/IL6/IL7R/ITGB2/ITPKB/LEF1/LGALS1/MALT1/MIR21/NCK2/NR4A3/PTPN22/PTPRC/RHOA/RHOH/RIPK2/RPS3/RUNX1/SOX4/TGFBR2/THY1/TNFSF11/VTCN1/ZBTB1…	67
BP	GO:0002366	leukocyte activation involved in immune response	75/2759	285/18800	1.8e-07	6.02e-06	4e-06	ABL1/ANXA1/ANXA3/BCR/CBL/CCR2/CD19/CD46/CD74/CD86/CEACAM1/CLEC4E/CLEC7A/DLL1/DOCK11/ENTPD7/ERCC1/F2RL1/FER/FGL2/GAB2/GPR183/GRN/HAVCR2/HLA-DMB/HLA-DRA/HLA-DRB1/HMCES/HMGB1/IFNA14/IL18/IL23A/IL6/IRF8/ITFG2/ITGAM/ITGB2/ITM2A/LAMP1/LAT2/LEF1/LGALS1/LGALS3/MALT1/MIR21/NMI/NOTCH2/NR4A3/PDPK1/PIK3CG/PSEN1/PTGDR/PTGER4/PTPRC/RABGEF1/RC3H1/RC3H2/RELB/RIF1/RIPK2/SEMA4A/SLC11A1/SLC15A4/SMAD7/STAT6/STX4/STX…	75
BP	GO:0046718	viral entry into host cell	46/2759	146/18800	1.86e-07	6.17e-06	4.1e-06	AXL/CAV1/CAV2/CD46/CD74/CD86/CH25H/CLDN1/CLDN6/CLEC5A/CXADR/CXCR4/DAG1/DYNLT1/EFNB2/EPHA2/EPS15/GAS6/GSN/HAVCR1/HLA-DRB1/HYAL2/ITGA2/ITGA5/ITGAV/ITGB1/ITGB3/ITGB5/ITGB6/KPNA3/LAMP1/LGALS1/NPC1/NUP153/PLSCR1/PTX3/PVR/RNASEK/RPSA/SCARB2/SIGLEC1/TMPRSS2/TRIM22/VAMP8/WWP2/XPR1	46
BP	GO:0046632	alpha-beta T cell differentiation	38/2759	111/18800	1.99e-07	6.58e-06	4.37e-06	ABL1/ANXA1/AP3B1/BCL2/CBFB/CD83/CD86/ENTPD7/GLI3/GPR183/HLA-DRA/HLA-DRB1/HMGB1/IL18/IL23A/IL6/IRF1/ITK/ITPKB/LEF1/MALT1/MIR21/PRDM1/PTGER4/RC3H1/RC3H2/RELB/RHOA/RIPK2/RPL22/RUNX1/SEMA4A/SH3RF1/SMAD7/STAT6/TGFBR2/TMEM98/TNFSF8	38
BP	GO:0006898	receptor-mediated endocytosis	67/2759	246/18800	2.04e-07	6.72e-06	4.46e-06	AAK1/ACKR3/ANGPT1/ANKRD13A/ANXA2/AP1G2/AP2B1/AP4E1/ARF6/ATAD1/B2M/CALCRL/CAP1/CAV1/CAV2/CBL/CD2AP/CD63/CD9/CEACAM1/CLTA/CTTN/CXCL16/CXCL8/DGKD/DKK1/DLL1/DNM1/EFNB2/EPS15/EZR/FNBP1L/GREM1/HNRNPK/HSPG2/HTR2B/ITGAM/ITGAV/ITGB1/ITGB2/ITGB3/LDLRAD3/LMBRD1/LRP6/MSR1/MTMR2/PDLIM7/PI4KB/PICALM/PIK3CB/RAB21/RAB31/RABGEF1/RAC1/RNASEK/SCARB2/SDCBP/SERPINE1/SFRP4/SGIP1/SIGLEC1/SMAP1/SNAP25/SNX9/STAB2/TGFBR2/…	67
BP	GO:0001782	B cell homeostasis	17/2759	31/18800	2.18e-07	7.14e-06	4.74e-06	ABL1/BAK1/BCL10/BCL2/CAMLG/CASP3/CD74/DOCK11/HIF1A/PKN1/PPP2R3C/RC3H1/RC3H2/SOS2/SPNS2/TNFAIP3/TRAF3IP2	17
BP	GO:0030100	regulation of endocytosis	59/2759	208/18800	2.4e-07	7.81e-06	5.19e-06	AAK1/ABL1/ABL2/ANGPT1/ANKRD13A/ANXA2/AP2B1/APPL1/ARF6/ATAD1/AXL/B2M/BTBD9/CAV1/CBL/CD2AP/CD63/CDC42/DGKD/DKK1/DLL1/EFNB2/EHD4/EPHA3/F2RL1/GPC3/GREM1/HNRNPK/ITGA2/ITGAV/ITGB3/LGALS3/LRRK2/MCTP1/MIB1/MTMR2/PICALM/PIK3CB/PPP3CA/PPP3CC/PRKD1/PTPN1/RAB21/RAB31/RAB4A/RABGEF1/RAC1/ROCK1/SDCBP/SERPINE1/SFRP4/SGIP1/SMAP1/SPHK1/SYT11/TREM2/TSG101/WDR54/WNT5A	59
BP	GO:0010761	fibroblast migration	22/2759	48/18800	2.41e-07	7.82e-06	5.19e-06	ACTA2/AKAP12/APPL1/ARID5B/CORO1C/DDR2/FER/GNA12/HYAL2/ILK/IQGAP1/ITGB1/ITGB1BP1/PDLIM1/PIP5K1A/RAC1/RCC2/SGPL1/SLC8A1/TGFB1/THBS1/TNS1	22
BP	GO:1990830	cellular response to leukemia inhibitory factor	35/2759	99/18800	2.45e-07	7.89e-06	5.24e-06	ARID5B/B3GNT2/BCLAF1/EPS8/GFPT2/HNRNPU/JARID2/KDM3A/KDM5B/KLF4/KLF5/MAT2A/MRAS/MRPL15/MSC/NRP2/PDCD10/PFKP/PIGA/PTP4A3/RFX2/RIF1/RNMT/SIRT1/SLC25A5/SMAD7/SMARCA5/SPRY2/SPRY4/SRSF3/TLE4/TNFSF11/UBXN2A/WDR35/XRCC5	35
BP	GO:0043534	blood vessel endothelial cell migration	52/2759	175/18800	2.5e-07	8e-06	5.31e-06	ABL1/ADAM17/AKT3/ANGPT1/ANXA1/CDH5/CLEC14A/EFNB2/EPHA2/ETS1/FGFR1/GADD45A/GREM1/HDAC7/HDAC9/HIF1A/HMGB1/ITGB1/ITGB1BP1/KLF4/MECP2/MIR129-1/MIR143/MIR221/MIR410/MIR492/MIR495/MYH9/NF1/NFE2L2/P2RX4/PDCD10/PDPK1/PIK3C2A/PIK3R3/PLCG1/PLK2/PRKD1/PTGS2/RGCC/RHOA/RHOJ/SIRT1/SLIT2/SP1/SPRED1/SRPX2/STARD13/TGFB1/THBS1/TMSB4X/VASH1	52
BP	GO:0070507	regulation of microtubule cytoskeleton organization	47/2759	152/18800	2.56e-07	8.17e-06	5.42e-06	ABL1/ARHGEF2/ARL2/ARL3/BICD2/CAMSAP1/CAMSAP2/CDH5/CEP70/CEP97/CHMP1B/CHMP3/CHMP4B/CHMP4C/CHMP5/CKAP5/CLASP2/CYLD/DYNC1H1/DYRK1A/EFNA5/EPHA3/FGF13/GNAI1/GSK3B/HNRNPU/MAP1B/MAP2/MAP9/MAPRE1/MAPRE2/MARK2/MECP2/NIN/PAFAH1B1/PAK1/PHLDB1/PRKAA2/RAC1/RHOA/ROCK1/RPS3/SENP6/STMN2/TAOK1/TRPV4/VPS4B	47
BP	GO:0008154	actin polymerization or depolymerization	57/2759	199/18800	2.67e-07	8.43e-06	5.6e-06	ABI1/ABI2/ABL1/ADD1/ADD3/ARF6/ARFGEF1/ARHGAP18/ARPC2/ARPC3/ARPC5/BAIAP2L1/CAPG/CAPZB/CDC42EP3/CFL1/COBL/CORO7/CTTN/CYFIP1/DBN1/ELN/ENAH/EPS8/F2RL1/FER/FMN1/GAS7/GSN/HCLS1/LIMA1/MICAL1/MICAL2/MKKS/MYADM/NCK2/NCKAP1/PLEKHG2/PLEKHH2/PREX1/PRKCD/RAC1/RHOA/SLIT2/SNX9/SPIRE1/SPTAN1/SSH1/SSH2/SVIL/SWAP70/TMOD2/TMOD3/TMSB10/TMSB4X/TWF2/WIPF1	57
BP	GO:0031032	actomyosin structure organization	57/2759	199/18800	2.67e-07	8.43e-06	5.6e-06	ABL1/ACTG1/AKAP13/ANKRD1/ARHGEF10/ARHGEF18/ARHGEF5/CD47/CDC42/CFLAR/CLASP2/CSRP1/CUL3/DLC1/ECT2/EDN1/ELN/EPB41L2/EPB41L3/EPB41L4A/FLNC/FRMD6/ITGB1/ITGB1BP1/ITGB5/KRT19/LPAR1/MIR21/MKKS/MYH9/NEBL/PAK1/PDGFRA/PDGFRB/PDLIM1/PPFIA1/PRKAR1A/PTGER4/RAC1/RGCC/RHOA/RHOC/ROCK1/S100A10/S1PR1/SFRP1/SLC9A1/SMAD3/SMAD4/TACSTD2/TGFB3/TGFBR1/TJP1/TMOD2/TMOD3/TPM1/ZYX	57
BP	GO:1901224	positive regulation of NIK/NF-kappaB signaling	27/2759	67/18800	2.8e-07	8.81e-06	5.85e-06	ACTN4/APP/CD86/EDAR/EDN1/EIF2AK2/GREM1/HAVCR2/IL18/IL1B/IL23A/ILK/LAPTM5/LIMS1/NMI/NOD1/PTP4A3/RC3H1/RC3H2/RHOA/RPS3/RTKN2/SASH1/SPHK1/TLR4/TLR7/TREM2	27
BP	GO:0010934	macrophage cytokine production	12/2759	17/18800	2.93e-07	9.13e-06	6.06e-06	CD74/GPRC5B/HLA-G/IRAK3/LAPTM5/SIRT1/SPON2/TGFB1/TGFB2/TGFB3/TLR4/WNT5A	12
BP	GO:0010935	regulation of macrophage cytokine production	12/2759	17/18800	2.93e-07	9.13e-06	6.06e-06	CD74/GPRC5B/HLA-G/IRAK3/LAPTM5/SIRT1/SPON2/TGFB1/TGFB2/TGFB3/TLR4/WNT5A	12
BP	GO:1990823	response to leukemia inhibitory factor	35/2759	100/18800	3.24e-07	1e-05	6.65e-06	ARID5B/B3GNT2/BCLAF1/EPS8/GFPT2/HNRNPU/JARID2/KDM3A/KDM5B/KLF4/KLF5/MAT2A/MRAS/MRPL15/MSC/NRP2/PDCD10/PFKP/PIGA/PTP4A3/RFX2/RIF1/RNMT/SIRT1/SLC25A5/SMAD7/SMARCA5/SPRY2/SPRY4/SRSF3/TLE4/TNFSF11/UBXN2A/WDR35/XRCC5	35
BP	GO:0030177	positive regulation of Wnt signaling pathway	45/2759	144/18800	3.26e-07	1e-05	6.66e-06	ABL1/ATP6AP2/ATP6V0C/BAMBI/CAV1/CCAR2/CDC73/COL1A1/CSNK1D/CSNK1E/DACT1/DAPK3/DEPDC1B/DKK1/GPC3/GPRC5B/ILK/LEF1/LRRK2/MBD2/MIR29B1/MLLT3/NFKB1/PBXIP1/PTK7/RBPJ/RECK/ROR2/SFRP1/SFRP4/SMAD3/SMARCA4/SMURF2/SOX4/SPIN1/SULF1/SULF2/TBL1XR1/TGFB1/TNFAIP3/TNKS2/UBE2B/USP47/VPS35/WNT5A	45
BP	GO:0031349	positive regulation of defense response	75/2759	289/18800	3.28e-07	1e-05	6.66e-06	ABCC1/AKIRIN2/ALOX5AP/APP/CCR2/CD47/CLEC6A/CLEC7A/CTSC/CX3CL1/CYBA/DHX9/EMILIN1/EMILIN2/ETS1/F2RL1/FYN/GPRC5B/GRN/HAVCR2/HLA-E/HLA-G/HMGB1/HYAL2/IDO1/IFI16/IL18/IL1B/IL23A/IL6/ITGA2/KLRC3/LAMP1/LGALS1/LPL/LRRK2/LSM14A/MAP3K7/MAPK13/MATR3/MGST2/MIR21/MMP12/MNDA/NFKBIA/NMI/NOD1/NONO/OSM/PAK1/PIK3CG/PLSCR1/POLR3C/POLR3D/PTGER4/PTGS2/PVR/RIOK3/RIPK2/SERPINE1/SFPQ/SLC15A4/TBK1/TLR4/TLR7/TLR8/TNFSF11/T…	75
BP	GO:0034446	substrate adhesion-dependent cell spreading	37/2759	109/18800	3.65e-07	1.11e-05	7.39e-06	ABL1/ACTN4/ANTXR1/ARPC2/ATRNL1/AXL/CDC42/CORO1C/DOCK5/EFNA5/FBLN1/FER/FLNA/HAS2/ILK/ITGAV/ITGB1BP1/ITGB3/LAMA5/LAMB1/LAMB3/LAMC1/LAMC3/LIMS1/MYADM/NEDD9/PDPN/PEAK1/PREX1/RAC1/RCC2/RHOA/S100A10/SPRY4/SRGAP2/TACSTD2/VAMP3	37
BP	GO:0050866	negative regulation of cell activation	60/2759	216/18800	4.19e-07	1.27e-05	8.43e-06	ANXA1/AXL/BCR/CASP3/CBFB/CBLB/CCR2/CD200/CD74/CD86/CD9/CEACAM1/CNR2/CTLA4/CX3CL1/DUSP22/EMILIN1/FER/FGL2/GLI3/GRN/HAVCR2/HLA-DRB1/HLA-G/HMGB1/IDO1/INHBA/IRF1/LAPTM5/LGALS3/LGALS9C/LRRC32/MIR21/MNDA/PAG1/PDE5A/PDGFA/PDGFRA/PKN1/PRKAR1A/PRKCD/PTPN22/PTPRC/RABGEF1/RC3H1/RC3H2/RUNX1/SAMSN1/SERPINE2/SFRP1/SMAD7/SOCS6/SYT11/TNFAIP3/TNFRSF21/TREM2/TWSG1/TYROBP/UBASH3B/VTCN1	60
BP	GO:0071772	response to BMP	51/2759	173/18800	4.25e-07	1.27e-05	8.46e-06	ABL1/ACVR1/ADAMTS12/BAMBI/BMPER/BMPR1A/BMPR2/CDH5/COL2A1/CRIM1/CTDSPL2/DDX5/DKK1/EGR1/FBN1/FSTL1/FSTL3/GPC3/GREM1/HEYL/ILK/ITGA3/LEF1/MIR21/NEO1/NOTCH2/PELO/RBPJ/ROR2/SFRP1/SFRP4/SKIL/SMAD2/SMAD3/SMAD4/SMAD5/SMAD7/SMURF1/SMURF2/SOX9/SPINT1/SPINT2/SULF1/TGFB1/TGFB2/TGFB3/TNFAIP6/TWSG1/UBE2D1/USP9X/WNT5A	51
BP	GO:0071773	cellular response to BMP stimulus	51/2759	173/18800	4.25e-07	1.27e-05	8.46e-06	ABL1/ACVR1/ADAMTS12/BAMBI/BMPER/BMPR1A/BMPR2/CDH5/COL2A1/CRIM1/CTDSPL2/DDX5/DKK1/EGR1/FBN1/FSTL1/FSTL3/GPC3/GREM1/HEYL/ILK/ITGA3/LEF1/MIR21/NEO1/NOTCH2/PELO/RBPJ/ROR2/SFRP1/SFRP4/SKIL/SMAD2/SMAD3/SMAD4/SMAD5/SMAD7/SMURF1/SMURF2/SOX9/SPINT1/SPINT2/SULF1/TGFB1/TGFB2/TGFB3/TNFAIP6/TWSG1/UBE2D1/USP9X/WNT5A	51
BP	GO:0110020	regulation of actomyosin structure organization	35/2759	101/18800	4.26e-07	1.27e-05	8.46e-06	ABL1/ACTG1/AKAP13/ARHGEF10/ARHGEF18/ARHGEF5/CD47/CDC42/CLASP2/DLC1/ECT2/EDN1/ITGB1BP1/LPAR1/MIR21/MKKS/PAK1/PPFIA1/PTGER4/RAC1/RGCC/RHOA/RHOC/ROCK1/S100A10/S1PR1/SFRP1/SLC9A1/SMAD3/SMAD4/TACSTD2/TGFB3/TGFBR1/TJP1/TPM1	35
BP	GO:0001649	osteoblast differentiation	65/2759	241/18800	4.52e-07	1.34e-05	8.89e-06	ACVR1/ADAR/AREG/ATF4/BAMBI/BMPR1A/BMPR2/CBFB/CDK6/CLEC5A/CLIC1/COL1A1/COL6A1/CREB3L1/CRIM1/CTHRC1/CTNNB1/DDR2/DDX5/DHX9/EPHA2/FBL/FBN2/FHL2/GABBR1/GJA1/GLI3/GREM1/GSK3B/GTPBP4/HDAC7/HNRNPC/HNRNPU/ID4/IL6/ILK/JAG1/JUNB/JUND/LEF1/LOX/MIR21/MIR29B1/MRC2/NF1/NPNT/PDLIM7/PRKD1/PTHLH/RASSF2/RPS15/SFRP1/SMAD3/SMAD4/SMAD5/SNAI1/SOX9/SPP1/SUCO/SYNCRIP/TMEM119/TNFAIP6/TWSG1/VCAN/WWTR1	65
BP	GO:0022612	gland morphogenesis	40/2759	123/18800	4.54e-07	1.34e-05	8.89e-06	AREG/BCL2/CAV1/CDC42/CEACAM1/CFLAR/CSF1/CUL3/DAG1/DDR1/EDAR/EPHA2/FEM1B/GLI3/ID4/IL6/KDM5B/LAMA1/LAMA5/MMP2/MSN/NOTCH2/NRG3/PDGFA/PLXNA1/PLXND1/RPS6KA1/SEMA3C/SFRP1/SOX9/STAT6/SULF1/TGFA/TGFB1/TGFB2/TGFB3/TGFBR2/TNFAIP3/TWSG1/WNT5A	40
BP	GO:1903320	regulation of protein modification by small protein conjugation or removal	66/2759	246/18800	4.55e-07	1.34e-05	8.89e-06	ABL1/ANGPT1/ATG5/BCL10/BIRC2/CAMLG/CAV1/CBLB/CHFR/CRY1/CTNNB1/CTR9/CUL3/DCUN1D3/EGR1/FKBP1A/FYN/GABARAP/GNL3L/GTPBP4/HIF1A/HMG20A/KDM1A/LAPTM5/LRRK2/MALT1/N4BP1/NDFIP2/NMI/OTUD4/PER2/PIAS1/PIAS3/PPIA/PSEN1/PTEN/PTPN22/RIPK2/RNF111/RPL23/RPL37/RPL5/RPS15/RPS20/RPS3/RPS7/SAE1/SASH1/SKP1/SMAD7/SOX4/SPHK1/SPOPL/SPRY2/TANK/TGFBR1/TNFAIP3/TRIP12/UBE2D1/UBE2I/UBE2N/UBE3A/UBXN2A/USP4/WDR48/ZMIZ1	66
BP	GO:1901222	regulation of NIK/NF-kappaB signaling	37/2759	110/18800	4.73e-07	1.39e-05	9.21e-06	ACTN4/APP/BIRC2/CD86/CYLD/EDAR/EDN1/EIF2AK2/GREM1/HAVCR2/HDAC7/IL18/IL1B/IL23A/ILK/LAPTM5/LIMS1/MIR21/MIR29B1/NFKBIA/NMI/NOD1/PTP4A3/PTPN22/RASSF2/RC3H1/RC3H2/RHOA/RPS3/RTKN2/SASH1/SPHK1/TLR4/TLR7/TMSB4X/TREM2/UACA	37
BP	GO:0048568	embryonic organ development	105/2759	449/18800	4.87e-07	1.42e-05	9.44e-06	ACVR1/ARID2/ARL13B/ATF4/BBS7/BCR/BMPR1A/CASP8/CDC42/CHST11/COBL/COL11A1/COL13A1/COL2A1/CTHRC1/CTNNB1/CXCL8/DLL1/DLX2/E2F7/EDN1/EDNRA/EFEMP1/EIF4A3/EPHA2/EPHB2/ERCC1/FBN1/FBN2/FRZB/FZD6/GGNBP2/GJA1/GLI3/GRHL2/HEY1/HIF1A/HIPK1/HNF1B/IFT122/IFT52/IFT57/JUNB/KITLG/KRT19/LEF1/LIF/MAPK1/MBD2/MFAP2/MIB1/MICAL2/MKKS/MMP14/MMP16/MTHFD1L/MYO3A/MYO6/NIPBL/NOTCH2/PAX5/PBX1/PBX2/PCSK5/PDGFA/PDGFC/PDGFRA/PKD2/…	105
BP	GO:0043254	regulation of protein-containing complex assembly	96/2759	401/18800	4.9e-07	1.42e-05	9.44e-06	ABL1/ADD1/ADD3/ARF6/ARFGEF1/ARHGAP18/ARHGEF5/ARL2/ARL3/ARPC2/ARPC3/ARPC5/BAIAP2L1/BAK1/BIK/BIRC2/CAMSAP1/CAMSAP2/CAND1/CAPG/CAPZB/CDC42/CDC42EP3/CDH5/CDT1/CKAP5/CLEC7A/CRYAB/CTTN/CYFIP1/DACT1/DBN1/DKK1/DYRK1A/EIF2AK2/ELN/EPS8/FBLIM1/FER/FMN1/GNL3L/GSK3B/GSN/HCLS1/HMGB1/ICE1/JAM3/LCMT1/LGALS3/MAP1B/MAP2/MAPRE1/MECP2/MKKS/MPP7/MSN/MYADM/NCK2/NCKAP1/NIN/PAK1/PLEKHG2/PMEPA1/PRKCD/PTGER4/RAC1/RALB/RB1…	96
BP	GO:0032496	response to lipopolysaccharide	83/2759	333/18800	5e-07	1.44e-05	9.59e-06	ABL1/ACP5/ADAM17/ADAM9/AKAP12/AKIRIN2/ANKRD1/AXL/BCL10/BCR/BDKRB1/CAPN2/CARD16/CASP3/CASP8/CCL2/CD86/CDC73/CHMP5/CLDN1/CNR2/CTR9/CX3CL1/CXCL1/CXCL10/CXCL11/CXCL5/CXCL6/CXCL8/EDN1/EDNRB/EFNB2/ELANE/EPHB2/F2R/FER/FMO1/GSTP1/HAVCR2/HDAC2/HMGB1/IDO1/IL18/IL1B/IL6/IRAK2/IRAK3/IRF8/JUND/LDOC1/LOXL1/LY86/LY96/MALT1/MAPK1/MAPK8/MIR21/NFKB1/NFKBIA/OTUD5/PDE4B/PPARD/PTGER2/PTGER4/PTGIR/PTGS2/PTPN22/RHOA/RI…	83
BP	GO:0071621	granulocyte chemotaxis	41/2759	128/18800	5.17e-07	1.49e-05	9.88e-06	AKIRIN1/ANXA1/C3AR1/C5AR1/CCL18/CCL2/CCL20/CCL4/CD74/CKLF/CSF1/CSF3R/CX3CL1/CXADR/CXCL1/CXCL10/CXCL11/CXCL5/CXCL6/CXCL8/DNM1L/EDN1/IL1B/IL23A/ITGB2/JAM3/LGALS3/MAPK1/MCU/PDE4B/PIK3CG/PPIA/PREX1/RAC1/S100A14/SLIT2/TGFB2/THBS1/TNFAIP6/TREM1/TRPV4	41
BP	GO:0000302	response to reactive oxygen species	57/2759	203/18800	5.49e-07	1.57e-05	1.04e-05	ABL1/ADAM9/ANXA1/AQP1/AREG/AXL/BAK1/BCL2/CAPN2/CASP3/COL1A1/CRYAB/ECT2/EDN1/FER/FYN/GSTP1/HDAC2/HIF1A/HYAL2/IL6/JUN/KDM6B/LRRK2/MAPK1/MAPK13/MAPK8/MIR107/MIR21/MMP2/NFE2L2/NQO1/NR4A3/PDCD10/PDGFD/PDGFRA/PDGFRB/PKD2/PLEKHA1/PLK3/PPP2CB/PRKCD/PTPRK/RPS3/SESN1/SETX/SIRT1/SLC8A1/SPHK1/STAT1/STAT6/STK24/TNFAIP3/TPM1/TXN/UBE3A/ZNF277	57
BP	GO:0016485	protein processing	65/2759	243/18800	6.22e-07	1.77e-05	1.17e-05	ADAM10/ADAM17/ADAMTS2/ANXA2/APAF1/APH1A/APH1B/ATP6AP2/BACE2/BAK1/BMP1/CAPN2/CARD16/CASP2/CASP3/CASP8/CAST/CORIN/CPA3/CPM/CPXM1/CPZ/CTSE/CTSH/CTSS/DISP1/DYNC2H1/F3/GLG1/GLI3/GRIN2A/GSN/IFI16/IFT52/KEL/LDLRAD3/LRRK2/MBOAT4/MMP14/MMP16/MYH9/MYRF/MYRFL/NCSTN/PCSK5/PERP/PHEX/PISD/PLAT/PLAU/PLGRKT/PSEN1/PSEN2/RCE1/RIPK2/RNF139/RUNX1/S100A10/SERPINE1/SERPINE2/SPPL3/SRGN/THBS1/TMEM98/TMPRSS2	65
BP	GO:0014706	striated muscle tissue development	66/2759	248/18800	6.23e-07	1.77e-05	1.17e-05	ACVR1/ADAMTS9/AKAP13/ALPK3/ANKRD1/ARID2/ATG5/BMPR1A/CDC42/COL11A1/CXADR/DKK1/DLL1/DSG2/DSP/EDN1/EDNRA/EFNB2/FHL2/FKBP1A/G6PD/GJA1/GJA5/GJC1/GREM1/HEG1/HEY1/HNRNPU/ITGB1/JARID2/KDM6B/LEF1/LMNA/LOX/MSC/NEBL/NOTCH2/NOX4/PDGFRA/PDGFRB/PPP1R13L/PRKAR1A/PTEN/RARB/RBPJ/RGS2/RGS4/RUNX1/RYR2/S1PR1/SEMA3C/SGCB/SGCD/SLC8A1/SLC9A1/SMAD3/SMAD4/SMAD5/SMAD7/TGFB1/TGFB2/TGFBR1/TGFBR2/TPM1/WNT5A/ZFPM2	66
BP	GO:0010712	regulation of collagen metabolic process	20/2759	43/18800	6.33e-07	1.79e-05	1.19e-05	CREB3L1/EMILIN1/F2R/FAP/HDAC2/IL6/ITGA2/ITGB1/LARP6/MFAP4/MIR29A/MIR29B1/PDGFRB/PPARD/RGCC/RUNX1/SUCO/TGFB1/TGFB3/VIM	20
BP	GO:0001763	morphogenesis of a branching structure	56/2759	199/18800	6.37e-07	1.79e-05	1.19e-05	ABL1/ACVR1/AREG/BCL2/COL13A1/COL4A1/CSF1/CTNNB1/CTSH/DAG1/DDR1/DLX2/EDN1/EDNRA/EPHA2/FEM1B/GLI3/GNA13/GPC3/GREM1/GRHL2/HNF1B/ILK/KDM5B/LAMA1/LAMA5/LEF1/LRRK2/MMP14/NPNT/PAK1/PBX1/PDGFA/PKD2/PKHD1/PLXNA1/PLXND1/PRDM1/RTN4/SEMA3C/SEMA3E/SFRP1/SLIT2/SMAD4/SOX9/SPINT1/SPINT2/SPRY1/SPRY2/ST14/STK4/SULF1/TACSTD2/TGFBR2/TIE1/WNT5A	56
BP	GO:0001738	morphogenesis of a polarized epithelium	33/2759	94/18800	6.43e-07	1.8e-05	1.19e-05	ABL1/ACTG1/CDC42/CTHRC1/DAAM1/DACT1/DKK1/DLG3/FAT1/FZD6/GPC3/GPC4/GPC6/LAMA1/LAMA3/LAMA5/MLLT3/MSN/NPHP1/PAFAH1B1/PKHD1/PRICKLE2/PTK7/RAB10/RAC1/RHOA/ROR2/RYK/SFRP1/SMURF1/SMURF2/WNT5A/ZDHHC7	33
BP	GO:0007266	Rho protein signal transduction	43/2759	138/18800	6.45e-07	1.8e-05	1.19e-05	ABL1/ABL2/AKAP13/ARHGAP5/ARHGDIA/ARHGDIB/ARHGEF10/ARHGEF18/ARHGEF2/ARHGEF3/BCR/CDC42/CDC42EP3/CDC42SE1/CDC42SE2/CFL1/COL1A2/COL3A1/CTNNAL1/CUL3/DLC1/EPS8/F2R/F2RL1/F2RL2/GNA12/GNA13/HEG1/ITGA3/ITGB1/KCTD10/LPAR1/LPAR6/P2RY10/PDGFRB/PDPN/RAC1/RHOA/RHOJ/RHOU/ROCK1/STARD13/TAX1BP3	43
BP	GO:0030038	contractile actin filament bundle assembly	36/2759	107/18800	6.68e-07	1.84e-05	1.22e-05	ABL1/ACTG1/ARHGEF10/ARHGEF18/ARHGEF5/CD47/CDC42/CLASP2/CUL3/DLC1/ELN/ITGB1BP1/ITGB5/LPAR1/MIR21/MKKS/PAK1/PDLIM1/PPFIA1/PTGER4/RAC1/RGCC/RHOA/RHOC/ROCK1/S100A10/S1PR1/SFRP1/SLC9A1/SMAD3/TACSTD2/TGFB3/TGFBR1/TJP1/TPM1/ZYX	36
BP	GO:0043149	stress fiber assembly	36/2759	107/18800	6.68e-07	1.84e-05	1.22e-05	ABL1/ACTG1/ARHGEF10/ARHGEF18/ARHGEF5/CD47/CDC42/CLASP2/CUL3/DLC1/ELN/ITGB1BP1/ITGB5/LPAR1/MIR21/MKKS/PAK1/PDLIM1/PPFIA1/PTGER4/RAC1/RGCC/RHOA/RHOC/ROCK1/S100A10/S1PR1/SFRP1/SLC9A1/SMAD3/TACSTD2/TGFB3/TGFBR1/TJP1/TPM1/ZYX	36
BP	GO:0002831	regulation of response to biotic stimulus	86/2759	351/18800	6.82e-07	1.88e-05	1.25e-05	ADAR/AHR/AKIRIN2/APOBEC3F/APOBEC3G/APPL1/ATG5/BIRC2/CARD16/CASP8/CEACAM1/CLEC6A/CLEC7A/CX3CL1/CXCL6/CYBA/DHX9/EMILIN1/EMILIN2/F2RL1/FGL2/FYN/GRN/HAVCR2/HLA-A/HLA-B/HLA-DRB1/HLA-DRB3/HLA-E/HLA-G/HMGB1/IFI16/IL1B/IL23A/IRAK3/IRF1/KLRC3/LAMP1/LSM14A/LY86/LY96/MAP3K7/MATR3/MIR21/MMP12/MNDA/N4BP1/NFE2L2/NMI/NOD1/NONO/OASL/PAK1/PCBP2/PLSCR1/POLR3C/POLR3D/PPP2R3C/PTPN1/PTPN22/PVR/RIOK3/RIPK2/RNF216/SAMH…	86
BP	GO:0071356	cellular response to tumor necrosis factor	62/2759	229/18800	7.15e-07	1.95e-05	1.29e-05	ACTN4/ADAM17/ADAMTS12/AKAP12/ANKRD1/ARHGEF2/ASAH1/BIRC2/CARD16/CASP8/CCDC3/CCL18/CCL2/CCL20/CCL4/CD58/CLDN1/COL1A1/CX3CL1/CXCL8/CYBA/CYLD/DHX9/EDN1/F2RL1/FAS/GAS6/GBP2/GSTP1/HAS2/HIPK1/HYAL2/ILK/KRT18/LAPTM5/LIMS1/MAPK1/NFE2L2/NFKB1/NFKBIA/NPNT/PIAS3/PLVAP/PPP2CB/RPS3/RRAGA/SFRP1/SIRT1/SPHK1/STAT1/TANK/THBS1/TMSB4X/TNFAIP3/TNFRSF19/TNFRSF21/TNFSF11/TRAF1/TRAF3IP2/TRAF5/YBX3/ZFP36	62
BP	GO:0002011	morphogenesis of an epithelial sheet	24/2759	58/18800	7.16e-07	1.95e-05	1.29e-05	ADAM17/ARHGAP12/ARHGAP24/CD44/CEACAM1/CLASP2/COL5A1/DAG1/DDR1/FLNA/FLRT3/HBEGF/ITGA5/JAG1/LAMA1/MIR221/MMP12/NOTCH2/PDCD10/PDPN/PTEN/RHOA/RHOC/WNT5A	24
BP	GO:0010970	transport along microtubule	47/2759	157/18800	7.3e-07	1.96e-05	1.3e-05	ACTR10/AGTPBP1/AP3B1/AP3M2/APP/ARHGAP21/ARL3/ARL8B/BICD2/CDC42/DYNC1H1/DYNC1I2/DYNC2H1/DYNC2LI1/FBXW11/HIF1A/HNRNPU/HSBP1/IFT122/IFT43/IFT52/IFT57/KIF3A/KIF5B/KIFAP3/KLC1/KLC2/LAMP1/LCA5/MAK/MAP1B/MAP2/NDE1/PAFAH1B1/PCM1/RAB21/RAB27B/RHOT1/RPGR/SFPQ/SUN1/SYNE2/TERF2/TRAK1/TTC26/UCHL1/WDR35	47
BP	GO:1902107	positive regulation of leukocyte differentiation	47/2759	157/18800	7.3e-07	1.96e-05	1.3e-05	ANXA1/AP3B1/AXL/CASP8/CBFB/CD46/CD74/CD83/CD86/CSF1/EVI2B/GAS6/GLI3/HCLS1/HLA-DRA/HLA-DRB1/HLA-G/HMGB1/IL18/IL23A/IL7R/ITPKB/KITLG/KLF10/LEF1/LIF/MALT1/MIR21/MMP14/NOTCH2/PPP2R3C/PTPRC/RB1/RHOA/RHOH/RIPK2/ROR2/RUNX1/SOX4/TESC/TGFB1/TGFBR2/TNFSF11/TREM2/TYROBP/ZBTB1/ZMIZ1	47
BP	GO:1903708	positive regulation of hemopoiesis	47/2759	157/18800	7.3e-07	1.96e-05	1.3e-05	ANXA1/AP3B1/AXL/CASP8/CBFB/CD46/CD74/CD83/CD86/CSF1/EVI2B/GAS6/GLI3/HCLS1/HLA-DRA/HLA-DRB1/HLA-G/HMGB1/IL18/IL23A/IL7R/ITPKB/KITLG/KLF10/LEF1/LIF/MALT1/MIR21/MMP14/NOTCH2/PPP2R3C/PTPRC/RB1/RHOA/RHOH/RIPK2/ROR2/RUNX1/SOX4/TESC/TGFB1/TGFBR2/TNFSF11/TREM2/TYROBP/ZBTB1/ZMIZ1	47
BP	GO:0032964	collagen biosynthetic process	21/2759	47/18800	7.66e-07	2.05e-05	1.36e-05	COL1A1/COL5A1/CREB3L1/EMILIN1/F2R/HDAC2/IL6/ITGA2/LARP6/MIR29A/MIR29B1/PDGFRB/PPARD/RCN3/RGCC/RUNX1/SERPINH1/SUCO/TGFB1/TGFB3/VIM	21
BP	GO:0032835	glomerulus development	26/2759	66/18800	7.84e-07	2.09e-05	1.39e-05	ACTA2/ANGPT1/ASXL1/BCL2/CD24/CD34/CFLAR/EDNRA/EDNRB/EGR1/HEYL/IQGAP1/JAG1/MYO1E/NOTCH2/NOTCH3/PDGFD/PDGFRA/PDGFRB/PECAM1/PLCE1/PODXL/PROM1/SULF1/SULF2/WWTR1	26
BP	GO:0002573	myeloid leukocyte differentiation	58/2759	210/18800	7.96e-07	2.11e-05	1.4e-05	ANXA2/AP3B1/APP/CASP8/CD109/CD74/CDC42/CDK6/CEACAM1/CSF1/CTNNB1/EPHA2/EVI2B/F2RL1/FBN1/FSTL3/GAB2/GPC3/GPR137B/GPR183/HCLS1/HLA-DRB1/IFI16/IL23A/INHBA/ITGB6/ITGB8/JUN/JUNB/KITLG/KLF10/LEF1/LIF/LRRC17/MYH9/NF1/NOTCH2/PAFAH1B1/PIAS3/PSEN1/RASSF2/RB1/RBPJ/RELB/ROR2/RUNX1/SFRP1/SIRT1/TESC/TGFB1/TGFBR2/TLR4/TNFAIP6/TNFSF11/TREM2/TSPAN2/TYROBP/UBASH3B	58
BP	GO:0019886	antigen processing and presentation of exogenous peptide antigen via MHC class II	16/2759	30/18800	8.25e-07	2.18e-05	1.45e-05	B2M/CD74/CTSE/CTSS/CTSV/HLA-DMA/HLA-DMB/HLA-DPA1/HLA-DQA1/HLA-DQB1/HLA-DQB2/HLA-DRA/HLA-DRB1/HLA-DRB3/HLA-DRB5/IFI30	16
BP	GO:0051348	negative regulation of transferase activity	70/2759	270/18800	8.3e-07	2.18e-05	1.45e-05	ABL1/ADAR/ADARB1/CASP3/CAV1/CBL/CBLB/CEACAM1/CORO1C/DUSP1/DUSP22/DUSP7/EIF4A2/EPHB2/GADD45A/GGNBP2/GNAQ/GPRC5A/GSK3B/GSTP1/HEG1/HNRNPU/HYAL2/IL1B/IPO7/IRAK3/ITGB1BP1/LATS2/LRP6/NF1/PDPK1/PIK3CB/PIK3IP1/PKN1/PPIA/PRKAR1A/PRKCD/PSEN1/PTEN/PTPN1/PTPN22/PTPRC/RB1/RGS2/RPL23/RPL37/RPL5/RPS15/RPS20/RPS7/SFRP1/SH3BP5/SIRT1/SLC8A1/SMAD7/SNX6/SOCS4/SPRED1/SPRY1/SPRY2/SPRY4/TAF7/THY1/TNFAIP3/TRIB2/TSG101/U…	70
BP	GO:0070372	regulation of ERK1 and ERK2 cascade	78/2759	311/18800	8.4e-07	2.2e-05	1.46e-05	ABL1/ACKR3/ACTA2/AKAP12/ANGPT1/APP/BMPER/C5AR1/CCL18/CCL2/CCL20/CCL4/CD44/CD74/CEACAM1/CFLAR/CX3CL1/DUSP4/DUSP6/EIF3A/EMILIN1/EPHA2/EPHB2/EZR/F2R/F2RL1/FBLN1/GAS6/GLIPR2/GPBAR1/GPR183/GSTP1/HAVCR2/HLA-DRB1/HMGB1/HTR2B/IL1B/ITGB1BP1/JUN/LIF/MFHAS1/MIR21/MIR221/NEK10/NELFE/NOD1/NOTCH2/NOX4/NPNT/NPTN/PDGFA/PDGFC/PDGFD/PDGFRA/PDGFRB/PKHD1/PTEN/PTPN1/PTPN22/PTPRC/RANBP9/RAP1A/RIPK2/SEMA6A/SLC30A10/SMA…	78
BP	GO:1990778	protein localization to cell periphery	83/2759	337/18800	8.46e-07	2.21e-05	1.47e-05	ADAM10/ANK1/ANK2/APPL1/ARF6/ARL13B/ARL3/ARL6IP5/ATP1B1/ATP1B3/ATP2C1/BCL2L1/CAV1/CLASP2/CLSTN1/CNPY4/DAG1/EFR3A/EHD4/EPB41L2/EPB41L3/EPHA2/EPHA3/EPHB2/EZR/FAM126A/FGF13/FLNA/GAS6/GNAI1/GOLGA7/GPC4/GPC6/GRIN2A/ITGA3/ITGB1/ITGB1BP1/KIF5B/KRT18/LAMA5/LGALS3/LRP6/LYPD1/MMP14/MYADM/MYO5A/PACS1/PDPK1/PICALM/PIP5K1A/PLS1/PPFIA1/PRKCH/PRKCI/PTPN9/RAB10/RAB11A/RAB31/RAB34/RAB8B/RABEP1/RAP1A/RAP2A/ROCK1/RS…	83
BP	GO:0090101	negative regulation of transmembrane receptor protein serine/threonine kinase signaling pathway	42/2759	135/18800	9.08e-07	2.36e-05	1.57e-05	ABL1/ACVR1/ADAM17/ASPN/BAMBI/BMPER/CAV1/CAV2/CD109/CHST11/CRIM1/CTDSPL2/DKK1/EMILIN1/FBN1/FBN2/FKBP1A/FSTL3/GLG1/GREM1/LTBP1/MIR29B1/PDPK1/PMEPA1/SFRP1/SIRT1/SKIL/SMAD7/SMURF1/SMURF2/SNX25/SNX6/SPRED1/SPRED2/SPRY1/SPRY2/TGFB3/TNFAIP6/TWSG1/UBE2D1/VEPH1/WNT5A	42
BP	GO:0014812	muscle cell migration	35/2759	104/18800	9.43e-07	2.44e-05	1.62e-05	ADAMTS1/AKIRIN1/ANXA1/ARPC5/BCL2/BMPR1A/DDR1/DOCK5/DOCK7/GNA12/GNA13/HAS2/ITGA2/ITGB1BP1/ITGB3/MIR143/MIR21/MIR221/NFE2L2/NR4A3/PDGFA/PDGFD/PDGFRB/PLAT/PLAU/PLEKHO1/PLXNA1/PPARD/RHOA/ROCK1/S100A11/SERPINE1/SLIT2/TLR4/TPM1	35
BP	GO:0050730	regulation of peptidyl-tyrosine phosphorylation	68/2759	261/18800	9.79e-07	2.52e-05	1.67e-05	ABI1/ABL1/ACVR1/ADAM17/ANGPT1/APP/AREG/ARHGEF2/ARL2BP/CAV1/CBL/CBLB/CD24/CD44/CD74/CLEC6A/CLEC7A/CNTF/DLG3/DUSP22/EFNA5/EHD4/FCGR1A/FYN/GAS6/GGNBP2/GPRC5A/GPRC5B/GREM1/HBEGF/HCLS1/HDAC2/HYAL2/IL18/IL23A/IL6/ITGA5/ITGB2/ITGB3/KITLG/LIF/MIR221/NCK2/NEDD9/NOX4/OSM/PDCL3/PDGFA/PDGFC/PDGFD/PECAM1/PPP2CA/PRKCD/PSEN1/PTPN1/PTPRC/RAP2B/RIPK2/SAMSN1/SFRP1/SH3BP5/SNX6/SOCS4/TGFA/TGFB1/THY1/TREM2/TSG101	68
BP	GO:0002237	response to molecule of bacterial origin	86/2759	354/18800	9.97e-07	2.56e-05	1.7e-05	ABL1/ACP5/ADAM17/ADAM9/AKAP12/AKIRIN2/ANKRD1/AXL/B2M/BCL10/BCR/BDKRB1/C5AR1/CAPN2/CARD16/CASP3/CASP8/CCL2/CD24/CD86/CDC73/CHMP5/CLDN1/CNR2/CTR9/CX3CL1/CXCL1/CXCL10/CXCL11/CXCL5/CXCL6/CXCL8/EDN1/EDNRB/EFNB2/ELANE/EPHB2/F2R/FER/FMO1/GSTP1/HAVCR2/HDAC2/HMGB1/IDO1/IL18/IL1B/IL6/IRAK2/IRAK3/IRF8/JUND/LDOC1/LOXL1/LY86/LY96/MALT1/MAPK1/MAPK8/MIR21/NFKB1/NFKBIA/OTUD5/PDE4B/PPARD/PTGER2/PTGER4/PTGIR/PTGS2…	86
BP	GO:0097530	granulocyte migration	46/2759	154/18800	1.02e-06	2.6e-05	1.73e-05	AKIRIN1/ANXA1/C3AR1/C5AR1/CCL18/CCL2/CCL20/CCL4/CD74/CKLF/CSF1/CSF3R/CX3CL1/CXADR/CXCL1/CXCL10/CXCL11/CXCL5/CXCL6/CXCL8/DNM1L/EDN1/IL1B/IL1R1/IL23A/ITGB2/JAM3/LGALS3/MAPK1/MCU/PDE4B/PECAM1/PIK3CG/PPIA/PREX1/PTGER4/RAC1/RHOH/S100A14/SLAMF8/SLIT2/TGFB2/THBS1/TNFAIP6/TREM1/TRPV4	46
BP	GO:0010720	positive regulation of cell development	75/2759	297/18800	1.03e-06	2.6e-05	1.73e-05	ABL1/ACTR2/ADD1/ARPC2/BCL2/BMPR2/CAPRIN1/CDC42/CDH5/CDKL5/CLEC7A/CTNNB1/CUX1/CX3CL1/CXCR4/CYFIP1/DAG1/DBN1/DICER1/DOCK5/EFNA5/EIF4G2/EPHB2/FAIM/FLNA/GDI1/GLI3/HAS2/HDAC2/HIF1A/IL1B/IL6/ILK/IST1/KDM1A/LIF/LIMS1/MAP1B/MIR221/MYADM/NAP1L1/NEDD9/NIN/NPTN/NTRK2/PAFAH1B1/PDE3A/PDE5A/PLXNA1/PLXNA2/PLXNA3/PLXNB2/PLXND1/PREX1/PRKCH/PRKCI/PTPRD/RAB11A/RAB21/RAC1/RFX3/S100A10/SERPINE2/SKIL/SLIT2/SMAD7/SMARC…	75
BP	GO:0010811	positive regulation of cell-substrate adhesion	39/2759	122/18800	1.03e-06	2.6e-05	1.73e-05	ABI3BP/ABL1/ARL2/ARPC2/CCDC80/CCL28/CDC42/CDK6/CSF1/CX3CL1/DAG1/DOCK5/EDIL3/EFEMP2/EGFL6/EMILIN1/FBLN2/FLNA/FMN1/GSK3B/HAS2/ILK/ITGA3/ITGA5/ITGB1BP1/LIMS1/MAP4K4/MYADM/NEDD9/NPNT/PLEKHA2/PREX1/RAC1/ROCK1/S100A10/SFRP1/SMAD3/STK4/THY1	39
BP	GO:0043536	positive regulation of blood vessel endothelial cell migration	28/2759	75/18800	1.09e-06	2.74e-05	1.82e-05	ABL1/ADAM17/AKT3/ANGPT1/ANXA1/ETS1/FGFR1/HDAC7/HDAC9/HIF1A/HMGB1/MIR143/MIR221/NFE2L2/P2RX4/PDPK1/PIK3C2A/PLCG1/PLK2/PRKD1/PTGS2/RHOJ/SIRT1/SP1/SRPX2/TGFB1/THBS1/TMSB4X	28
BP	GO:0048588	developmental cell growth	61/2759	227/18800	1.15e-06	2.89e-05	1.92e-05	ABL1/AKAP13/ALCAM/APP/BMPR2/CDKL5/COBL/CTNNB1/CTTN/CXCR4/CYFIP1/DBN1/DCLK1/DDR1/DPYSL2/EDN1/EDNRA/EFNA5/EIF4G2/FGF13/FLRT3/G6PD/GDI1/GSK3B/IQGAP1/IST1/ITGB1/MAP1B/MAP2/MEX3C/NDN/NIN/NRCAM/NRP2/PAFAH1B1/PLXNA1/PLXNA3/PRMT2/RAB11A/RAB21/RGS2/RGS4/RTN4/RYK/SEMA3C/SEMA3E/SEMA4A/SEMA6A/SLIT2/SMAD7/SMURF1/SOX9/SPAG9/SPP1/TGFBR2/TTL/TWF2/ULK2/USP9X/VCL/WNT5A	61
BP	GO:0031345	negative regulation of cell projection organization	53/2759	188/18800	1.18e-06	2.96e-05	1.96e-05	ARF6/ARHGAP24/B2M/CAPZB/CEP97/DENND5A/DKK1/DPYSL3/EFNB2/EPHB2/FGF13/FLNA/FYN/GDI1/HDAC2/ITGA3/ITM2C/LPAR1/LRRK2/MAK/MAP2/MAP4/ODF2L/PAFAH1B1/PLXNA3/PMP22/PPP3CA/PRKCD/PSEN1/PTEN/PTPN9/PTPRG/RAB3IP/RHOA/RTN4/RYK/SEMA3C/SEMA3E/SEMA4A/SEMA6A/SLIT2/SPP1/SPRY2/SRGAP2C/STMN2/TACSTD2/THY1/TRPV4/UBE3A/ULK2/VIM/WNT5A/YWHAH	53
BP	GO:0051098	regulation of binding	88/2759	366/18800	1.19e-06	2.98e-05	1.98e-05	ABL1/ADD1/ANGPT1/ANXA2/APP/ATP2A2/B2M/BAMBI/BTAF1/BTBD1/CALM1/CARD16/CAV1/CBLB/CDC42/CDT1/CSNK1A1/CSNK1E/CTHRC1/CTNNB1/DACT1/DDX11/DHX9/DKK1/DOT1L/EIF3D/EIF3E/EIF4A3/FKBP1A/GNL3L/GSK3B/GTPBP4/HABP4/HDAC2/HEY1/HMGB1/IFI16/ITGA2/ITGB1BP1/JUN/KDM1A/KLF4/LARP6/LDOC1/LEF1/LIF/LOX/LRRK2/MAP2/MAPK8/MAPRE1/MARK2/MARK3/MBD2/MITD1/NFKBIA/PBXIP1/PER2/PLAUR/PLCL1/PLXND1/PPP2CA/PPP2CB/PPP3CA/PRKCD/PSEN1/RALB/…	88
BP	GO:0002495	antigen processing and presentation of peptide antigen via MHC class II	17/2759	34/18800	1.23e-06	3.06e-05	2.03e-05	B2M/CD74/CTSE/CTSS/CTSV/HLA-DMA/HLA-DMB/HLA-DPA1/HLA-DQA1/HLA-DQB1/HLA-DQB2/HLA-DRA/HLA-DRB1/HLA-DRB3/HLA-DRB5/IFI30/TREM2	17
BP	GO:0006469	negative regulation of protein kinase activity	58/2759	213/18800	1.32e-06	3.25e-05	2.16e-05	ABL1/ADAR/ADARB1/CASP3/CAV1/CBL/CBLB/CEACAM1/CORO1C/DUSP1/DUSP22/DUSP7/EPHB2/GADD45A/GGNBP2/GNAQ/GPRC5A/GSTP1/HEG1/HYAL2/IL1B/IPO7/IRAK3/ITGB1BP1/LATS2/LRP6/NF1/PDPK1/PIK3CB/PKN1/PPIA/PRKAR1A/PRKCD/PSEN1/PTEN/PTPN1/PTPN22/PTPRC/RB1/RGS2/SFRP1/SH3BP5/SIRT1/SLC8A1/SNX6/SOCS4/SPRED1/SPRY1/SPRY2/SPRY4/TAF7/THY1/TNFAIP3/TRIB2/TSG101/UBASH3B/UCHL1/WWTR1	58
BP	GO:0043409	negative regulation of MAPK cascade	51/2759	179/18800	1.32e-06	3.26e-05	2.16e-05	ABL1/CAV1/CYLD/DACT1/DAG1/DUSP1/DUSP4/DUSP5/DUSP6/DUSP7/EIF3A/EMILIN1/EPHB2/EZR/F2RL1/FBLN1/GSTP1/HYAL2/IGBP1/IGF1R/IL1B/IRAK3/ITGB1BP1/LIF/MIR21/MIR221/MIR29B1/NF1/PAFAH1B1/PIK3CB/PPIA/PRKCD/PTEN/PTPN1/PTPN22/PTPRC/RANBP9/RGS2/RNF149/SEMA6A/SFRP1/SMAD4/SPRED1/SPRED2/SPRY1/SPRY2/SPRY4/TIMP3/TLR4/TREM2/UCHL1	51
BP	GO:0050870	positive regulation of T cell activation	60/2759	223/18800	1.34e-06	3.29e-05	2.19e-05	ANXA1/AP3B1/B2M/BCL10/CAV1/CBFB/CCL2/CCR2/CD24/CD276/CD46/CD47/CD74/CD83/CD86/EFNB2/FYN/GLI3/HAVCR2/HLA-A/HLA-DMA/HLA-DMB/HLA-DPA1/HLA-DQA1/HLA-DQB1/HLA-DQB2/HLA-DRA/HLA-DRB1/HLA-DRB3/HLA-DRB5/HLA-E/HLA-G/HMGB1/HSPH1/ICOSLG/IL18/IL1B/IL23A/IL6/IL7R/ITPKB/LEF1/LGALS1/MALT1/MIR21/NCK2/PTPN22/PTPRC/RHOA/RHOH/RIPK2/RPS3/RUNX1/SOX4/TGFBR2/THY1/TNFSF11/VTCN1/ZBTB1/ZMIZ1	60
BP	GO:0048705	skeletal system morphogenesis	61/2759	228/18800	1.35e-06	3.3e-05	2.19e-05	ACP5/ARID5B/BMP1/BMPR2/CHST11/CHSY1/COL11A1/COL13A1/COL1A1/COL2A1/COL3A1/CSGALNACT1/CTNNB1/DLX2/EIF4A3/EXT2/FBN2/FGFR1/FMN1/FOXN3/GLG1/GLI3/GREM1/GRHL2/HAS2/HYAL2/MGP/MMP14/MMP16/MMP2/MTHFD1L/NAB1/NIPBL/PAX5/PDGFRA/PLEKHA1/PRKRA/PSEN1/RAB23/RARB/ROR2/RYK/SERPINH1/SFRP1/SFRP4/SGPL1/SMAD2/SMAD3/SOX9/STC1/TGFB3/TGFBR1/TGFBR2/THBS3/TIPARP/TMEM107/TMEM119/TRPV4/TULP3/WDR48/ZEB1	61
BP	GO:0031346	positive regulation of cell projection organization	83/2759	341/18800	1.41e-06	3.43e-05	2.27e-05	ABI2/ABL1/ABL2/ACTR2/ACTR3/AGRN/AKIRIN1/ARPC2/ATP1B2/BMPR2/CAPRIN1/CDC42/CDC42EP3/CDKL5/CFLAR/CNTF/COBL/CORO1C/CUX1/CX3CL1/CYFIP1/DBN1/DOCK11/DPYSL3/EFNA5/EIF4G2/EPHA3/EPHB2/EPS8/F2RL1/FIG4/FLNA/FNBP1L/FYN/GDI1/GRN/GSK3B/IGF1R/IST1/ITGA2/ITGA3/ITGA6/KDM1A/MAP1B/MARK2/MIR21/MIR221/MNS1/NCKAP1/NFE2L2/NIN/NPTN/NTRK2/PAFAH1B1/PLCE1/PLXNA1/PLXNA2/PLXNA3/PLXNB2/PLXND1/PRKCI/PRKD1/PTK7/PTPRD/RAB11A/RAB2…	83
BP	GO:0002399	MHC class II protein complex assembly	11/2759	16/18800	1.42e-06	3.43e-05	2.27e-05	B2M/HLA-DMA/HLA-DMB/HLA-DPA1/HLA-DQA1/HLA-DQB1/HLA-DQB2/HLA-DRA/HLA-DRB1/HLA-DRB3/HLA-DRB5	11
BP	GO:0002503	peptide antigen assembly with MHC class II protein complex	11/2759	16/18800	1.42e-06	3.43e-05	2.27e-05	B2M/HLA-DMA/HLA-DMB/HLA-DPA1/HLA-DQA1/HLA-DQB1/HLA-DQB2/HLA-DRA/HLA-DRB1/HLA-DRB3/HLA-DRB5	11
BP	GO:0034349	glial cell apoptotic process	11/2759	16/18800	1.42e-06	3.43e-05	2.27e-05	AKAP12/CASP3/CCL2/DLL1/GAS6/PRKCD/PRKCH/PRKCI/RB1/TNFRSF21/TREM2	11
BP	GO:0071674	mononuclear cell migration	55/2759	199/18800	1.48e-06	3.55e-05	2.36e-05	ADAM10/ADAM17/AKIRIN1/ANXA1/APP/ARHGEF5/C3AR1/C5AR1/CCL18/CCL2/CCL20/CCL4/CCR2/CD200/CD47/CDC42/CH25H/CKLF/CSF1/CX3CL1/CXCL10/CXCL11/CXCL16/CXCR4/DUSP1/EPS8/GAS6/GCSAM/GPR183/GREM1/HMGB1/IL6/JAM2/LGALS3/LRCH1/MAPK1/MSN/OXSR1/PDGFD/PECAM1/PIK3CG/RHOA/S100A14/S1PR1/SERPINE1/SLAMF8/SLC12A2/SLIT2/SPNS2/STK10/STK39/THBS1/TNFSF11/TRPV4/WNT5A	55
BP	GO:0031647	regulation of protein stability	75/2759	300/18800	1.54e-06	3.68e-05	2.44e-05	AAK1/ANK2/ATP1B1/ATP1B2/ATP1B3/B4GALT5/BAG1/BCL2/CAMLG/CASP3/CCAR2/CCNH/CDC73/CDK7/CHFR/CRTAP/CRYAB/CTNND1/CTSA/CTSH/CUL3/DACT1/DPM2/FBXW11/FLNA/GNAQ/GNL3L/GOLGA7/GRN/GSN/GTPBP4/IFI30/LAMP1/LAMP2/LMNA/LRRK2/MAPK1/MFSD1/MTMR9/NAA15/PDCD10/PDCL3/PIM2/PRKCD/PRKD1/PRKRA/PTEN/RAB21/RASSF2/RNF139/RNF149/RPL23/RPL5/RPS7/RTN4/SERF1B/SH3GLB1/SIRT1/SMAD3/SMAD7/SOX4/STK4/STX12/STXBP1/TESC/TYROBP/UBE2B/USP27…	75
BP	GO:0010171	body morphogenesis	20/2759	45/18800	1.55e-06	3.69e-05	2.45e-05	ARID5B/ATP6AP2/CLASP2/COL1A1/CRISPLD2/DAG1/DKK1/GPC3/IFT122/LEF1/MMP2/NIPBL/PDGFRA/PHLDB1/PLEKHA1/RAB3GAP1/SGPL1/TGFB3/TIPARP/ZNF281	20
BP	GO:0060840	artery development	35/2759	106/18800	1.56e-06	3.7e-05	2.46e-05	ADAMTS9/AKT3/AP2B1/ARID2/BMPR1A/BMPR2/COL3A1/DCTN5/EDN1/EDNRA/EFEMP2/EFNB2/FKBP10/GJA5/GLI3/HEY1/JAG1/LOX/LOXL1/LUZP1/MIR143/MIR29B1/MIR495/NF1/NOTCH3/PDGFRB/PKD2/PLXND1/PRDM1/RBPJ/SMAD7/SOX4/TGFB2/TGFBR1/ZMIZ1	35
BP	GO:0034109	homotypic cell-cell adhesion	32/2759	93/18800	1.57e-06	3.7e-05	2.46e-05	ACTG1/CD9/CEACAM1/CLIC1/CSRP1/CXADR/DSC2/DSG2/DSP/EMILIN2/FLNA/GNAS/IL6/ILK/ITGB3/JAK1/MYH9/MYL12A/PDGFRA/PDPN/PIK3CB/PIK3CG/PLAUR/PPIA/PRKCD/RAP2B/SERPINE2/STXBP1/STXBP3/TNFSF11/UBASH3B/VCL	32
BP	GO:0048738	cardiac muscle tissue development	62/2759	234/18800	1.58e-06	3.71e-05	2.47e-05	ACVR1/ADAMTS9/AKAP13/ALPK3/ANKRD1/ARID2/ATG5/BMPR1A/CDC42/COL11A1/CXADR/DKK1/DLL1/DSG2/DSP/EDN1/EDNRA/EFNB2/FHL2/FKBP1A/G6PD/GJA1/GJA5/GJC1/GREM1/HEG1/HEY1/HNRNPU/ITGB1/JARID2/KDM6B/LMNA/MSC/NEBL/NOTCH2/NOX4/PDGFRA/PDGFRB/PPP1R13L/PRKAR1A/PTEN/RARB/RBPJ/RGS2/RGS4/RUNX1/RYR2/S1PR1/SGCB/SGCD/SLC8A1/SLC9A1/SMAD4/SMAD5/SMAD7/TGFB1/TGFB2/TGFBR1/TGFBR2/TPM1/WNT5A/ZFPM2	62
BP	GO:0030048	actin filament-based movement	41/2759	133/18800	1.59e-06	3.71e-05	2.47e-05	ACTA2/ACTN4/ANK2/ATP1A1/ATP2A2/CACNA1C/CACNA2D1/CAMK2D/CAV1/DSC2/DSG2/DSP/FGF12/FGF13/FLNA/FNBP1L/FRMD6/GJA1/GJA5/GJC1/GSN/KCNE4/MYH9/MYL6/MYO1C/MYO1D/MYO1E/MYO5A/MYO6/PDE4B/PDE4D/PDPN/ROCK1/RYR2/SGCD/SLC9A1/SRI/STC1/SYNE2/TPM1/WIPF1	41
BP	GO:0062197	cellular response to chemical stress	81/2759	332/18800	1.7e-06	3.97e-05	2.64e-05	ABCC1/ABL1/AKR1B1/ANXA1/AQP1/ARHGEF2/ARL6IP5/ATF4/ATG5/ATP2A2/AXL/BCL2/CASP3/CAV1/CPEB2/CTNNB1/ECT2/EDN1/EDNRA/ERMP1/FAS/FER/FUT8/FYN/G6PD/GPX8/GSR/HDAC2/HIF1A/IL6/JUN/KDM6B/LRRC8C/LRRK2/MAPK1/MAPK13/MAPK8/MCL1/MIR107/MIR21/MIR29B1/MMP2/NFE2L2/NONO/NQO1/NR4A3/OXSR1/PDCD10/PDGFD/PDGFRA/PKD2/PLEKHA1/PPIA/PRKAA2/PRKCD/PRKD1/PRKRA/PTGS2/PTPRK/RAD52/RELB/RPS3/SETX/SFPQ/SIRT1/SLC25A24/SPHK1/STAT6/STK24…	81
BP	GO:0051403	stress-activated MAPK cascade	64/2759	245/18800	1.83e-06	4.24e-05	2.82e-05	APP/ARL6IP5/CDC42/CLEC7A/CRYAB/CYLD/DACT1/DUSP1/DUSP22/EDAR/EIF2AK2/EZR/F2RL1/FAS/GADD45A/GSTP1/HMGB1/IGBP1/IGF1R/IL1B/LRRK2/MAP2K4/MAP3K7/MAP4K3/MAP4K4/MAPK1/MAPK10/MAPK13/MAPK8/MFHAS1/NFKB1/NOD1/PAFAH1B1/PDCD10/PPIA/PTGER4/PTPN22/RAP2A/RASSF2/RB1CC1/RELL1/RIPK2/ROR2/SASH1/SDCBP/SFRP1/SH3RF1/SH3RF3/SMAD3/SPHK1/STK39/TAOK1/TGFB2/TLR4/TLR7/TNFRSF19/TNFSF11/TNIK/TRAF1/TRAF5/TREM2/TRPV4/WNT5A/ZFP36	64
BP	GO:1902905	positive regulation of supramolecular fiber organization	50/2759	176/18800	1.83e-06	4.24e-05	2.82e-05	ABI2/ABL1/APP/ARF6/ARHGEF10/ARHGEF5/ARL2/ARL3/ARPC2/BAIAP2L1/CD47/CDC42/CDC42EP3/CKAP5/COLGALT1/CTTN/CX3CL1/CYFIP1/EDN1/EFEMP2/F2RL1/FER/FMN1/GSN/ITGB1BP1/LPAR1/MAP1B/MAPRE1/MECP2/NCK2/NCKAP1/NIN/PAK1/PSEN1/RAC1/RB1/RGCC/RHOA/RHOC/RPS3/S100A10/SFRP1/SMAD3/SNX9/STMN2/SWAP70/TGFB3/TGFBR1/TPM1/TRPV4	50
BP	GO:0044089	positive regulation of cellular component biogenesis	111/2759	494/18800	1.84e-06	4.24e-05	2.82e-05	ABI2/ABL1/ACTR2/ACTR3/AGRN/AKIRIN1/ARF6/ARHGEF10/ARHGEF5/ARL2/ARL3/ARPC2/BAIAP2L1/BAK1/BIK/CAND1/CAV1/CD47/CDC42/CDC42EP3/CDH5/CDT1/CKAP5/CLASP2/CLDN1/CLEC7A/CLSTN1/CNOT2/CNOT6/CNOT6L/CNTNAP2/COBL/CTTN/CX3CL1/CYFIP1/DAG1/DOCK11/DPYSL3/DYNC1H1/EFNA5/EMILIN1/EPHA2/EPHB2/EPS8/ERCC1/F2RL1/FER/FLRT2/FLRT3/FMN1/FNBP1L/G3BP2/GNL3L/GSK3B/ICE1/ITGB1BP1/LGALS3/LIMS1/LPAR1/LRRN1/MAP1B/MAP4K4/MAPRE1/MECP2/MN…	111
BP	GO:0042063	gliogenesis	73/2759	291/18800	1.85e-06	4.24e-05	2.82e-05	ABL1/ANXA1/APP/AREG/ARHGEF10/ATP1B2/B4GALT5/C5AR1/CCL2/CCR2/CD9/CDK6/CNTF/CSF1/CTNNB1/CX3CL1/CXCR4/DAG1/DICER1/DLL1/DLX2/EIF2B2/GLI3/GPR183/GRN/HDAC2/HEXB/ID4/IFNGR1/IL1B/IL6/ILK/LAMB1/LAMC3/LEF1/LIF/MAPK1/MIR221/MMP14/MYRF/NAB1/NCSTN/NDN/NF1/NTRK2/P2RX4/PAFAH1B1/PARD3/PRKCH/PRKCI/PSEN1/PTEN/RHOA/ROR2/RTN4/SERPINE2/SOX4/SOX9/SPINT1/SRGAP2/SRGAP2C/SUN1/SYNE2/TGFB1/TGFB2/TLR4/TMEM98/TNFRSF21/TREM2/…	73
BP	GO:0086064	cell communication by electrical coupling involved in cardiac conduction	14/2759	25/18800	1.87e-06	4.28e-05	2.84e-05	ATP1A1/ATP1B1/ATP1B2/CACNA1C/CALM1/CAMK2D/CAV1/GJA1/GJA5/GJC1/PDE4D/RYR2/SLC8A1/SRI	14
BP	GO:0030512	negative regulation of transforming growth factor beta receptor signaling pathway	29/2759	81/18800	1.91e-06	4.35e-05	2.89e-05	ADAM17/ASPN/BAMBI/CAV1/CAV2/CD109/CHST11/EMILIN1/FBN1/FBN2/FKBP1A/GLG1/LTBP1/MIR29B1/PDPK1/PMEPA1/SIRT1/SKIL/SMAD7/SMURF1/SMURF2/SNX25/SNX6/SPRED1/SPRED2/SPRY1/SPRY2/TGFB3/VEPH1	29
BP	GO:0051960	regulation of nervous system development	101/2759	440/18800	1.96e-06	4.45e-05	2.96e-05	ACTR2/AGRN/B2M/BHLHE41/BMPR1A/BMPR2/CAPRIN1/CDKL5/CLSTN1/CTNNA1/CTNNB1/CTSC/CUX1/CX3CL1/CXCR4/CYFIP1/DAG1/DBN1/DICER1/DKK1/DLL1/DLX2/DOCK7/DYNLT1/EFNA5/EIF4G2/EPHB2/FAIM/FGF13/FIG4/FLRT2/FLRT3/GDI1/GLI3/HDAC2/HEY1/HEYL/HIF1A/ID4/IL1B/IL6/IST1/ITGAX/JAM2/KDM1A/LIF/LRRN1/MAP1B/MAP2/MIR221/MTMR2/MYRF/NAP1L1/NF1/NIN/NPTN/NTRK2/OXTR/PAFAH1B1/PARD3/PCM1/PER2/PLXNA1/PLXNA2/PLXNA3/PLXNB2/PLXND1/PPP3CA/PR…	101
BP	GO:0071214	cellular response to abiotic stimulus	79/2759	323/18800	2.05e-06	4.63e-05	3.08e-05	AKR1B1/ANKRD1/AQP1/ARHGEF2/ATF4/BAK1/BCL10/BCL2L1/CARD16/CASP2/CASP3/CASP8/COL1A1/CRY1/CRYAB/CUL4B/CYBA/DAG1/ECT2/EGR1/ERCC1/FAS/GADD45A/GJA1/HABP4/HYAL2/IFI16/IGF1R/IL1B/INSRR/IRF1/ITGA2/ITGB6/KDM1A/LRRC8C/MAP2K4/MAP3K2/MAPK13/MAPK8/MFAP4/MIR21/MMP2/N4BP1/NFKB1/NIPBL/NMT2/NSMF/OPN3/OXSR1/PIEZO2/PKD2/PRKCD/PTEN/PTGER4/PTGS2/PTPRK/RAB11B/RELB/RGS9/RHNO1/RPL26/SFRP1/SIRT1/SLC38A2/SLC9A1/SOX9/STK39/…	79
BP	GO:0104004	cellular response to environmental stimulus	79/2759	323/18800	2.05e-06	4.63e-05	3.08e-05	AKR1B1/ANKRD1/AQP1/ARHGEF2/ATF4/BAK1/BCL10/BCL2L1/CARD16/CASP2/CASP3/CASP8/COL1A1/CRY1/CRYAB/CUL4B/CYBA/DAG1/ECT2/EGR1/ERCC1/FAS/GADD45A/GJA1/HABP4/HYAL2/IFI16/IGF1R/IL1B/INSRR/IRF1/ITGA2/ITGB6/KDM1A/LRRC8C/MAP2K4/MAP3K2/MAPK13/MAPK8/MFAP4/MIR21/MMP2/N4BP1/NFKB1/NIPBL/NMT2/NSMF/OPN3/OXSR1/PIEZO2/PKD2/PRKCD/PTEN/PTGER4/PTGS2/PTPRK/RAB11B/RELB/RGS9/RHNO1/RPL26/SFRP1/SIRT1/SLC38A2/SLC9A1/SOX9/STK39/…	79
BP	GO:0044319	wound healing, spreading of cells	17/2759	35/18800	2.07e-06	4.64e-05	3.08e-05	ADAM17/ARHGAP24/CD44/CEACAM1/CLASP2/COL5A1/DDR1/FLNA/HBEGF/ITGA5/MIR221/MMP12/PDCD10/PDPN/PTEN/RHOA/RHOC	17
BP	GO:0090505	epiboly involved in wound healing	17/2759	35/18800	2.07e-06	4.64e-05	3.08e-05	ADAM17/ARHGAP24/CD44/CEACAM1/CLASP2/COL5A1/DDR1/FLNA/HBEGF/ITGA5/MIR221/MMP12/PDCD10/PDPN/PTEN/RHOA/RHOC	17
BP	GO:0034113	heterotypic cell-cell adhesion	24/2759	61/18800	2.12e-06	4.73e-05	3.14e-05	CD200/CD44/CD47/CD58/CXADR/DSC2/DSG2/DSP/GLDN/IL1B/ITGA5/ITGAV/ITGAX/ITGB1/ITGB2/ITGB3/JAM3/KLF4/MIR221/MYADM/NRCAM/PERP/PTPRC/THY1	24
BP	GO:0003170	heart valve development	25/2759	65/18800	2.14e-06	4.76e-05	3.16e-05	ACVR1/ADAMTS9/BMPR1A/BMPR2/ELN/EMILIN1/GJA5/HEY1/HEYL/JAG1/MATR3/NOTCH2/PRDM1/RB1/RBPJ/ROCK1/SLIT2/SMAD4/SNAI1/SOX4/SOX9/TGFB1/TGFB2/TGFBR2/TIE1	25
BP	GO:0061097	regulation of protein tyrosine kinase activity	31/2759	90/18800	2.22e-06	4.91e-05	3.26e-05	ABI1/ADAM17/APP/AREG/CAV1/CBL/CBLB/CD24/DLG3/DUSP22/FCGR1A/GAS6/GGNBP2/GPRC5A/GPRC5B/GREM1/HBEGF/HYAL2/NCK2/NEDD9/NOX4/PSEN1/PTPN1/PTPRC/RAP2B/SH3BP5/SNX6/SOCS4/TGFA/THY1/TSG101	31
BP	GO:0035303	regulation of dephosphorylation	40/2759	130/18800	2.23e-06	4.92e-05	3.27e-05	ANKLE2/BOD1/BOD1L1/CALM1/CDH5/CNEP1R1/DLC1/ENSA/FKBP1A/GNA12/GSK3B/IGBP1/IQGAP1/ITGA2/LGALS3/MFHAS1/MGAT5/MTMR2/MTMR9/NPNT/NSMF/PDGFRB/PPIA/PPP1R12A/PPP1R15A/PPP1R2/PPP1R2P1/PPP2R3C/PPP4R4/PPP6R1/PRKCD/PTPRC/ROCK1/SLC39A10/SMAD3/SMG7/SPPL3/SWAP70/TGFB1/TGFB2	40
BP	GO:0038127	ERBB signaling pathway	38/2759	121/18800	2.28e-06	5.02e-05	3.34e-05	ABL1/ADAM17/AREG/BCAR1/CAMLG/CBL/CBLB/CEACAM1/DGKD/EFEMP1/FER/GPRC5A/HBEGF/IQGAP1/MAPK1/MIR21/MIR29A/NCK2/PDPK1/PIK3C2A/PLAUR/PLCE1/PLCG1/PSEN1/PTPN12/RASSF2/RBPJ/RHBDF2/RPS6KA5/RTN4/SLC30A10/SNX6/SOCS4/SOX9/TGFA/TGFB1/TSG101/WDR54	38
BP	GO:0031098	stress-activated protein kinase signaling cascade	65/2759	252/18800	2.44e-06	5.33e-05	3.54e-05	APP/ARL6IP5/CDC42/CLEC7A/CRYAB/CYLD/DACT1/DUSP1/DUSP22/EDAR/EIF2AK2/EZR/F2RL1/FAS/GADD45A/GSTP1/HMGB1/IGBP1/IGF1R/IL1B/LRRK2/MAP2K4/MAP3K7/MAP4K3/MAP4K4/MAPK1/MAPK10/MAPK13/MAPK8/MFHAS1/NFKB1/NOD1/PAFAH1B1/PDCD10/PPIA/PTGER4/PTPN22/RAP2A/RASSF2/RB1CC1/RELL1/RHOA/RIPK2/ROR2/SASH1/SDCBP/SFRP1/SH3RF1/SH3RF3/SMAD3/SPHK1/STK39/TAOK1/TGFB2/TLR4/TLR7/TNFRSF19/TNFSF11/TNIK/TRAF1/TRAF5/TREM2/TRPV4/WNT5A/Z…	65
BP	GO:0016525	negative regulation of angiogenesis	44/2759	149/18800	2.44e-06	5.33e-05	3.54e-05	ADAMTS1/ADAMTS9/CCR2/COL4A2/CREB3L1/CTNNB1/CXCL10/DCN/E2F2/EMILIN1/EPHA2/GADD45A/HLA-G/HSPG2/KLF4/MECP2/MIR143/MIR21/MIR221/MIR29A/MIR377/MIR492/MIR495/NF1/PIK3CB/PLK2/PTPRM/RGCC/ROCK1/SEMA3E/SEMA4A/SEMA6A/SERPINE1/SLC12A2/SPARC/SPRED1/SPRY2/STAT1/SULF1/TGFB2/THBS1/THBS2/TIE1/VASH1	44
BP	GO:0007173	epidermal growth factor receptor signaling pathway	35/2759	108/18800	2.54e-06	5.53e-05	3.67e-05	ABL1/ADAM17/AREG/BCAR1/CAMLG/CBL/CBLB/CEACAM1/DGKD/EFEMP1/FER/GPRC5A/HBEGF/IQGAP1/MIR21/MIR29A/NCK2/PDPK1/PIK3C2A/PLAUR/PLCE1/PLCG1/PSEN1/PTPN12/RASSF2/RHBDF2/RPS6KA5/SLC30A10/SNX6/SOCS4/SOX9/TGFA/TGFB1/TSG101/WDR54	35
BP	GO:0050770	regulation of axonogenesis	45/2759	154/18800	2.58e-06	5.59e-05	3.71e-05	BMPR2/CDKL5/CHN1/CYFIP1/DBN1/EFNA5/EIF4G2/EPHB2/FGF13/GDI1/GSK3B/IST1/KEL/KIF13B/MAP1B/MAP2/MARK2/NIN/NTRK2/PAFAH1B1/PAK1/PLXNA1/PLXNA2/PLXNA3/PLXNB2/PLXND1/PSEN1/PTEN/RAB11A/RTN4/RYK/SEMA3C/SEMA3E/SEMA4A/SEMA6A/SIPA1L1/SKIL/SLIT2/SPP1/THY1/TIAM2/TWF2/ULK2/UST/WNT5A	45
BP	GO:0060759	regulation of response to cytokine stimulus	50/2759	178/18800	2.63e-06	5.67e-05	3.76e-05	ADAM17/ADAR/ANGPT1/AXL/CARD16/CASP8/CAV1/CCDC3/CD24/CD74/CSF1/CXCR4/CYLD/DHX9/EDN1/F2RL1/GAS6/GSTP1/HIF1A/HIPK1/IL1R1/IL6/IRAK2/IRAK3/KLF4/LAPTM5/LRRC70/LSM14A/MIR21/MIR29B1/MIRLET7C/MMP12/OTUD4/PAFAH1B1/PPP2CB/PTPN1/PTPRC/PXDN/RABGEF1/RIPK2/SAMHD1/SLIT2/SPHK1/TBK1/TLR4/TNFAIP3/TREM2/USP27X/WNT5A/YTHDF3	50
BP	GO:1902041	regulation of extrinsic apoptotic signaling pathway via death domain receptors	21/2759	50/18800	2.63e-06	5.67e-05	3.76e-05	ARHGEF2/BCL2L1/CFLAR/FAIM/FEM1B/GSK3B/ITPRIP/LGALS3/MIR221/PEA15/PMAIP1/PTEN/RNF34/SERPINE1/SFRP1/SKIL/STK4/STX4/THBS1/TIMP3/TNFAIP3	21
BP	GO:0045766	positive regulation of angiogenesis	51/2759	183/18800	2.7e-06	5.77e-05	3.83e-05	ABL1/AGO2/AKT3/ANXA3/AQP1/BMPER/C3AR1/C5AR1/CD34/CDH5/CTSH/CXCL8/CXCR4/DLL1/EMILIN2/ETS1/F3/GREM1/GRN/HIF1A/HIPK1/IL1B/ITGA5/ITGAX/ITGB1/ITGB8/JAK1/KLF4/MIR143/MIR21/MIR29A/NFE2L2/PDCL3/PDPK1/PKM/PLCG1/PRKD1/PTGIS/RUNX1/SASH1/SERPINE1/SIRT1/SMOC2/SP1/SPHK1/TGFBR2/THBS1/TIE1/TJP1/WNT5A/ZNF304	51
BP	GO:1904018	positive regulation of vasculature development	51/2759	183/18800	2.7e-06	5.77e-05	3.83e-05	ABL1/AGO2/AKT3/ANXA3/AQP1/BMPER/C3AR1/C5AR1/CD34/CDH5/CTSH/CXCL8/CXCR4/DLL1/EMILIN2/ETS1/F3/GREM1/GRN/HIF1A/HIPK1/IL1B/ITGA5/ITGAX/ITGB1/ITGB8/JAK1/KLF4/MIR143/MIR21/MIR29A/NFE2L2/PDCL3/PDPK1/PKM/PLCG1/PRKD1/PTGIS/RUNX1/SASH1/SERPINE1/SIRT1/SMOC2/SP1/SPHK1/TGFBR2/THBS1/TIE1/TJP1/WNT5A/ZNF304	51
BP	GO:0031333	negative regulation of protein-containing complex assembly	43/2759	145/18800	2.8e-06	5.96e-05	3.96e-05	ADD1/ADD3/ARFGEF1/BIRC2/CAPG/CAPZB/CDC42/CDH5/CRYAB/DACT1/DKK1/DYRK1A/EPS8/GSK3B/GSN/HMGB1/JAM3/LCMT1/MAP2/MAPRE1/MKKS/MYADM/PMEPA1/PRKCD/PTGER4/RIOK3/RPL13A/SLIT2/SOX9/SPTAN1/SSH1/SSH2/STMN2/STXBP1/SVIL/TMOD2/TMOD3/TMSB10/TMSB4X/TREM2/TWF2/VDAC2/VPS35	43
BP	GO:0071902	positive regulation of protein serine/threonine kinase activity	56/2759	208/18800	2.91e-06	6.19e-05	4.11e-05	ADAM17/ADAM9/AKAP13/ARHGEF5/BMPR1A/BMPR2/CAB39L/CALM1/CCND2/CCNK/CCNT1/CD24/CKS2/DKK1/EDN1/ELANE/FGFR1/HTR2B/IL1B/IQGAP1/KITLG/LRRK2/MAP3K7/NEK10/NOX4/PAK1/PDCD10/PDE5A/PDGFA/PDGFC/PDGFD/PDGFRB/PIK3CG/PIK3R5/PKD2/PPP2CA/PSEN1/PTPN1/PTPRC/RALB/RGCC/RHOA/ROR2/RPS3/SASH1/SIRT1/SPDYA/SPRY2/STK4/TAOK1/TGFA/TGFB1/THBS1/TLR4/TNFSF11/WNT5A	56
BP	GO:0006979	response to oxidative stress	99/2759	433/18800	2.97e-06	6.23e-05	4.14e-05	ABCC1/ABL1/ADAM9/ANXA1/APP/AQP1/AREG/ARL6IP5/ATF4/ATOX1/ATP2A2/AXL/BAK1/BCL2/CAPN2/CASP3/COL1A1/CPEB2/CRYAB/CTNNB1/DUOX2/ECT2/EDN1/EDNRA/ERCC1/ERMP1/FER/FUT8/FYN/G6PD/GPX8/GSR/GSTP1/HDAC2/HIF1A/HNRNPM/HYAL2/IL6/JUN/KDM6B/LRRK2/MAPK1/MAPK13/MAPK8/MCL1/MCTP1/MIR107/MIR21/MIR29B1/MMP14/MMP2/MSRB3/MYEF2/NFE2L2/NONO/NQO1/NR4A3/OXSR1/PDCD10/PDGFD/PDGFRA/PDGFRB/PDLIM1/PKD2/PLEKHA1/PLK3/PPIA/PPP2CB/PRKAA…	99
BP	GO:1903131	mononuclear cell differentiation	99/2759	433/18800	2.97e-06	6.23e-05	4.14e-05	ABL1/ADAM17/ANXA1/AP3B1/ATG5/AXL/B2M/BAK1/BCL2/CBFB/CCR2/CD19/CD46/CD74/CD83/CD86/CDK6/CLEC4E/CMTM7/CSF1/CTLA4/CTNNB1/DLL1/DOCK11/EGR1/ENTPD7/F2RL1/FGL2/GAS6/GLI3/GPR183/HDAC9/HLA-B/HLA-DRA/HLA-DRB1/HLA-G/HMGB1/IFI16/IFNA14/IL18/IL1B/IL23A/IL6/IL7R/INHBA/IRF1/IRF2BP2/IRF8/ITFG2/ITGB1/ITGB6/ITGB8/ITK/ITM2A/ITPKB/JMJD6/JUN/LEF1/LGALS1/LRRC8A/MALT1/MIR21/MMP14/MYH9/NOTCH2/PBX1/PPP2R3C/PRDM1/PREX1/PS…	99
BP	GO:0043535	regulation of blood vessel endothelial cell migration	44/2759	150/18800	2.97e-06	6.23e-05	4.14e-05	ABL1/ADAM17/AKT3/ANGPT1/ANXA1/EPHA2/ETS1/FGFR1/GADD45A/HDAC7/HDAC9/HIF1A/HMGB1/ITGB1BP1/KLF4/MECP2/MIR129-1/MIR143/MIR221/MIR410/MIR492/MIR495/NF1/NFE2L2/P2RX4/PDCD10/PDPK1/PIK3C2A/PLCG1/PLK2/PRKD1/PTGS2/RGCC/RHOA/RHOJ/SIRT1/SP1/SPRED1/SRPX2/STARD13/TGFB1/THBS1/TMSB4X/VASH1	44
BP	GO:0032984	protein-containing complex disassembly	62/2759	239/18800	3.37e-06	7.05e-05	4.68e-05	ADD1/ADD3/ARHGEF2/ARID2/ATG5/ATP2A2/CALCOCO2/CALM1/CAMSAP1/CAMSAP2/CAPG/CAPZB/CFL1/CHMP1B/CHMP3/CHMP4B/CHMP4C/CHMP5/CKAP5/CLASP2/EPS8/F2RL1/FGF13/GSK3B/GSN/IGF1R/IRAK3/IST1/KIF2A/KIF5B/KLC1/LAMP2/LIMA1/MAP1B/MAP1LC3B/MICAL1/MICAL2/PLEKHH2/RPL23/SCAF4/SET/SETX/SMARCA4/SMARCB1/SMARCC1/SMARCD1/SMARCD3/SNX14/SPTAN1/STMN2/SUPT16H/SVIL/SWAP70/TAOK1/TMOD2/TMOD3/TRPV4/TSG101/TWF2/VAMP8/VPS33A/VPS4B	62
BP	GO:0090504	epiboly	17/2759	36/18800	3.39e-06	7.07e-05	4.69e-05	ADAM17/ARHGAP24/CD44/CEACAM1/CLASP2/COL5A1/DDR1/FLNA/HBEGF/ITGA5/MIR221/MMP12/PDCD10/PDPN/PTEN/RHOA/RHOC	17
BP	GO:0048844	artery morphogenesis	28/2759	79/18800	3.59e-06	7.44e-05	4.94e-05	ADAMTS9/AKT3/ARID2/BMPR1A/BMPR2/COL3A1/EDN1/EDNRA/EFEMP2/EFNB2/FKBP10/GJA5/HEY1/JAG1/MIR143/MIR29B1/MIR495/NF1/NOTCH3/PDGFRB/PKD2/PRDM1/RBPJ/SMAD7/SOX4/TGFB2/TGFBR1/ZMIZ1	28
BP	GO:0046634	regulation of alpha-beta T cell activation	34/2759	105/18800	3.59e-06	7.44e-05	4.94e-05	ANXA1/AP3B1/CBFB/CBLB/CCR2/CD83/CD86/GLI3/HLA-A/HLA-DRA/HLA-DRB1/HLA-DRB3/HLA-E/HMGB1/HSPH1/IL18/IL23A/IRF1/ITPKB/LGALS9C/MALT1/MIR21/PRDM1/PTPN22/PTPRC/RC3H1/RC3H2/RHOA/RIPK2/RUNX1/SH3RF1/SMAD7/TGFBR2/TWSG1	34
BP	GO:2000181	negative regulation of blood vessel morphogenesis	44/2759	151/18800	3.6e-06	7.44e-05	4.94e-05	ADAMTS1/ADAMTS9/CCR2/COL4A2/CREB3L1/CTNNB1/CXCL10/DCN/E2F2/EMILIN1/EPHA2/GADD45A/HLA-G/HSPG2/KLF4/MECP2/MIR143/MIR21/MIR221/MIR29A/MIR377/MIR492/MIR495/NF1/PIK3CB/PLK2/PTPRM/RGCC/ROCK1/SEMA3E/SEMA4A/SEMA6A/SERPINE1/SLC12A2/SPARC/SPRED1/SPRY2/STAT1/SULF1/TGFB2/THBS1/THBS2/TIE1/VASH1	44
BP	GO:0051492	regulation of stress fiber assembly	31/2759	92/18800	3.75e-06	7.73e-05	5.13e-05	ABL1/ACTG1/ARHGEF10/ARHGEF18/ARHGEF5/CD47/CDC42/CLASP2/DLC1/ITGB1BP1/LPAR1/MIR21/MKKS/PAK1/PPFIA1/PTGER4/RAC1/RGCC/RHOA/RHOC/ROCK1/S100A10/S1PR1/SFRP1/SLC9A1/SMAD3/TACSTD2/TGFB3/TGFBR1/TJP1/TPM1	31
BP	GO:0061138	morphogenesis of a branching epithelium	51/2759	185/18800	3.8e-06	7.81e-05	5.18e-05	ABL1/ACVR1/AREG/BCL2/COL4A1/CSF1/CTNNB1/CTSH/DAG1/DDR1/EDN1/EDNRA/EPHA2/FEM1B/GLI3/GNA13/GPC3/GREM1/GRHL2/HNF1B/ILK/KDM5B/LAMA1/LAMA5/LEF1/MMP14/NPNT/PAK1/PBX1/PDGFA/PKD2/PKHD1/PLXNA1/PLXND1/SEMA3C/SEMA3E/SFRP1/SLIT2/SMAD4/SOX9/SPINT1/SPINT2/SPRY1/SPRY2/ST14/STK4/SULF1/TACSTD2/TGFBR2/TIE1/WNT5A	51
BP	GO:0035107	appendage morphogenesis	42/2759	142/18800	3.91e-06	7.97e-05	5.29e-05	AFF3/BAK1/BMPR1A/CACNA1C/CHST11/COL2A1/COL3A1/CTNNB1/DKK1/DYNC2H1/FBN2/FMN1/FRAS1/FZD6/GJA1/GLI3/GNA12/GPC3/GREM1/GRHL2/HDAC2/IFT52/LEF1/LMBR1/NIPBL/NOTCH2/PBX1/PBX2/PCSK5/PLXNA2/PSEN1/RARB/RECK/ROR2/SEMA3C/SMAD4/SOX4/SOX9/TGFB2/TMEM107/TULP3/WNT5A	42
BP	GO:0035108	limb morphogenesis	42/2759	142/18800	3.91e-06	7.97e-05	5.29e-05	AFF3/BAK1/BMPR1A/CACNA1C/CHST11/COL2A1/COL3A1/CTNNB1/DKK1/DYNC2H1/FBN2/FMN1/FRAS1/FZD6/GJA1/GLI3/GNA12/GPC3/GREM1/GRHL2/HDAC2/IFT52/LEF1/LMBR1/NIPBL/NOTCH2/PBX1/PBX2/PCSK5/PLXNA2/PSEN1/RARB/RECK/ROR2/SEMA3C/SMAD4/SOX4/SOX9/TGFB2/TMEM107/TULP3/WNT5A	42
BP	GO:0120032	regulation of plasma membrane bounded cell projection assembly	53/2759	195/18800	3.92e-06	7.97e-05	5.29e-05	ABI2/ACTR2/ACTR3/AGRN/AKIRIN1/ARF6/ARHGAP24/ARPC2/ATG5/ATP8B1/CAPZB/CAV1/CDC42/CDC42EP3/CDKL5/CEP97/COBL/CORO1C/CYFIP1/CYLD/DCDC2/DOCK11/DPYSL3/DYNC2LI1/EPHA2/EPHB2/EPS8/F2RL1/FER/FNBP1L/GSK3B/KLF5/MAK/MAP4/MNS1/NCKAP1/ODF2L/PLCE1/PODXL/PRKCD/RAB3IP/RABEP2/RAC1/RALA/RCC2/SH3YL1/SLIT2/SRGAP2C/SYNE2/TACSTD2/TGFB3/TGFBR1/TWF2	53
BP	GO:0042692	muscle cell differentiation	90/2759	387/18800	3.99e-06	8.06e-05	5.35e-05	ACTG1/ACTN4/ACVR1/AKAP13/ALPK3/ANK2/ANKRD1/ATG5/ATP11A/ATP2A2/BCL2/BCL9/BHLHE41/BMPR1A/BMPR2/CAPN2/CASP3/CAV2/CD53/CD9/CFLAR/CSRP1/CTNNB1/CXADR/CXCL10/DKK1/DLL1/EDN1/EDNRA/EDNRB/EFEMP2/EFNB2/FHL2/FLNC/G6PD/GREM1/HDAC9/HEY1/HNRNPU/HOMER1/ITGB1/JAM2/KDM1A/KDM6B/KEL/KLF5/KRT19/LMNA/LOX/MECP2/MIR21/MIR221/MMP14/MYEF2/MYH9/MYOF/NEBL/NFATC2/NOX4/NPNT/PDGFRA/PDGFRB/PLD3/PLEKHO1/PPP3CA/PRKAR1A/QKI/RARB/R…	90
BP	GO:0060348	bone development	59/2759	225/18800	3.99e-06	8.06e-05	5.35e-05	ABI1/ACP5/ADAMTS12/AKAP13/ANXA2/ASXL1/BBX/BGN/BMPR2/BNC2/CHSY1/COL13A1/COL1A1/COL2A1/COL3A1/CSGALNACT1/DDR2/EXT2/FBN1/FOXN3/GJA1/GLG1/GLI3/GNAS/GREM1/HAS2/ITGB6/LOX/LRRC17/MMP14/MMP16/NAB1/NOTCH2/PAFAH1B1/PDGFC/PHEX/PTGER4/PTPRC/RAB23/RARB/RHOA/SERPINH1/SFRP4/SH3PXD2B/SMAD5/SOX9/SPNS2/STC1/SULF1/SULF2/TGFB3/TGFBR2/THBS3/TMEM107/TMEM119/TNFSF11/TRPV4/TULP3/TYROBP	59
BP	GO:0003179	heart valve morphogenesis	22/2759	55/18800	4.05e-06	8.12e-05	5.39e-05	ACVR1/ADAMTS9/BMPR1A/BMPR2/ELN/EMILIN1/GJA5/HEY1/HEYL/JAG1/NOTCH2/RB1/ROCK1/SLIT2/SMAD4/SNAI1/SOX4/SOX9/TGFB1/TGFB2/TGFBR2/TIE1	22
BP	GO:1905517	macrophage migration	22/2759	55/18800	4.05e-06	8.12e-05	5.39e-05	AKIRIN1/C3AR1/C5AR1/CCL2/CCR2/CD200/CD9/CKLF/CSF1/CX3CL1/CYP19A1/EDNRB/EMILIN1/LGALS3/MAPK1/MMP14/P2RX4/ROR2/SLAMF8/THBS1/TREM2/TRPV4	22
BP	GO:2000058	regulation of ubiquitin-dependent protein catabolic process	47/2759	166/18800	4.08e-06	8.16e-05	5.42e-05	AGTPBP1/ANKIB1/ARIH1/BBS7/CAMLG/CAV1/CCAR2/CHFR/CSNK1A1/CSNK1D/CSNK1E/CSNK2A2/EIF3H/FHIT/GABARAP/GNA12/GSK3B/LAPTM5/LRRK2/N4BP1/NFE2L2/PDCL3/PIAS1/PLK3/PSEN1/PTEN/QRICH2/RNF139/RNF19A/RNF19B/RNF217/RPL23/RPL5/RPS7/RYBP/SDCBP/SH3RF1/SH3RF3/SMAD7/SMARCC1/SMURF1/SOCS4/SUMO2/TRIB2/UBE3A/USP7/WAC	47
BP	GO:1901652	response to peptide	109/2759	491/18800	4.09e-06	8.16e-05	5.42e-05	ABCC1/AHSG/ANXA1/APP/APPL1/AREG/ARHGEF2/ATP2B1/BAIAP2L1/BCAR1/CACNA2D1/CAV1/CAV2/CEACAM1/CFLAR/CHMP5/COL1A1/COL3A1/CPEB2/CRY1/CYBA/CYFIP1/CYSLTR2/DAG1/DDX11/EDN1/EDNRA/EDNRB/EGR1/EIF2B2/EPHB2/FBN1/FER/FYN/GJA1/GNAI1/GSK3B/HDAC9/IGF1R/IL1B/INHBB/INSRR/JAG1/JAK1/JUND/KBTBD2/KLF1/LDOC1/LEPROTL1/LPL/LRP6/LTA4H/MAP1B/MAX/MBD5/MIR107/MIR143/MMP12/MMP2/MYO1C/MYO5A/NFE2L2/NFKB1/NFKBIA/NOD1/NR4A3/OSBPL8/O…	109
BP	GO:0032623	interleukin-2 production	24/2759	63/18800	4.15e-06	8.18e-05	5.43e-05	ABL1/ANXA1/CCR2/CD34/CD83/CD86/CLEC7A/EZR/HAVCR2/HDAC7/HOMER3/IL1B/LAPTM5/MALT1/MAP3K7/PDE4B/PDE4D/PTPRC/RIPK2/RPS3/RUNX1/TNFAIP3/VTCN1/ZFP36	24
BP	GO:0032663	regulation of interleukin-2 production	24/2759	63/18800	4.15e-06	8.18e-05	5.43e-05	ABL1/ANXA1/CCR2/CD34/CD83/CD86/CLEC7A/EZR/HAVCR2/HDAC7/HOMER3/IL1B/LAPTM5/MALT1/MAP3K7/PDE4B/PDE4D/PTPRC/RIPK2/RPS3/RUNX1/TNFAIP3/VTCN1/ZFP36	24
BP	GO:0030098	lymphocyte differentiation	89/2759	382/18800	4.16e-06	8.18e-05	5.43e-05	ABL1/ADAM17/ANXA1/AP3B1/ATG5/AXL/B2M/BAK1/BCL2/CBFB/CCR2/CD19/CD46/CD74/CD83/CD86/CDK6/CLEC4E/CMTM7/CTLA4/CTNNB1/DLL1/DOCK11/EGR1/ENTPD7/FGL2/GAS6/GLI3/GPR183/HDAC9/HLA-DRA/HLA-DRB1/HLA-G/HMGB1/IFNA14/IL18/IL1B/IL23A/IL6/IL7R/INHBA/IRF1/IRF2BP2/IRF8/ITFG2/ITGB1/ITK/ITM2A/ITPKB/JMJD6/LEF1/LGALS1/LRRC8A/MALT1/MIR21/MMP14/NOTCH2/PBX1/PPP2R3C/PRDM1/PREX1/PTGER4/PTPN22/PTPRC/RBPJ/RC3H1/RC3H2/RELB/RHOA…	89
BP	GO:0050678	regulation of epithelial cell proliferation	89/2759	382/18800	4.16e-06	8.18e-05	5.43e-05	ADAM17/AIMP1/AKT3/AREG/B2M/BMPR1A/BMPR2/C5AR1/CASK/CAV1/CAV2/CCL2/CD109/CDC42/CDC73/CDK6/CEACAM1/CFLAR/CLDN1/CRNN/CTNNB1/CYBA/EDNRB/EFNB2/F3/FGFR1/GPBAR1/GPC3/GRN/HAS2/HIF1A/HMGB1/HTR2B/IFT52/IFT57/ITGB3/JUN/KDM5B/LAMB1/LAMC1/MIR129-1/MIR21/MIR29A/MIR29B1/MIR410/MIR492/MIR495/MMP12/NF1/NOTCH2/NR4A3/NRAS/NRP2/PDCD10/PDCL3/PDPK1/PKHD1/PLCG1/PPARD/PRKD1/PTEN/PTPRK/PTPRM/RB1/RGCC/RTN4/SFRP1/SGPP2/SIR…	89
BP	GO:1901343	negative regulation of vasculature development	44/2759	152/18800	4.35e-06	8.54e-05	5.67e-05	ADAMTS1/ADAMTS9/CCR2/COL4A2/CREB3L1/CTNNB1/CXCL10/DCN/E2F2/EMILIN1/EPHA2/GADD45A/HLA-G/HSPG2/KLF4/MECP2/MIR143/MIR21/MIR221/MIR29A/MIR377/MIR492/MIR495/NF1/PIK3CB/PLK2/PTPRM/RGCC/ROCK1/SEMA3E/SEMA4A/SEMA6A/SERPINE1/SLC12A2/SPARC/SPRED1/SPRY2/STAT1/SULF1/TGFB2/THBS1/THBS2/TIE1/VASH1	44
BP	GO:0030593	neutrophil chemotaxis	34/2759	106/18800	4.54e-06	8.85e-05	5.88e-05	C3AR1/C5AR1/CCL18/CCL2/CCL20/CCL4/CD74/CKLF/CSF3R/CX3CL1/CXADR/CXCL1/CXCL10/CXCL11/CXCL5/CXCL6/CXCL8/DNM1L/EDN1/IL1B/IL23A/ITGB2/JAM3/LGALS3/MCU/PDE4B/PIK3CG/PPIA/PREX1/RAC1/SLIT2/TGFB2/TNFAIP6/TREM1	34
BP	GO:0032231	regulation of actin filament bundle assembly	34/2759	106/18800	4.54e-06	8.85e-05	5.88e-05	ABL1/ACTG1/ARHGEF10/ARHGEF18/ARHGEF5/CD47/CDC42/CLASP2/CX3CL1/DLC1/FLNA/ITGB1BP1/LPAR1/MIR21/MKKS/PAK1/PPFIA1/PTGER4/RAC1/RGCC/RHOA/RHOC/ROCK1/S100A10/S1PR1/SFRP1/SLC9A1/SMAD3/SWAP70/TACSTD2/TGFB3/TGFBR1/TJP1/TPM1	34
BP	GO:0150063	visual system development	89/2759	383/18800	4.65e-06	9.04e-05	6e-05	ABI2/AGTPBP1/ATF4/ATF6/ATP2B1/BAK1/BBS7/BCL2/BMPR2/CACNA1C/CASP2/CNTF/COL4A1/COL5A1/COL5A2/CRYAB/CTNNB1/DLL1/DLX2/EFEMP1/EPHA2/EPHB2/FAT1/FBN1/FBN2/FJX1/GDF11/GJA1/GLI3/GNB1/GRHL2/HDAC2/HIF1A/HIPK1/IFT122/IMPDH2/INHBA/ITGAM/JAG1/JMJD6/JUN/KDM5B/KLF4/LAMA1/LAMC3/LPCAT1/MAX/MFAP2/NF1/NIPBL/NOTCH2/NPHP1/NTRK2/PBX1/PBX2/PDGFRA/PDGFRB/PFDN5/PPP1R13L/PRDM1/PRKCI/PROM1/PSEN1/PTPRM/RAB3GAP1/RARB/RHOJ/SH3…	89
BP	GO:0030010	establishment of cell polarity	42/2759	143/18800	4.76e-06	9.22e-05	6.12e-05	AMOTL2/ARF6/ARFGEF1/CDC42/CDH5/CYTH3/DOCK7/DYNLT1/FAT1/FBXW11/FGF13/FRMD4B/GJA1/GSK3B/GSN/IGF1R/ITGB1/JAM3/KIF26B/LAMA1/MAP1B/MAP4/MARK2/MPP7/MSN/MYH9/NDE1/NEK3/PAFAH1B1/PARD3/PKHD1/PRKCI/PTK7/RAB10/RHOA/ROCK1/SPRY1/SPRY2/TRAF3IP2/UST/WEE1/WNT5A	42
BP	GO:0051604	protein maturation	76/2759	314/18800	4.81e-06	9.28e-05	6.16e-05	ADAM10/ADAM17/ADAMTS2/ANXA2/APAF1/APH1A/APH1B/ATP6AP2/ATP7B/BACE2/BAK1/BMP1/CAPN2/CARD16/CASP2/CASP3/CASP8/CAST/CORIN/CPA3/CPM/CPXM1/CPZ/CTSE/CTSH/CTSS/DISP1/DYNC2H1/F3/FKBP1A/GLG1/GLI3/GRIN2A/GSN/IFI16/IFT52/ISCA1/KEL/LDLRAD3/LRRK2/MBOAT4/MMP14/MMP16/MYH9/MYRF/MYRFL/NAA15/NCSTN/NFU1/PCSK5/PERP/PHEX/PISD/PLAT/PLAU/PLGRKT/PSEN1/PSEN2/RCE1/RIPK2/RNF139/RUNX1/S100A10/SERPINE1/SERPINE2/SERPINH1/SOX4/…	76
BP	GO:0071496	cellular response to external stimulus	75/2759	309/18800	4.96e-06	9.55e-05	6.34e-05	ALB/ANKRD1/AQP1/ATF4/ATG5/ATP2B1/AXL/BAK1/BCL10/BCL2/BMPR2/CASP2/CASP8/CBL/COL1A1/CYBA/DAG1/DEPDC5/DSC2/EIF2AK2/FAS/GABARAP/GADD45A/GAS6/HABP4/HNRNPA1/IFI16/IGF1R/IL1B/INHBB/IRF1/ITFG2/ITGA2/KLF10/LAMP2/LPL/LRRK2/MAP1LC3B/MAP2K4/MAP3K2/MAPK1/MAPK8/MAX/NFE2L2/NFKB1/NUAK2/PHEX/PIEZO2/PMAIP1/PRKAA2/PRKAB2/PRKD1/PTGER4/PTGS2/PTPRC/RALB/RRAGA/RRAGC/SESN1/SFRP1/SH3GLB1/SIRT1/SLC38A2/SLC9A1/SNW1/SOX9/ST…	75
BP	GO:0072659	protein localization to plasma membrane	70/2759	283/18800	5.06e-06	9.7e-05	6.44e-05	ANK1/ANK2/APPL1/ARF6/ARL6IP5/ATP1B1/ATP1B3/ATP2C1/BCL2L1/CLASP2/CNPY4/EFR3A/EHD4/EPB41L3/EPHA2/EPHA3/EPHB2/EZR/FAM126A/FGF13/FLNA/GAS6/GOLGA7/ITGA3/ITGB1/ITGB1BP1/KIF5B/KRT18/LAMA5/LGALS3/LRP6/LYPD1/MMP14/MYADM/MYO5A/PACS1/PDPK1/PICALM/PIP5K1A/PLS1/PPFIA1/PRKCH/PRKCI/PTPN9/RAB10/RAB11A/RAB31/RAB34/RAB8B/RAP1A/RAP2A/ROCK1/RSC1A1/S100A10/SLMAP/SMURF1/STX3/STX4/STXBP1/TESC/TGFB1/TNIK/TREM2/TSPAN14/T…	70
BP	GO:0048015	phosphatidylinositol-mediated signaling	49/2759	177/18800	5.14e-06	9.77e-05	6.48e-05	ANGPT1/CBL/CEACAM1/CRNN/DCN/EDN1/EZR/F2R/F2RL1/FBXL2/FGFR1/GAB2/HCLS1/HTR2B/IGF1R/IL18/KBTBD2/MIR21/NF1/NPR3/NTRK2/OSM/PDGFA/PDGFC/PDGFD/PDGFRA/PDGFRB/PI4KB/PIK3C2A/PIK3CB/PIK3CG/PIK3IP1/PIK3R5/PIP5K1A/PLCB4/PLCD3/PLCE1/PLCL1/PLEKHA1/PPARD/PTEN/PTPN13/ROR2/SERPINE2/SIRT1/SOX9/TGFB2/TREM2/UBE3A	49
BP	GO:0048736	appendage development	49/2759	177/18800	5.14e-06	9.77e-05	6.48e-05	AFF3/BAK1/BBS7/BMPR1A/BMPR2/CACNA1C/CHST11/COL2A1/COL3A1/CTNNB1/DKK1/DYNC2H1/FBN2/FMN1/FRAS1/FZD6/GJA1/GLI3/GNA12/GPC3/GREM1/GRHL2/HDAC2/IFT122/IFT52/IRF6/ITGA6/LEF1/LMBR1/NIPBL/NOTCH2/PAM/PBX1/PBX2/PCSK5/PLXNA2/PSEN1/RARB/RC3H2/RECK/ROR2/SEMA3C/SMAD4/SOX4/SOX9/TGFB2/TMEM107/TULP3/WNT5A	49
BP	GO:0060173	limb development	49/2759	177/18800	5.14e-06	9.77e-05	6.48e-05	AFF3/BAK1/BBS7/BMPR1A/BMPR2/CACNA1C/CHST11/COL2A1/COL3A1/CTNNB1/DKK1/DYNC2H1/FBN2/FMN1/FRAS1/FZD6/GJA1/GLI3/GNA12/GPC3/GREM1/GRHL2/HDAC2/IFT122/IFT52/IRF6/ITGA6/LEF1/LMBR1/NIPBL/NOTCH2/PAM/PBX1/PBX2/PCSK5/PLXNA2/PSEN1/RARB/RC3H2/RECK/ROR2/SEMA3C/SMAD4/SOX4/SOX9/TGFB2/TMEM107/TULP3/WNT5A	49
BP	GO:0010506	regulation of autophagy	80/2759	336/18800	5.32e-06	0.000100821	6.69e-05	ABL1/ABL2/ATF6/ATG16L1/ATG5/ATP6V0C/ATP6V1B2/ATP6V1C1/ATP6V1D/ATP6V1E1/ATP6V1G1/ATP6V1H/BCL2/CALCOCO2/CAPNS1/CASP3/CHMP4B/CSNK2A2/CTSA/CTTN/DAPK3/DCN/DEPDC5/DNM1L/DRAM1/DRAM2/EEF1A1/EIF4G2/FBXL2/FEZ2/GNAI3/GPR137B/GSK3B/HIF1A/HMGB1/HSPB8/HTR2B/IFI16/LRRK2/MAP3K7/MAPK8/MCL1/MTCL1/MTMR9/NOD1/NPC1/PAFAH1B2/PIK3C2A/PIK3CB/PIM2/PLK2/PLK3/PRKAA2/PRKD1/PSAP/PTPN22/RAB3GAP1/RALB/RIPK2/ROCK1/RRAGA/RRAGC/S…	80
BP	GO:0010952	positive regulation of peptidase activity	52/2759	192/18800	5.38e-06	0.000101662	6.75e-05	AKIRIN2/ANTXR1/APAF1/APH1A/APH1B/APP/ARL6IP5/BAK1/BCL10/CASP2/CASP8/CAV1/CFLAR/CLDN4/CLEC7A/CTSH/DLC1/EGLN3/F2R/F3/FAS/FBLN1/FYN/GRIN2A/GRN/GSN/HMGB1/IFI16/IFT57/LAPTM5/MALT1/MIR21/MIR29B1/MTCH1/NCSTN/NOD1/PCOLCE/PERP/PICALM/PMAIP1/PRSS22/PSME4/RCN3/RHOA/RIPK2/RPS27L/RPS3/SIRT1/SMAD3/TANK/TNFSF15/UACA	52
BP	GO:0060491	regulation of cell projection assembly	53/2759	197/18800	5.43e-06	0.00010178	6.76e-05	ABI2/ACTR2/ACTR3/AGRN/AKIRIN1/ARF6/ARHGAP24/ARPC2/ATG5/ATP8B1/CAPZB/CAV1/CDC42/CDC42EP3/CDKL5/CEP97/COBL/CORO1C/CYFIP1/CYLD/DCDC2/DOCK11/DPYSL3/DYNC2LI1/EPHA2/EPHB2/EPS8/F2RL1/FER/FNBP1L/GSK3B/KLF5/MAK/MAP4/MNS1/NCKAP1/ODF2L/PLCE1/PODXL/PRKCD/RAB3IP/RABEP2/RAC1/RALA/RCC2/SH3YL1/SLIT2/SRGAP2C/SYNE2/TACSTD2/TGFB3/TGFBR1/TWF2	53
BP	GO:0001654	eye development	88/2759	379/18800	5.43e-06	0.00010178	6.76e-05	ABI2/AGTPBP1/ATF4/ATF6/ATP2B1/BAK1/BBS7/BCL2/BMPR2/CACNA1C/CASP2/CNTF/COL4A1/COL5A1/COL5A2/CRYAB/CTNNB1/DLL1/DLX2/EFEMP1/EPHA2/EPHB2/FAT1/FBN1/FBN2/FJX1/GDF11/GJA1/GLI3/GNB1/GRHL2/HDAC2/HIF1A/HIPK1/IFT122/IMPDH2/INHBA/JAG1/JMJD6/JUN/KDM5B/KLF4/LAMA1/LAMC3/LPCAT1/MAX/MFAP2/NF1/NIPBL/NOTCH2/NPHP1/NTRK2/PBX1/PBX2/PDGFRA/PDGFRB/PFDN5/PPP1R13L/PRDM1/PRKCI/PROM1/PSEN1/PTPRM/RAB3GAP1/RARB/RHOJ/SH3PXD2B/…	88
BP	GO:0018105	peptidyl-serine phosphorylation	76/2759	315/18800	5.44e-06	0.00010178	6.76e-05	AKT3/ANGPT1/APP/BAK1/BCL2/CAMK2D/CAV1/CD44/CSNK1A1/CSNK1D/CSNK1E/CSNK2A2/DCLK1/DCLK2/DKK1/DOCK7/DYRK1A/GADD45A/GAS6/GGNBP2/GSK3B/HCLS1/HIPK1/IFNA14/IL6/ILK/LATS2/LIF/LRRK2/MAPK1/MAPK13/MAPK8/MARK1/MARK2/MARK3/MAST2/NCK2/NTF4/NTRK2/OSM/PAK1/PDCD10/PDE4D/PDPK1/PKN1/PLCL1/PLK2/PRKAA2/PRKCD/PRKCH/PRKCI/PRKD1/PRKX/PTEN/PTGS2/PWP1/RASSF2/RIPK2/ROCK1/RPS6KA1/RPS6KA3/RPS6KA5/SMAD7/SPRY2/SRPK2/STK38L/STK3…	76
BP	GO:0043406	positive regulation of MAP kinase activity	36/2759	116/18800	5.65e-06	0.000105165	6.98e-05	ADAM9/AKAP13/ARHGEF5/CD24/DKK1/EDN1/ELANE/FGFR1/HTR2B/IL1B/KITLG/LRRK2/MAP3K7/NEK10/NOX4/PAK1/PDCD10/PDE5A/PDGFA/PDGFC/PDGFD/PDGFRB/PIK3CG/PIK3R5/PSEN1/PTPN1/PTPRC/ROR2/RPS3/SASH1/TGFA/TGFB1/THBS1/TLR4/TNFSF11/WNT5A	36
BP	GO:0071675	regulation of mononuclear cell migration	36/2759	116/18800	5.65e-06	0.000105165	6.98e-05	ADAM10/ADAM17/AKIRIN1/APP/C3AR1/C5AR1/CCL2/CCL20/CCL4/CCR2/CD200/CD47/CSF1/CXCL10/DUSP1/GAS6/GCSAM/GREM1/HMGB1/JAM2/LGALS3/LRCH1/MAPK1/MSN/OXSR1/PDGFD/RHOA/S100A14/SERPINE1/SLAMF8/SLIT2/STK10/STK39/THBS1/TRPV4/WNT5A	36
BP	GO:0032943	mononuclear cell proliferation	73/2759	300/18800	6e-06	0.000111244	7.39e-05	ABL1/AHR/ANXA1/BCL2/CASP3/CBLB/CCR2/CD19/CD24/CD276/CD46/CD74/CD86/CSF1/CTLA4/CTNNB1/ELF4/EPHB2/FYN/GJA1/GPR183/HAVCR2/HLA-A/HLA-DMB/HLA-DPA1/HLA-DRB1/HLA-E/HLA-G/HMGB1/ICOSLG/IDO1/IFNA14/IL18/IL1B/IL23A/IL6/IL7R/IMPDH2/IRF1/LEF1/LGALS3/LGALS9C/LRRC32/MALT1/MIR21/MNDA/MSN/NCK2/NCSTN/NFATC2/PDE5A/PIK3CG/PKN1/PRKAR1A/PRKCD/PTPN22/PTPRC/RC3H1/RC3H2/RIPK2/RPS3/SH3RF1/SLC11A1/SLC39A10/SOS2/TBK1/TGFBR2…	73
BP	GO:0048675	axon extension	37/2759	121/18800	6.19e-06	0.000114413	7.6e-05	ABL1/ALCAM/BMPR2/CDKL5/CTTN/CYFIP1/DBN1/DCLK1/DPYSL2/EDN1/EDNRA/EIF4G2/GDI1/GSK3B/ITGB1/MAP1B/MAP2/NDN/NRCAM/NRP2/PAFAH1B1/PLXNA3/RAB11A/RAB21/RTN4/RYK/SEMA3C/SEMA3E/SEMA4A/SEMA6A/SLIT2/TTL/TWF2/ULK2/USP9X/VCL/WNT5A	37
BP	GO:0120193	tight junction organization	28/2759	81/18800	6.25e-06	0.000115205	7.65e-05	ACTG1/ARL2/CDH5/CLDN1/CLDN10/CLDN11/CLDN16/CLDN4/CLDN6/CLDN7/ECT2/EPHA2/EPHB2/GPBAR1/GRHL2/MPP7/MYO1C/NPHP1/PARD3/PECAM1/POF1B/PRKCH/ROCK1/SNAI1/SVEP1/TGFB3/TGFBR1/TJP1	28
BP	GO:0021915	neural tube development	44/2759	154/18800	6.32e-06	0.000115669	7.68e-05	ABL1/APAF1/ARL13B/ATP6AP2/BCL10/CASP3/COBL/CTHRC1/DACT1/DLC1/DZIP1L/EPHA2/FZD6/GLI3/GRHL2/HIF1A/IFT122/IFT52/IFT57/LUZP1/MIB1/MTHFD1L/NF1/NUP133/PKD2/PLXNA2/PLXNB2/PSEN1/PTK7/RALA/RPS7/SEMA3C/SFRP1/SHROOM3/SOX4/SPINT1/SPINT2/ST14/STK4/TGFB1/TGFB2/TMEM107/TULP3/WNT5A	44
BP	GO:0043484	regulation of RNA splicing	44/2759	154/18800	6.32e-06	0.000115669	7.68e-05	AHNAK/CCNL1/CELF2/CWC22/DDX5/DYRK1A/ESRP1/FUS/GRSF1/HABP4/HNRNPA1/HNRNPA2B1/HNRNPH2/HNRNPK/HNRNPLL/HNRNPU/JMJD6/KHDRBS1/NOVA1/NUP98/PCBP4/PTBP3/QKI/RAVER2/RBM12/RBM22/RBM24/RBM3/RBM8A/RNPS1/SETX/SLC38A2/SNW1/SON/SRPK1/SRPK2/SRRM1/SRSF1/SRSF12/SRSF3/SRSF5/THRAP3/WTAP/YTHDC1	44
BP	GO:0002695	negative regulation of leukocyte activation	52/2759	193/18800	6.33e-06	0.000115669	7.68e-05	ANXA1/AXL/BCR/CASP3/CBFB/CBLB/CCR2/CD200/CD74/CD86/CEACAM1/CNR2/CTLA4/CX3CL1/DUSP22/FER/FGL2/GLI3/GRN/HAVCR2/HLA-DRB1/HLA-G/HMGB1/IDO1/INHBA/IRF1/LAPTM5/LGALS3/LGALS9C/LRRC32/MIR21/MNDA/PAG1/PDE5A/PKN1/PRKAR1A/PTPN22/PTPRC/RABGEF1/RC3H1/RC3H2/RUNX1/SAMSN1/SFRP1/SMAD7/SOCS6/SYT11/TNFAIP3/TNFRSF21/TWSG1/TYROBP/VTCN1	52
BP	GO:0045637	regulation of myeloid cell differentiation	55/2759	208/18800	6.39e-06	0.000116393	7.73e-05	ABCB10/B2M/BRD1/CASP8/CD74/CDC73/CDK6/CEACAM1/CSF1/CSF3R/CTNNB1/CTR9/DLL1/ETS1/EVI2B/FBN1/FSTL3/GPR137B/GPR171/HCLS1/HIF1A/HLA-DRB1/IL23A/INHBA/ITPKB/JAG1/KITLG/KLF10/LEF1/LIF/LOX/LRRC17/MIR221/NF1/NFKBIA/NOTCH2/PIAS3/PURB/RASSF2/RB1/RCOR1/ROR2/RUNX1/SFRP1/SMAP1/STAT1/TESC/TGFB1/TLR4/TNFAIP6/TNFSF11/TREM2/TYROBP/UBASH3B/ZFP36	55
BP	GO:0043297	apical junction assembly	27/2759	77/18800	6.71e-06	0.000121817	8.09e-05	ARL2/CDH5/CLDN1/CLDN10/CLDN11/CLDN16/CLDN4/CLDN6/CLDN7/CTNNA1/ECT2/EPHA2/GPBAR1/GRHL2/MPP7/MYO1C/NPHP1/PARD3/PECAM1/POF1B/PRKCH/RHOA/RHOC/ROCK1/SNAI1/TJP1/VCL	27
BP	GO:0018209	peptidyl-serine modification	80/2759	338/18800	6.74e-06	0.000122047	8.1e-05	AKT3/ANGPT1/APP/BAK1/BCL2/BGN/CAMK2D/CAV1/CD44/CSNK1A1/CSNK1D/CSNK1E/CSNK2A2/DCLK1/DCLK2/DCN/DKK1/DOCK7/DYRK1A/GADD45A/GALNT3/GAS6/GGNBP2/GSK3B/HCLS1/HIPK1/IFNA14/IL6/ILK/LATS2/LIF/LRRK2/MAPK1/MAPK13/MAPK8/MARK1/MARK2/MARK3/MAST2/MBOAT4/NCK2/NTF4/NTRK2/OSM/PAK1/PDCD10/PDE4D/PDPK1/PKN1/PLCL1/PLK2/PRKAA2/PRKCD/PRKCH/PRKCI/PRKD1/PRKX/PTEN/PTGS2/PWP1/RASSF2/RIPK2/ROCK1/RPS6KA1/RPS6KA3/RPS6KA5/SMAD7/S…	80
BP	GO:0032743	positive regulation of interleukin-2 production	16/2759	34/18800	6.96e-06	0.000125676	8.34e-05	ABL1/ANXA1/CCR2/CD83/CD86/CLEC7A/IL1B/MALT1/MAP3K7/PDE4B/PDE4D/PTPRC/RIPK2/RPS3/RUNX1/VTCN1	16
BP	GO:0046651	lymphocyte proliferation	72/2759	296/18800	7.02e-06	0.000126398	8.39e-05	ABL1/AHR/ANXA1/BCL2/CASP3/CBLB/CCR2/CD19/CD24/CD276/CD46/CD74/CD86/CTLA4/CTNNB1/ELF4/EPHB2/FYN/GJA1/GPR183/HAVCR2/HLA-A/HLA-DMB/HLA-DPA1/HLA-DRB1/HLA-E/HLA-G/HMGB1/ICOSLG/IDO1/IFNA14/IL18/IL1B/IL23A/IL6/IL7R/IMPDH2/IRF1/LEF1/LGALS3/LGALS9C/LRRC32/MALT1/MIR21/MNDA/MSN/NCK2/NCSTN/NFATC2/PDE5A/PIK3CG/PKN1/PRKAR1A/PRKCD/PTPN22/PTPRC/RC3H1/RC3H2/RIPK2/RPS3/SH3RF1/SLC11A1/SLC39A10/SOS2/TBK1/TGFBR2/TLR4…	72
BP	GO:0008361	regulation of cell size	49/2759	179/18800	7.21e-06	0.000129469	8.59e-05	ABL1/AKT3/AQP1/BMPR2/CDKL5/CTTN/CYFIP1/DBN1/DPYSL2/EDN1/EFNA5/EIF4G2/FGF13/GDI1/GSK3B/IL7R/IST1/KDM1A/KEL/LRRC8A/MAP1B/MAP2/MSN/NRCAM/PAFAH1B1/PLXNA3/PRR16/PTEN/RAB11A/RAB21/RAC1/RAP1GAP2/RB1CC1/RHOA/RTN4/RYK/SCTR/SEMA3C/SEMA3E/SEMA4A/SEMA6A/SLC12A2/SLC12A4/SPP1/TRPV4/TTL/TWF2/ULK2/WNT5A	49
BP	GO:1901203	positive regulation of extracellular matrix assembly	8/2759	10/18800	7.26e-06	0.000130029	8.63e-05	CLASP2/DAG1/EMILIN1/PHLDB1/RGCC/SMAD3/SOX9/TGFB1	8
BP	GO:0046777	protein autophosphorylation	58/2759	224/18800	7.3e-06	0.000130337	8.65e-05	AAK1/ABL1/CALM1/CAMK2D/CAV1/CDKL5/DAPK3/DDR1/DDR2/DYRK1A/EIF2AK2/FER/FGFR1/FYN/GREM1/GRK5/GSK3B/IGF1R/INSRR/IRAK3/ITK/JUN/LRRK2/MAK/MARK2/MARK3/MYO3A/NEK10/NTRK2/OXSR1/PAK1/PDGFA/PDGFC/PDGFD/PDGFRA/PDGFRB/PDPK1/PEAK1/PIM2/PRKD1/PRKX/PTPRC/RAP2A/RAP2B/RASSF2/RB1CC1/RIOK2/SLK/STK10/STK17B/STK24/STK33/STK39/STK4/TAOK1/THY1/TNIK/ULK2	58
BP	GO:0022408	negative regulation of cell-cell adhesion	53/2759	199/18800	7.46e-06	0.00013245	8.79e-05	ABL1/ANXA1/CASP3/CBFB/CBLB/CCL28/CD74/CD86/CD9/CEACAM1/CTLA4/DUSP22/EPCAM/FGL2/FXYD5/GLI3/GTPBP4/HAVCR2/HLA-DRB1/HLA-G/HMGB1/IDO1/IRF1/JAG1/KLF4/LAPTM5/LGALS3/LGALS9C/LRRC32/MIR21/MIR221/MYADM/PAG1/PDE5A/PODXL/PRKAR1A/PRKCD/PTPN22/RC3H1/RC3H2/RGCC/RUNX1/SERPINE2/SMAD7/SOCS6/SPINT2/SWAP70/TGFB1/TNFRSF21/TRPV4/TWSG1/UBASH3B/VTCN1	53
BP	GO:0042098	T cell proliferation	54/2759	204/18800	7.46e-06	0.00013245	8.79e-05	ABL1/ANXA1/CASP3/CBLB/CCR2/CD24/CD276/CD46/CD86/CTLA4/CTNNB1/ELF4/FYN/GJA1/HAVCR2/HLA-A/HLA-DMB/HLA-DPA1/HLA-DRB1/HLA-E/HLA-G/HMGB1/ICOSLG/IDO1/IL18/IL1B/IL23A/IL6/IRF1/LGALS3/LGALS9C/LRRC32/MALT1/MIR21/MSN/NCK2/NCSTN/PDE5A/PIK3CG/PRKAR1A/PTPN22/PTPRC/RC3H1/RC3H2/RIPK2/RPS3/SH3RF1/SLC11A1/SOS2/TGFBR2/TNFRSF21/TNFSF8/TWSG1/VTCN1	54
BP	GO:0033627	cell adhesion mediated by integrin	29/2759	86/18800	7.51e-06	0.000132529	8.8e-05	ADAM17/ADAM9/EPHA2/FBN1/ITGA2/ITGA3/ITGA5/ITGA6/ITGAM/ITGAV/ITGAX/ITGB1/ITGB1BP1/ITGB2/ITGB3/ITGB5/ITGB6/ITGB8/ITGBL1/JAM3/LIF/NPNT/PIK3CG/PLAU/PODXL/SERPINE1/SWAP70/TESC/TGFB2	29
BP	GO:0070527	platelet aggregation	25/2759	69/18800	7.51e-06	0.000132529	8.8e-05	ACTG1/CD9/CEACAM1/CLIC1/CSRP1/EMILIN2/FLNA/GNAS/IL6/ILK/ITGB3/MYH9/MYL12A/PDGFRA/PDPN/PIK3CB/PIK3CG/PPIA/PRKCD/RAP2B/SERPINE2/STXBP1/STXBP3/UBASH3B/VCL	25
BP	GO:0051146	striated muscle cell differentiation	69/2759	281/18800	7.69e-06	0.000135192	8.97e-05	ACTG1/ACVR1/AKAP13/ALPK3/ANKRD1/ATG5/ATP11A/BCL2/BCL9/BHLHE41/BMPR1A/CAPN2/CASP3/CAV2/CD53/CD9/CFLAR/CSRP1/CXADR/CXCL10/DKK1/DLL1/EDN1/EFNB2/FHL2/FLNC/G6PD/GREM1/HDAC9/HNRNPU/HOMER1/ITGB1/JAM2/KDM6B/KEL/KLF5/KRT19/LMNA/MMP14/MYEF2/MYH9/MYOF/NEBL/NFATC2/NOX4/PDGFRA/PDGFRB/PLD3/PLEKHO1/PPP3CA/PRKAR1A/RARB/RB1/RBM24/RBPJ/RGS2/RGS4/SGCB/SGCD/SLC8A1/SLC9A1/SMAD4/SORT1/SPAG9/TGFB1/TMEM119/TMOD2/TMOD3/T…	69
BP	GO:0001558	regulation of cell growth	94/2759	415/18800	7.85e-06	0.00013774	9.14e-05	ABL1/ADAM10/ADAM17/BCAR1/BCL2/BDKRB1/BMPR2/CAMK2D/CCAR2/CDC42/CDC73/CDKL5/CEACAM1/CLSTN1/CRYAB/CTTN/CXCL16/CXCR4/CYBA/CYFIP1/DBN1/DCBLD2/DCUN1D3/DDR1/DPYSL2/EDN1/EFNA5/EIF4G2/EPB41L3/FGF13/FRZB/G6PD/GDI1/GJA1/GREM1/GSK3B/HBEGF/HYAL2/IGFBP7/INHBA/IST1/MAP1B/MAP2/MEAF6/MMP14/NRCAM/NRG3/PAFAH1B1/PLCE1/PLXNA3/PPARD/PPP2CA/RAB11A/RAB21/RB1/RERG/RGS2/RGS4/RHOA/RPS6KA1/RPS6KA3/RTN4/RYK/SDCBP/SEMA3C/SEMA…	94
BP	GO:0007517	muscle organ development	79/2759	334/18800	7.88e-06	0.000137795	9.15e-05	ACVR1/ADARB1/AKIRIN1/ANKRD1/ARID5B/BCL2/BCL9/BMPR1A/BTBD1/CAV1/CAV2/CFLAR/CHD2/CNTF/COL11A1/COL3A1/COL6A3/CRYAB/CTNNB1/CXCL10/DAG1/DDX5/DISP1/DLL1/DSP/EDNRA/EFEMP2/EGR1/ELN/FHL3/FKBP1A/FLNB/GJA1/GPCPD1/HBEGF/HDAC9/HEG1/HEYL/HIVEP3/HOMER1/KEL/KLF5/LAMA2/LAMA5/LEF1/LIF/LOX/MAFF/MIR143/MSC/MYL6/NF1/PAX5/PPP3CA/RB1/RBM24/RBPJ/RHOA/RYR2/S1PR1/SGCB/SGCD/SGCE/SIRT1/SMAD3/SMAD4/SMAD7/SRI/SVIL/TAGLN/TCF12…	79
BP	GO:0060071	Wnt signaling pathway, planar cell polarity pathway	21/2759	53/18800	7.97e-06	0.00013903	9.23e-05	ABL1/CDC42/CTHRC1/DAAM1/DACT1/DKK1/FZD6/GPC3/GPC4/GPC6/MLLT3/PRICKLE2/PTK7/RAC1/RHOA/ROR2/RYK/SFRP1/SMURF1/SMURF2/WNT5A	21
BP	GO:0051494	negative regulation of cytoskeleton organization	46/2759	165/18800	8.06e-06	0.000139277	9.25e-05	ADD1/ADD3/ARFGEF1/ARHGEF18/ARHGEF2/CAMSAP1/CAMSAP2/CAPG/CAPZB/CDH5/CLASP2/DLC1/DYRK1A/EPS8/FGF13/GMFB/GMFG/GSN/LIMA1/MAP1B/MAP2/MAPRE1/MIR21/MKKS/MYADM/PLEKHH2/PPFIA1/PRKCD/S1PR1/SLIT2/SMAD4/SPTAN1/SSH1/SSH2/STMN2/SVIL/SWAP70/TACSTD2/TAOK1/TJP1/TMEM67/TMOD2/TMOD3/TMSB10/TMSB4X/TWF2	46
BP	GO:0050767	regulation of neurogenesis	84/2759	361/18800	8.07e-06	0.000139277	9.25e-05	ACTR2/B2M/BHLHE41/BMPR1A/BMPR2/CAPRIN1/CDKL5/CTNNA1/CTNNB1/CUX1/CX3CL1/CXCR4/CYFIP1/DAG1/DBN1/DICER1/DLL1/DLX2/DOCK7/DYNLT1/EFNA5/EIF4G2/EPHB2/FAIM/FGF13/GDI1/GLI3/HDAC2/HEY1/HEYL/HIF1A/ID4/IL1B/IL6/IST1/KDM1A/LIF/MAP1B/MAP2/MIR221/NAP1L1/NF1/NIN/NPTN/NTRK2/PAFAH1B1/PCM1/PER2/PLXNA1/PLXNA2/PLXNA3/PLXNB2/PLXND1/PPP3CA/PRKCH/PRKCI/PSEN1/PTEN/PTPRD/RAB11A/RAB21/RTN4/RYK/SEMA3C/SEMA3E/SEMA4A/SEMA6A/S…	84
BP	GO:0007566	embryo implantation	22/2759	57/18800	8.08e-06	0.000139277	9.25e-05	AGO2/ARHGDIB/DDR1/FBLN1/GJA1/IGFBP7/IL1B/LIF/MIR21/MMP2/PCSK5/PPARD/PTGS2/RECK/SMURF2/SPP1/STC1/TGFBR2/TIMP1/TPPP3/TRO/YTHDF3	22
BP	GO:0090175	regulation of establishment of planar polarity	22/2759	57/18800	8.08e-06	0.000139277	9.25e-05	ABL1/CDC42/CTHRC1/DAAM1/DACT1/DKK1/FZD6/GPC3/GPC4/GPC6/MLLT3/PKHD1/PRICKLE2/PTK7/RAC1/RHOA/ROR2/RYK/SFRP1/SMURF1/SMURF2/WNT5A	22
BP	GO:0010638	positive regulation of organelle organization	107/2759	487/18800	8.11e-06	0.000139536	9.26e-05	ABI2/ABL1/ANXA1/ANXA2/ARF6/ARHGEF10/ARHGEF5/ARL2/ARL3/ARPC2/BAIAP2L1/BIK/CALCOCO2/CD47/CDC16/CDC42/CDC42EP3/CDT1/CKAP5/CNOT2/CNOT6/CNOT6L/CTNNB1/CTTN/CUL3/CX3CL1/CYFIP1/DCN/DDHD2/DDX11/DNM1L/DYNC1H1/EDN1/ERCC1/F2RL1/FER/FMN1/G3BP2/GRN/GSK3B/GSN/HCLS1/HIF1A/HNRNPA1/HNRNPA2B1/HNRNPD/IL1B/ITGB1BP1/KATNBL1/LPAR1/MAP1B/MAPK1/MAPK8/MAPRE1/MCU/MECP2/MLLT11/MNS1/MSN/NAF1/NCK2/NCKAP1/NIN/PAK1/PDGFRB/PLAUR…	107
BP	GO:0048660	regulation of smooth muscle cell proliferation	47/2759	170/18800	8.24e-06	0.000141368	9.38e-05	ADAMTS1/BMPR1A/BMPR2/CALCRL/CTNNB1/CX3CL1/CYBA/EDN1/EFEMP2/ELANE/ELN/GJA1/GNA12/GNA13/GNAI3/HBEGF/IGF1R/IL18/IL6/ITGA2/JUN/MIR143/MIR21/MIR221/MMP2/NOTCH3/NPR3/NR4A3/OGN/PDGFD/PDGFRB/PPARD/PTEN/PTGIR/PTGS2/RHOA/S1PR1/STAT1/TGFB1/TGFB3/TGFBR2/THBS1/TLR4/TNFAIP3/TPM1/XRCC5/ZNF143	47
BP	GO:0032965	regulation of collagen biosynthetic process	17/2759	38/18800	8.46e-06	0.000144614	9.6e-05	CREB3L1/EMILIN1/F2R/HDAC2/IL6/ITGA2/LARP6/MIR29A/MIR29B1/PDGFRB/PPARD/RGCC/RUNX1/SUCO/TGFB1/TGFB3/VIM	17
BP	GO:0070482	response to oxygen levels	77/2759	324/18800	8.51e-06	0.000145099	9.63e-05	ACTN4/ADAM17/ADSL/APAF1/AQP1/ARNT2/ATF4/ATP1B1/ATP6V1G1/BACH1/BCL2/BIRC2/BNIP2/CAPN2/CARD16/CASP3/CAV1/CBL/CD24/CD34/CFLAR/COL1A1/CPEB2/CRYAB/CXCR4/CYB5R4/CYBA/EDN1/EDNRA/EGLN1/EGLN3/EGR1/FAS/HDAC2/HIF1A/ITGA2/LMNA/LOXL2/MECP2/MIR21/MMP14/MMP2/NF1/NFE2L2/OXTR/PAM/PDGFA/PDGFRB/PDLIM1/PDPN/PIK3CB/PLAT/PLAU/PLK3/PLOD2/PMAIP1/PPARD/PTEN/PTGIS/PTGS2/RBPJ/RGCC/RHOA/RYR2/SFRP1/SIRT1/SLC8A1/SLC9A1/SMAD3/…	77
BP	GO:0007565	female pregnancy	50/2759	185/18800	8.61e-06	0.000146429	9.72e-05	AGO2/APOL2/ARHGDIB/BCL2/BMPR2/CAPN2/CLDN4/CORIN/DDR1/FBLN1/FOSB/GJA1/HAVCR2/IDO1/IGFBP7/IL1B/ITGA2/ITGA3/ITGA5/JUNB/KLF1/LDOC1/LIF/LNPEP/MAGED2/MIR21/MMP2/OXTR/PAM/PAPPA/PCSK5/PPARD/PRDM1/PTGS2/PTHLH/RECK/RGS2/SLC38A2/SMURF2/SPP1/STC1/TGFB3/TGFBR2/TIMP1/TPPP3/TRO/UBE2A/UMPS/UPRT/YTHDF3	50
BP	GO:1904019	epithelial cell apoptotic process	36/2759	118/18800	8.7e-06	0.000147501	9.79e-05	ABL1/ANGPT1/ARF6/BCL2L1/BMPR2/CAST/CCL2/CD248/CDH5/CFLAR/E2F2/EDNRA/GAS6/GSN/HIPK1/HLA-G/IGF1R/IL6/KRT18/MIR495/NFE2L2/PDPK1/PIK3CG/PKHD1/PLCG1/PRKCI/RB1/RGCC/RYR2/SERPINE1/SFRP4/STK4/TGFBR2/THBS1/TNFAIP3/ZFP36	36
BP	GO:0031331	positive regulation of cellular catabolic process	100/2759	449/18800	8.74e-06	0.000147797	9.81e-05	AADAC/ADAM9/AGO2/AGTPBP1/ANKIB1/APP/ARIH1/ATF6/ATG16L1/BBS7/CALCOCO2/CAV1/CHFR/CNOT2/CNOT6/CNOT6L/CSDE1/CSNK1A1/CSNK1D/CSNK1E/CTSC/DACT1/DCN/DCP1A/DEPDC5/DHX9/EZR/FTO/GABARAP/GNAI3/GRSF1/GSK3B/GTPBP1/HIF1A/HMGB1/HNRNPD/HNRNPU/HSPB8/IL1B/IL6/LAPTM5/LRRK2/MAP3K7/MSN/NFE2L2/NOD1/PABPC1/PAFAH1B2/PIAS1/PIK3C2A/PIK3CB/PIM2/PLK2/PLK3/POLR2G/PRKAA2/PRKCD/PRKD1/PSEN1/PTEN/PTPN1/RAB3GAP1/RALB/RBM24/RC3H1/R…	100
BP	GO:0014909	smooth muscle cell migration	30/2759	91/18800	8.8e-06	0.000148071	9.83e-05	ADAMTS1/ARPC5/BCL2/BMPR1A/DDR1/DOCK5/DOCK7/GNA12/GNA13/HAS2/ITGA2/ITGB3/MIR143/MIR21/MIR221/NFE2L2/NR4A3/PDGFA/PDGFD/PDGFRB/PLAT/PLAU/PLXNA1/PPARD/RHOA/S100A11/SERPINE1/SLIT2/TLR4/TPM1	30
BP	GO:0035304	regulation of protein dephosphorylation	30/2759	91/18800	8.8e-06	0.000148071	9.83e-05	ANKLE2/BOD1/BOD1L1/CALM1/CDH5/CNEP1R1/DLC1/ENSA/FKBP1A/GNA12/GSK3B/LGALS3/MFHAS1/MGAT5/NSMF/PDGFRB/PPIA/PPP1R12A/PPP1R15A/PPP1R2/PPP1R2P1/PPP4R4/PPP6R1/PRKCD/PTPRC/ROCK1/SLC39A10/SPPL3/SWAP70/TGFB1	30
BP	GO:0048880	sensory system development	89/2759	389/18800	8.96e-06	0.000150238	9.97e-05	ABI2/AGTPBP1/ATF4/ATF6/ATP2B1/BAK1/BBS7/BCL2/BMPR2/CACNA1C/CASP2/CNTF/COL4A1/COL5A1/COL5A2/CRYAB/CTNNB1/DLL1/DLX2/EFEMP1/EPHA2/EPHB2/FAT1/FBN1/FBN2/FJX1/GDF11/GJA1/GLI3/GNB1/GRHL2/HDAC2/HIF1A/HIPK1/IFT122/IMPDH2/INHBA/ITGAM/JAG1/JMJD6/JUN/KDM5B/KLF4/LAMA1/LAMC3/LPCAT1/MAX/MFAP2/NF1/NIPBL/NOTCH2/NPHP1/NTRK2/PBX1/PBX2/PDGFRA/PDGFRB/PFDN5/PPP1R13L/PRDM1/PRKCI/PROM1/PSEN1/PTPRM/RAB3GAP1/RARB/RHOJ/SH3…	89
BP	GO:0016311	dephosphorylation	95/2759	422/18800	9.19e-06	0.000153726	0.000102052	ACP5/ANKLE2/ATP1A1/BCL2/BOD1/BOD1L1/CALM1/CDH5/CDKN3/CNEP1R1/CTDSPL2/CTTNBP2NL/DAPP1/DLC1/DUSP1/DUSP11/DUSP18/DUSP22/DUSP4/DUSP5/DUSP6/DUSP7/ENSA/FBXW11/FIG4/FKBP1A/GNA12/GSK3B/IGBP1/INPP1/IQGAP1/ITGA2/LGALS3/LRRK2/MFHAS1/MGAT5/MTMR12/MTMR2/MTMR9/NCEH1/NPNT/NSMF/NT5C2/NT5DC2/PDGFRB/PDP1/PFKFB3/PPIA/PPP1CB/PPP1R12A/PPP1R15A/PPP1R2/PPP1R2P1/PPP2CA/PPP2CB/PPP2R2A/PPP2R3C/PPP2R5C/PPP2R5E/PPP3CA/PPP3C…	95
BP	GO:0033673	negative regulation of kinase activity	60/2759	236/18800	9.48e-06	0.000158126	0.000104973	ABL1/ADAR/ADARB1/CASP3/CAV1/CBL/CBLB/CEACAM1/CORO1C/DUSP1/DUSP22/DUSP7/EPHB2/GADD45A/GGNBP2/GNAQ/GPRC5A/GSTP1/HEG1/HNRNPU/HYAL2/IL1B/IPO7/IRAK3/ITGB1BP1/LATS2/LRP6/NF1/PDPK1/PIK3CB/PIK3IP1/PKN1/PPIA/PRKAR1A/PRKCD/PSEN1/PTEN/PTPN1/PTPN22/PTPRC/RB1/RGS2/SFRP1/SH3BP5/SIRT1/SLC8A1/SNX6/SOCS4/SPRED1/SPRY1/SPRY2/SPRY4/TAF7/THY1/TNFAIP3/TRIB2/TSG101/UBASH3B/UCHL1/WWTR1	60
BP	GO:0001959	regulation of cytokine-mediated signaling pathway	46/2759	166/18800	9.58e-06	0.000159449	0.000105851	ADAM17/ADAR/ANGPT1/AXL/CARD16/CASP8/CAV1/CCDC3/CD24/CD74/CSF1/CXCR4/CYLD/EDN1/F2RL1/GAS6/GSTP1/HIF1A/HIPK1/IL1R1/IL6/IRAK2/IRAK3/LAPTM5/LSM14A/MIR21/MIR29B1/MIRLET7C/MMP12/OTUD4/PAFAH1B1/PPP2CB/PTPN1/PTPRC/PXDN/RABGEF1/RIPK2/SAMHD1/SLIT2/SPHK1/TBK1/TNFAIP3/TREM2/USP27X/WNT5A/YTHDF3	46
BP	GO:0035023	regulation of Rho protein signal transduction	29/2759	87/18800	9.69e-06	0.000160893	0.00010681	ABL1/ABL2/AKAP13/ARHGDIA/ARHGDIB/ARHGEF10/ARHGEF18/ARHGEF2/ARHGEF3/BCR/CDC42SE1/CDC42SE2/COL3A1/CUL3/DLC1/EPS8/F2R/F2RL1/F2RL2/HEG1/ITGA3/ITGB1/KCTD10/LPAR1/LPAR6/P2RY10/PDGFRB/RAC1/STARD13	29
BP	GO:0048017	inositol lipid-mediated signaling	49/2759	181/18800	1e-05	0.000166042	0.000110228	ANGPT1/CBL/CEACAM1/CRNN/DCN/EDN1/EZR/F2R/F2RL1/FBXL2/FGFR1/GAB2/HCLS1/HTR2B/IGF1R/IL18/KBTBD2/MIR21/NF1/NPR3/NTRK2/OSM/PDGFA/PDGFC/PDGFD/PDGFRA/PDGFRB/PI4KB/PIK3C2A/PIK3CB/PIK3CG/PIK3IP1/PIK3R5/PIP5K1A/PLCB4/PLCD3/PLCE1/PLCL1/PLEKHA1/PPARD/PTEN/PTPN13/ROR2/SERPINE2/SIRT1/SOX9/TGFB2/TREM2/UBE3A	49
BP	GO:1990266	neutrophil migration	38/2759	128/18800	1.01e-05	0.000166042	0.000110228	C3AR1/C5AR1/CCL18/CCL2/CCL20/CCL4/CD74/CKLF/CSF3R/CX3CL1/CXADR/CXCL1/CXCL10/CXCL11/CXCL5/CXCL6/CXCL8/DNM1L/EDN1/IL1B/IL1R1/IL23A/ITGB2/JAM3/LGALS3/MCU/PDE4B/PECAM1/PIK3CG/PPIA/PREX1/RAC1/RHOH/SLAMF8/SLIT2/TGFB2/TNFAIP6/TREM1	38
BP	GO:0010769	regulation of cell morphogenesis involved in differentiation	31/2759	96/18800	1.01e-05	0.000166142	0.000110295	ABL1/ACTN4/ACTR2/ARPC2/CAPRIN1/CDC42/CDKL5/CORO1C/CUX1/DBN1/DOCK5/EFNA5/EPHB2/FBLN1/FLNA/HAS2/ILK/ITGB1BP1/LIMS1/MYADM/NEDD9/PAFAH1B1/PDPN/PREX1/PTPRD/RAB21/RAC1/RCC2/S100A10/SPRY4/TACSTD2	31
BP	GO:0002040	sprouting angiogenesis	50/2759	186/18800	1.01e-05	0.000166142	0.000110295	ABL1/ADAMTS9/AKT3/ANGPT1/ANXA1/BMPER/CDC42/CEACAM1/CLEC14A/CREB3L1/DLL1/E2F2/E2F7/EFNB2/EPHA2/GREM1/HDAC7/HDAC9/ITGA5/ITGB1/ITGB1BP1/JAK1/JMJD6/KLF4/LEF1/LOXL2/MIR21/MIR221/MIR377/MIR410/MIR495/PDCD10/PDPK1/PIK3C2A/PIK3CB/PIK3R3/PKM/PLK2/PTGS2/RECK/RHOA/RHOJ/SEMA3E/SEMA6A/SLIT2/SPRED1/SRPX2/STARD13/THBS1/TJP1	50
BP	GO:0010812	negative regulation of cell-substrate adhesion	24/2759	66/18800	1.06e-05	0.000173288	0.000115039	ACTN4/CASK/CLASP2/COL1A1/CORO1C/CX3CL1/DLC1/DUSP22/EFNA5/FBLN1/ITGB1BP1/JAG1/MAP4K4/MMP12/MMP14/NF1/PTEN/RCC2/RHOA/SEMA3E/SERPINE1/SPRY4/TACSTD2/THBS1	24
BP	GO:0002697	regulation of immune effector process	82/2759	353/18800	1.1e-05	0.000179518	0.000119175	AHR/ANGPT1/ANXA1/APPL1/ATG5/B2M/BCL10/BCR/CCR2/CD46/CD47/CD59/CD74/CD86/CEACAM1/CLEC7A/CXCL6/DUSP22/EPHB2/F2RL1/FER/FGL2/GAB2/GPRC5B/GRN/HAVCR2/HLA-A/HLA-B/HLA-DMB/HLA-DRA/HLA-DRB1/HLA-DRB3/HLA-E/HLA-G/HMCES/HMGB1/IL18/IL1B/IL1R1/IL23A/IL6/IL7R/IRAK3/ITGAM/ITGB2/KLRC3/LACC1/LAMP1/LAPTM5/LGALS3/MALT1/MAP3K7/MIR21/NR4A3/PDPK1/PKN1/PTPN22/PTPRC/PVR/RABGEF1/RC3H1/RC3H2/RIF1/RIPK2/SERPINB9/SIRT1/SLAMF…	82
BP	GO:0035633	maintenance of blood-brain barrier	16/2759	35/18800	1.11e-05	0.000180447	0.000119791	ACTG1/ANGPT1/CDH5/CLDN1/GJA1/IL6/ITGB1/JAM2/JAM3/LAMA2/LAMC1/PECAM1/PTGS2/SLC12A2/TJP1/VCL	16
BP	GO:0030509	BMP signaling pathway	45/2759	162/18800	1.11e-05	0.0001809	0.000120092	ABL1/ACVR1/BAMBI/BMPER/BMPR1A/BMPR2/CDH5/CRIM1/CTDSPL2/DDX5/DKK1/EGR1/FBN1/FSTL1/FSTL3/GPC3/GREM1/ILK/ITGA3/LEF1/MIR21/NEO1/NOTCH2/PELO/RBPJ/ROR2/SFRP1/SFRP4/SKIL/SMAD2/SMAD3/SMAD4/SMAD5/SMAD7/SMURF1/SMURF2/SULF1/TGFB1/TGFB2/TGFB3/TNFAIP6/TWSG1/UBE2D1/USP9X/WNT5A	45
BP	GO:1900024	regulation of substrate adhesion-dependent cell spreading	22/2759	58/18800	1.12e-05	0.000181764	0.000120665	ABL1/ACTN4/ARPC2/CDC42/CORO1C/DOCK5/EFNA5/FBLN1/FLNA/HAS2/ILK/ITGB1BP1/LIMS1/MYADM/NEDD9/PDPN/PREX1/RAC1/RCC2/S100A10/SPRY4/TACSTD2	22
BP	GO:0002688	regulation of leukocyte chemotaxis	37/2759	124/18800	1.15e-05	0.000186213	0.000123619	ADAM10/ADAM17/AKIRIN1/C3AR1/C5AR1/CCL2/CCL4/CCR2/CD74/CSF1/CXCL10/CXCL8/CYP19A1/DNM1L/DUSP1/EDN1/F2RL1/GAS6/GREM1/HMGB1/IL23A/IL6/JAM3/MAPK1/MCU/OXSR1/RAC1/S100A14/SERPINE1/SLAMF8/SLIT2/STK39/SWAP70/THBS1/TNFAIP6/TRPV4/WNT5A	37
BP	GO:1905475	regulation of protein localization to membrane	47/2759	172/18800	1.16e-05	0.000186262	0.000123651	ADAM10/AP2B1/APPL1/ARF6/ATP2C1/BCL2L1/CNPY4/CRIPT/DAG1/EPHA2/EPHA3/EPHB2/EZR/FYN/GDI1/GPC3/GPC4/GPC6/GSN/ITGA3/ITGAM/ITGB1/ITGB1BP1/ITGB2/KIF5B/LGALS3/LYPD1/MAPK8/MMP14/MTCL1/MYO1C/PDPK1/PICALM/PLS1/PPFIA1/PRKCH/PRKCI/PTPN9/RAP1A/RSC1A1/STX3/STX4/TGFB1/TNFAIP6/TREM2/VAMP8/ZDHHC7	47
BP	GO:0090288	negative regulation of cellular response to growth factor stimulus	35/2759	115/18800	1.22e-05	0.000196465	0.000130425	ABL1/ADAMTS12/BAMBI/BMPER/CASK/CFLAR/CREB3L1/CRIM1/CTDSPL2/DCN/DKK1/EMILIN1/FBN1/FSTL3/GREM1/MIR29B1/PIK3CB/PTPN1/SEMA6A/SFRP1/SKIL/SLIT2/SMAD7/SMURF1/SMURF2/SPRY1/SPRY2/SPRY4/SULF1/SULF2/THBS1/TNFAIP6/TWSG1/UBE2D1/WNT5A	35
BP	GO:0050867	positive regulation of cell activation	97/2759	436/18800	1.24e-05	0.000199026	0.000132125	ACTA2/ANXA1/AP3B1/AXL/B2M/BCL10/BCL2/CAV1/CBFB/CCL2/CCR2/CD24/CD276/CD46/CD47/CD74/CD83/CD86/CLEC7A/CTSC/EFNB2/EPHB2/F2RL1/FYN/GAB2/GAS6/GLI3/GPR183/HAVCR1/HAVCR2/HLA-A/HLA-DMA/HLA-DMB/HLA-DPA1/HLA-DQA1/HLA-DQB1/HLA-DQB2/HLA-DRA/HLA-DRB1/HLA-DRB3/HLA-DRB5/HLA-E/HLA-G/HMCES/HMGB1/HSPH1/ICOSLG/IL18/IL1B/IL23A/IL6/IL7R/ITGAM/ITGB2/ITPKB/JUND/LAMP1/LEF1/LGALS1/LRRK2/MALT1/MIR21/MMP14/NCK2/NFATC2/NR4A…	97
BP	GO:1903510	mucopolysaccharide metabolic process	29/2759	88/18800	1.25e-05	0.000199116	0.000132185	ANGPT1/B3GNT2/B3GNT3/B4GALT4/BGN/CD44/CHST1/CHST11/CHST15/CHST9/CHSY1/CSGALNACT1/CSGALNACT2/DCN/DSEL/EDNRA/EDNRB/EXT2/GLB1/GNS/HAS2/HPSE/HYAL2/IL1B/ITIH5/NFKB1/TGFB1/TNFAIP6/UST	29
BP	GO:0042116	macrophage activation	33/2759	106/18800	1.27e-05	0.000202229	0.000134251	APP/C5AR1/CD200/CD74/CD93/CRTC3/CTSC/CX3CL1/GPR137B/GRN/HAVCR2/IFNGR1/IFNGR2/IL6/ITGAM/ITGB2/JMJD6/JUN/JUND/LRRK2/MFHAS1/NMI/PLA2G4A/PTPRC/SHPK/SLC11A1/SPHK1/SYT11/THBS1/TLR4/TREM2/TYROBP/WNT5A	33
BP	GO:0050818	regulation of coagulation	25/2759	71/18800	1.34e-05	0.00021304	0.000141428	ANXA5/CAV1/CD34/CD9/CEACAM1/EDN1/EPHB2/F2R/F2RL1/F3/FAP/HPSE/NFE2L2/PDGFA/PDGFRA/PLAT/PLAU/PRKCD/PSEN1/SERPINB2/SERPINE1/SERPINE2/THBS1/TSPAN8/UBASH3B	25
BP	GO:0031396	regulation of protein ubiquitination	55/2759	213/18800	1.35e-05	0.000214685	0.00014252	ABL1/ANGPT1/ATG5/BCL10/BIRC2/CAMLG/CAV1/CBLB/CHFR/CRY1/CTR9/CUL3/DCUN1D3/FKBP1A/FYN/GABARAP/GNL3L/GTPBP4/KDM1A/LAPTM5/LRRK2/MALT1/N4BP1/NDFIP2/NMI/PER2/PPIA/PSEN1/PTEN/PTPN22/RIPK2/RNF111/RPL23/RPL37/RPL5/RPS15/RPS20/RPS3/RPS7/SASH1/SKP1/SMAD7/SOX4/SPHK1/SPOPL/SPRY2/TGFBR1/TNFAIP3/TRIP12/UBE2D1/UBE2N/UBE3A/UBXN2A/USP4/WDR48	55
BP	GO:0002768	immune response-regulating cell surface receptor signaling pathway	77/2759	328/18800	1.36e-05	0.000214685	0.00014252	ABL1/APPL1/BCAR1/BCL10/BCL2/BTN2A1/C3AR1/C5AR1/CBLB/CD19/CD24/CD276/CD47/CEACAM1/CLEC4E/CLEC6A/CLEC7A/CMTM3/CTLA4/DUSP22/EIF2B2/ELF1/EZR/FER/FPR3/FYN/GCSAM/HLA-A/HLA-DQB1/HLA-DRB1/HLA-DRB3/HLA-G/ICOSLG/ITK/KHDRBS1/KLHL6/KLRC3/LAPTM5/LAT2/LCP2/LGALS3/MALT1/MAP2K4/MAP3K7/MAPK1/MAPK10/MAPK8/MNDA/NFATC2/NR4A3/PAK1/PDE4B/PDE4D/PLCG1/PLEKHA1/PLSCR1/PRKCD/PRKCH/PSEN1/PTPN22/PTPRC/RABGEF1/RC3H1/RC3H2/RIP…	77
BP	GO:0048659	smooth muscle cell proliferation	47/2759	173/18800	1.36e-05	0.000215321	0.000142943	ADAMTS1/BMPR1A/BMPR2/CALCRL/CTNNB1/CX3CL1/CYBA/EDN1/EFEMP2/ELANE/ELN/GJA1/GNA12/GNA13/GNAI3/HBEGF/IGF1R/IL18/IL6/ITGA2/JUN/MIR143/MIR21/MIR221/MMP2/NOTCH3/NPR3/NR4A3/OGN/PDGFD/PDGFRB/PPARD/PTEN/PTGIR/PTGS2/RHOA/S1PR1/STAT1/TGFB1/TGFB3/TGFBR2/THBS1/TLR4/TNFAIP3/TPM1/XRCC5/ZNF143	47
BP	GO:0071347	cellular response to interleukin-1	34/2759	111/18800	1.39e-05	0.000218875	0.000145302	ADAMTS12/AKAP12/ANKRD1/CCL18/CCL2/CCL20/CCL4/CD47/CX3CL1/CXCL8/EDN1/EGR1/GBP2/HAS2/HIF1A/HYAL2/IL1B/IL1R1/IL6/INHBB/IRAK2/IRAK3/MAP3K7/MAPK13/MIR21/MMP2/NFKB1/OTUD4/PTGIS/RC3H1/RPS6KA5/SFRP1/SOX9/TANK	34
BP	GO:0014065	phosphatidylinositol 3-kinase signaling	41/2759	144/18800	1.41e-05	0.000221762	0.000147218	ANGPT1/CBL/CEACAM1/CRNN/DCN/EDN1/F2R/F2RL1/FBXL2/FGFR1/HCLS1/HTR2B/IGF1R/IL18/KBTBD2/MIR21/NF1/NTRK2/OSM/PDGFA/PDGFC/PDGFD/PDGFRA/PDGFRB/PIK3C2A/PIK3CB/PIK3CG/PIK3IP1/PIK3R5/PIP5K1A/PLEKHA1/PPARD/PTEN/PTPN13/ROR2/SERPINE2/SIRT1/SOX9/TGFB2/TREM2/UBE3A	41
BP	GO:0010644	cell communication by electrical coupling	15/2759	32/18800	1.43e-05	0.000223768	0.00014855	ATP1A1/ATP1B1/ATP1B2/CACNA1C/CALM1/CAMK2D/CAV1/DBN1/GJA1/GJA5/GJC1/PDE4D/RYR2/SLC8A1/SRI	15
BP	GO:0071711	basement membrane organization	15/2759	32/18800	1.43e-05	0.000223768	0.00014855	CAV1/CAV2/CLASP2/COL4A1/CTSS/DAG1/FLRT2/HMCN1/ITGB1/LAMB1/LAMB3/NID2/PHLDB1/PXDN/SPINT2	15
BP	GO:0002696	positive regulation of leukocyte activation	94/2759	421/18800	1.45e-05	0.000225421	0.000149647	ANXA1/AP3B1/AXL/B2M/BCL10/BCL2/CAV1/CBFB/CCL2/CCR2/CD24/CD276/CD46/CD47/CD74/CD83/CD86/CLEC7A/CTSC/EFNB2/EPHB2/F2RL1/FYN/GAB2/GAS6/GLI3/GPR183/HAVCR1/HAVCR2/HLA-A/HLA-DMA/HLA-DMB/HLA-DPA1/HLA-DQA1/HLA-DQB1/HLA-DQB2/HLA-DRA/HLA-DRB1/HLA-DRB3/HLA-DRB5/HLA-E/HLA-G/HMCES/HMGB1/HSPH1/ICOSLG/IL18/IL1B/IL23A/IL6/IL7R/ITGAM/ITGB2/ITPKB/JUND/LAMP1/LEF1/LGALS1/LRRK2/MALT1/MIR21/MMP14/NCK2/NFATC2/NR4A3/PLA2…	94
BP	GO:0030168	platelet activation	38/2759	130/18800	1.49e-05	0.000231784	0.000153871	ACTG1/AXL/CD9/CEACAM1/CLIC1/COL3A1/CSRP1/DGKA/DGKD/DGKH/EMILIN2/F2R/F2RL2/FLNA/FZD6/GNA13/GNAS/IL6/ILK/ITGB3/MYH9/MYL12A/PDGFA/PDGFRA/PDPN/PIK3CB/PIK3CG/PLA2G4A/PLSCR1/PPIA/PRKCD/RAP2B/SERPINE2/STXBP1/STXBP3/TLR4/UBASH3B/VCL	38
BP	GO:0001570	vasculogenesis	27/2759	80/18800	1.5e-05	0.000233113	0.000154754	ACKR3/CAV1/CD34/CEACAM1/CTNNB1/EPHA2/GJC1/HAS2/HDAC7/HEG1/HEY1/ITGAV/ITGB8/JUNB/MYO1E/NTRK2/PDGFRB/QKI/RAP1A/SGPL1/SPRED1/TGFB1/TGFBR2/TIE1/TIPARP/ZFPM2/ZMIZ1	27
BP	GO:0048511	rhythmic process	71/2759	297/18800	1.52e-05	0.00023527	0.000156185	ADAMTS1/AHR/ATF4/AXL/BHLHE41/BTBD9/CASP2/CASP3/CCAR2/CLDN4/CREM/CRY1/CSNK1D/CSNK1E/DDX5/DHX9/DNM1L/DYRK1A/EGR1/FBXW11/GNAQ/GPR176/GSK3B/HAS2/HDAC2/HNF1B/HNRNPD/HNRNPU/HOMER1/ID4/IGF1R/IMPDH2/INHBA/JUND/KDM2A/KDM5B/KLF10/MAPK10/MAPK8/MMP19/MMP2/NFKB2/NFYA/NONO/NTRK2/OPN3/OXTR/PAM/PDGFRA/PER2/PLEKHA1/PPP1CB/PRKAA2/PTEN/PTX3/RAI1/RELB/SETX/SFPQ/SGPL1/SIRT1/SLIT2/SP1/TGFB2/TGFB3/THRAP3/TNFAIP6/TOP1/U…	71
BP	GO:0030041	actin filament polymerization	46/2759	169/18800	1.59e-05	0.000245277	0.000162829	ABL1/ADD1/ADD3/ARF6/ARFGEF1/ARHGAP18/ARPC2/ARPC3/ARPC5/BAIAP2L1/CAPG/CAPZB/CDC42EP3/COBL/CORO7/CTTN/CYFIP1/DBN1/ELN/EPS8/FER/FMN1/GAS7/GSN/HCLS1/MKKS/MYADM/NCK2/NCKAP1/PLEKHG2/PREX1/PRKCD/RAC1/RHOA/SLIT2/SNX9/SPIRE1/SPTAN1/SSH1/SSH2/SVIL/TMOD2/TMOD3/TMSB10/TMSB4X/TWF2	46
BP	GO:0003231	cardiac ventricle development	37/2759	126/18800	1.71e-05	0.000263643	0.000175021	ACVR1/AP2B1/BMPR1A/BMPR2/COL11A1/DCTN5/DSP/EDNRA/FKBP1A/GJA5/GRHL2/HEG1/HEY1/HEYL/HIF1A/JAG1/LUZP1/MATR3/PPP1R13L/PRDM1/PTK7/RBPJ/RYR2/SEMA3C/SLIT2/SMAD4/SMAD7/SMARCD3/SOX4/TGFB1/TGFB2/TGFBR1/TGFBR2/TMEM65/TPM1/WNT5A/ZFPM2	37
BP	GO:2001234	negative regulation of apoptotic signaling pathway	58/2759	230/18800	1.72e-05	0.000263643	0.000175021	ACKR3/ACVR1/ARHGEF2/BCL2/BCL2L1/CCAR2/CD44/CD74/CFLAR/COL2A1/CREB3L1/CSNK2A2/CTNNA1/CTNNB1/CTTN/CX3CL1/FAIM/GNAI3/GSK3B/GSTP1/HIF1A/IL1B/ITGA6/ITGAV/ITPRIP/KDM1A/LGALS3/LMNA/LRRK2/MCL1/MIR21/MIR221/NFE2L2/NONO/PEA15/PIK3CB/PLAUR/PPIA/PSEN1/PTGS2/PTPN1/RB1/RB1CC1/RNF34/RTKN2/SERPINE1/SH3RF1/SIRT1/SLC25A5/SLC25A6/SNAI1/TGFBR1/THBS1/TNFAIP3/TPT1/USP47/VDAC2/YBX3	58
BP	GO:0008625	extrinsic apoptotic signaling pathway via death domain receptors	28/2759	85/18800	1.76e-05	0.00026741	0.000177522	ARHGEF2/BCL2/BCL2L1/CASP8/CFLAR/DDX47/FAIM/FEM1B/GABARAP/GSK3B/ITPRIP/LGALS3/MIR221/NF1/PEA15/PMAIP1/PTEN/RNF34/SERPINE1/SFRP1/SKIL/SORT1/STK4/STX4/THBS1/TIMP3/TNFAIP3/TNFRSF10B	28
BP	GO:0001736	establishment of planar polarity	25/2759	72/18800	1.77e-05	0.00026741	0.000177522	ABL1/CDC42/CTHRC1/DAAM1/DACT1/DKK1/DLG3/FZD6/GPC3/GPC4/GPC6/MLLT3/NPHP1/PAFAH1B1/PKHD1/PRICKLE2/PTK7/RAC1/RHOA/ROR2/RYK/SFRP1/SMURF1/SMURF2/WNT5A	25
BP	GO:0003208	cardiac ventricle morphogenesis	25/2759	72/18800	1.77e-05	0.00026741	0.000177522	BMPR1A/COL11A1/DSP/EDNRA/FKBP1A/GRHL2/HEG1/HEY1/HEYL/HIF1A/JAG1/PPP1R13L/RBPJ/RYR2/SEMA3C/SMAD4/SMAD7/SMARCD3/SOX4/TGFB1/TGFB2/TGFBR1/TGFBR2/TPM1/ZFPM2	25
BP	GO:0007164	establishment of tissue polarity	25/2759	72/18800	1.77e-05	0.00026741	0.000177522	ABL1/CDC42/CTHRC1/DAAM1/DACT1/DKK1/DLG3/FZD6/GPC3/GPC4/GPC6/MLLT3/NPHP1/PAFAH1B1/PKHD1/PRICKLE2/PTK7/RAC1/RHOA/ROR2/RYK/SFRP1/SMURF1/SMURF2/WNT5A	25
BP	GO:0035567	non-canonical Wnt signaling pathway	25/2759	72/18800	1.77e-05	0.00026741	0.000177522	ABL1/CDC42/CSNK1D/CSNK1E/CTHRC1/DAAM1/DACT1/DKK1/FRZB/FZD6/GPC3/GPC4/GPC6/MLLT3/PRICKLE2/PTK7/RAC1/RHOA/ROR2/RYK/SFRP1/SFRP4/SMURF1/SMURF2/WNT5A	25
BP	GO:1903036	positive regulation of response to wounding	25/2759	72/18800	1.77e-05	0.00026741	0.000177522	ACTG1/ANXA1/ARFGEF1/CLDN1/CLDN4/CLEC7A/CNTF/CXCR4/DUOX2/F2R/F3/FLNA/GRN/HBEGF/HPSE/IGF1R/ITGB1/MIR21/MIR221/MIR29A/NFE2L2/SERPINE1/SMOC2/STK24/THBS1	25
BP	GO:0001818	negative regulation of cytokine production	83/2759	363/18800	1.81e-05	0.000273666	0.000181675	ACP5/ANGPT1/ANXA1/ANXA4/ATP2B1/AXL/CARD16/CD200/CD24/CD2AP/CD34/CD83/CEACAM1/CLEC4A/CX3CL1/CYLD/DICER1/DLL1/ELANE/EPHA2/EPHB2/EZR/F2RL1/GAS6/GSTP1/HAVCR2/HDAC7/HDAC9/HLA-DRB1/HMGB1/HOMER3/IDO1/IL23A/IL6/INHBA/INHBB/IRAK3/KLF4/LAPTM4B/LAPTM5/LEF1/LGALS9C/LRRC32/MIR107/MIR129-1/MIR136/MIR21/MIR221/MIR29B1/MIRLET7C/N4BP1/NFKB1/NMI/NPTN/OTUD5/PTGER4/PTPN22/PTPRC/RABGEF1/RAC1/REL/RELB/RGCC/RNF216/RPS6…	83
BP	GO:0061082	myeloid leukocyte cytokine production	14/2759	29/18800	1.82e-05	0.000273732	0.000181719	BCL10/CD74/GPRC5B/HLA-G/IRAK3/LAPTM5/NR4A3/SIRT1/SPON2/TGFB1/TGFB2/TGFB3/TLR4/WNT5A	14
BP	GO:0002761	regulation of myeloid leukocyte differentiation	35/2759	117/18800	1.85e-05	0.00027764	0.000184313	CASP8/CD74/CDK6/CEACAM1/CSF1/CTNNB1/EVI2B/FBN1/FSTL3/GPR137B/HCLS1/HLA-DRB1/IL23A/INHBA/KITLG/KLF10/LEF1/LIF/LRRC17/NF1/NOTCH2/PIAS3/RASSF2/RB1/ROR2/RUNX1/SFRP1/TESC/TGFB1/TLR4/TNFAIP6/TNFSF11/TREM2/TYROBP/UBASH3B	35
BP	GO:0044703	multi-organism reproductive process	53/2759	205/18800	1.86e-05	0.000277907	0.00018449	AGO2/APOL2/ARHGDIB/BCL2/BMPR2/CAPN2/CLDN4/CORIN/DDR1/EDN1/FBLN1/FOSB/GJA1/HAVCR2/IDO1/IGFBP7/IL1B/ITGA2/ITGA3/ITGA5/JUNB/KLF1/LDOC1/LIF/LNPEP/MAFF/MAGED2/MIR21/MMP2/OXTR/PAM/PAPPA/PCSK5/PPARD/PRDM1/PTGS2/PTHLH/RECK/RGS2/SERPINE2/SLC38A2/SMURF2/SPP1/STC1/TGFB3/TGFBR2/TIMP1/TPPP3/TRO/UBE2A/UMPS/UPRT/YTHDF3	53
BP	GO:0055074	calcium ion homeostasis	102/2759	468/18800	1.86e-05	0.000278523	0.0001849	ABL1/ABL2/ACKR3/ANK2/APP/ATF4/ATG5/ATP13A3/ATP1B1/ATP2A2/ATP2B1/ATP2C1/ATP7B/BAK1/BCL2/BDKRB1/C3AR1/C5AR1/CACNA1C/CACNA2D1/CALM1/CAMK2D/CAV1/CAV2/CCL28/CCR2/CCRL2/CD19/CD24/CD52/CDH5/CX3CL1/CXCL10/CXCL11/CXCR4/CYBA/EDN1/EDNRA/EDNRB/ELANE/F2R/F2RL1/F2RL2/FKBP1A/FPR3/FYN/GNA13/GRIN2A/HEXB/HMGB1/HTR2B/ITGAV/ITPR3/KEL/LPAR1/LPAR6/LRP6/MCOLN3/MCU/NPTN/OXTR/P2RX4/P2RY10/PDE4D/PDGFRA/PDPK1/PIK3CB/PIK3CG…	102
BP	GO:1903115	regulation of actin filament-based movement	17/2759	40/18800	1.94e-05	0.000289915	0.000192462	ACTA2/ANK2/ATP2A2/CACNA1C/CAMK2D/CAV1/DSC2/DSG2/DSP/FGF13/GJA5/PDE4B/PDE4D/PDPN/RYR2/SRI/STC1	17
BP	GO:0070555	response to interleukin-1	40/2759	141/18800	1.96e-05	0.000291667	0.000193625	ADAMTS12/AKAP12/ANKRD1/ANXA1/APP/CCL18/CCL2/CCL20/CCL4/CD47/CX3CL1/CXCL8/CYBA/EDN1/EGR1/GBP2/HAS2/HIF1A/HYAL2/IGBP1/IL1B/IL1R1/IL6/INHBB/IRAK2/IRAK3/MAP3K7/MAPK13/MIR21/MMP2/NFKB1/OTUD4/PRKCI/PTGIS/RC3H1/RIPK2/RPS6KA5/SFRP1/SOX9/TANK	40
BP	GO:0006509	membrane protein ectodomain proteolysis	18/2759	44/18800	2.09e-05	0.000310561	0.000206168	ADAM10/ADAM17/ADAM9/APH1A/BACE2/DAG1/IL1B/MMP7/MYH9/NCSTN/PSEN1/PSEN2/ROCK1/SH3D19/SNX9/TIMP1/TIMP2/TIMP3	18
BP	GO:0070373	negative regulation of ERK1 and ERK2 cascade	26/2759	77/18800	2.13e-05	0.000315011	0.000209122	ABL1/DUSP4/DUSP6/EIF3A/EMILIN1/EPHB2/EZR/FBLN1/GSTP1/ITGB1BP1/LIF/MIR21/MIR221/PTEN/PTPN1/PTPRC/RANBP9/SEMA6A/SMAD4/SPRED1/SPRED2/SPRY1/SPRY2/SPRY4/TIMP3/TLR4	26
BP	GO:0051051	negative regulation of transport	101/2759	464/18800	2.16e-05	0.000318695	0.000211568	ANGPT1/ANKRD13A/ANO9/ANXA1/ANXA2/APPL1/ARF6/ARL6IP5/ATF4/ATG5/ATP9A/BCL2/BCR/CALM1/CAMK2D/CAV1/CCR2/CD200/CD47/CD74/CEACAM1/CRY1/CRYAB/CTTNBP2NL/CYFIP1/EDN1/EPHA3/EPHB2/F2R/FABP5/GABBR1/GDI1/GEM/GJA1/HMGB1/IL1B/INHBA/INHBB/ITGAV/ITGB1BP1/ITGB3/KCNE4/KEL/LGALS3/LIF/LRRK2/MAP1B/MCTP1/MIR107/MIR129-1/MIR143/MIR29B1/MIR495/MTMR2/NDFIP2/NF1/NFKB1/NUP153/OSM/OXSR1/OXTR/PEA15/PICALM/PKD2/PLSCR1/PPP3CA/P…	101
BP	GO:0002285	lymphocyte activation involved in immune response	52/2759	201/18800	2.17e-05	0.000319792	0.000212296	ABL1/ANXA1/CD19/CD46/CD74/CD86/CEACAM1/CLEC4E/DLL1/DOCK11/ENTPD7/ERCC1/F2RL1/FGL2/GPR183/HAVCR2/HLA-DMB/HLA-DRA/HLA-DRB1/HMCES/HMGB1/IFNA14/IL18/IL23A/IL6/IRF8/ITFG2/ITM2A/LAMP1/LEF1/LGALS1/LGALS3/MALT1/MIR21/NOTCH2/PSEN1/PTGER4/PTPRC/RC3H1/RC3H2/RELB/RIF1/RIPK2/SEMA4A/SLC11A1/SLC15A4/SMAD7/STAT6/SWAP70/TGFB1/TLR4/TMEM98	52
BP	GO:0030217	T cell differentiation	64/2759	263/18800	2.18e-05	0.000320616	0.000212843	ABL1/ADAM17/ANXA1/AP3B1/ATG5/B2M/BCL2/CBFB/CCR2/CD46/CD74/CD83/CD86/CDK6/CLEC4E/CTLA4/CTNNB1/EGR1/ENTPD7/FGL2/GLI3/GPR183/HLA-DRA/HLA-DRB1/HLA-G/HMGB1/IL18/IL1B/IL23A/IL6/IL7R/IRF1/ITK/ITPKB/JMJD6/LEF1/MALT1/MIR21/PRDM1/PREX1/PTGER4/PTPN22/PTPRC/RC3H1/RC3H2/RELB/RHOA/RHOH/RIPK2/RPL22/RUNX1/SEMA4A/SH3RF1/SMAD7/SOS2/SOX4/STAT6/TGFBR2/TMEM98/TNFSF8/TRAF3IP2/ZBTB1/ZEB1/ZMIZ1	64
BP	GO:0048732	gland development	95/2759	431/18800	2.24e-05	0.000328484	0.000218066	ABL1/ANXA1/AREG/ARF6/ARHGAP5/ARID5B/ASXL1/ATP7B/BCL2/BMPR1A/CAV1/CDC42/CEACAM1/CFLAR/CLDN1/COBL/CSF1/CSNK2A2/CTNNB1/CUL3/CYP19A1/DAG1/DDR1/E2F7/EDAR/EDN1/EDNRA/EPHA2/FEM1B/FRZB/GJA1/GLI3/HIF1A/HNF1B/HNRNPD/ID4/IGSF3/IL6/INHBB/IRF6/ITGA2/JARID2/JUN/KDM5B/LAMA1/LAMA5/LBH/LEF1/MAPK1/MMP2/MSN/NF1/NOTCH2/NRG3/OXTR/PAM/PBX1/PDGFA/PDGFRA/PKD2/PLXNA1/PLXND1/PSAP/PSEN1/PTEN/RB1CC1/RBPJ/RPS15/RPS6KA1/RTN4/…	95
BP	GO:0097193	intrinsic apoptotic signaling pathway	70/2759	295/18800	2.26e-05	0.000329989	0.000219066	ABL1/ACKR3/APAF1/ARHGEF2/ARL6IP5/ATF4/BAK1/BCL2/BCL2A1/BCL2L1/BCLAF1/CASP2/CASP3/CAV1/CCAR2/CD24/CD44/CD74/CREB3L1/CUL3/CYLD/DDX5/DNM1L/E2F2/EPHA2/FHIT/HIF1A/HIPK1/HNRNPK/IFI16/KDM1A/LRRK2/MCL1/MIR21/MLLT11/NCK2/NFE2L2/NONO/PDCD10/PERP/PIK3CB/PLAGL2/PLAUR/PMAIP1/PPIA/PPP1R15A/PRKCD/PRKRA/PTGS2/PTPN1/RPL26/RPS27L/RPS3/RPS7/RTKN2/SFPQ/SGMS1/SHISA5/SIRT1/SKIL/SNAI1/SNW1/STK24/TNFRSF10B/TP53BP2/TPT1/…	70
BP	GO:0071346	cellular response to interferon-gamma	35/2759	118/18800	2.26e-05	0.000329989	0.000219066	ACTG1/ACTR2/ACTR3/CCL18/CCL2/CCL20/CCL4/CD47/CD58/CDC42/CLDN1/CX3CL1/DAPK3/EDN1/FLNB/GBP2/GSN/HLA-DPA1/IRF1/IRF8/JAK1/KIF5B/MYO1C/NMI/RPL13A/STAT1/STX4/STXBP1/STXBP3/SYNCRIP/TLR4/VAMP3/VIM/WNT5A/ZYX	35
BP	GO:0048661	positive regulation of smooth muscle cell proliferation	30/2759	95/18800	2.27e-05	0.000331013	0.000219745	ADAMTS1/BMPR1A/CALCRL/CX3CL1/CYBA/EDN1/ELANE/GJA1/GNAI3/HBEGF/IGF1R/IL18/IL6/ITGA2/JUN/MIR21/MIR221/MMP2/NOTCH3/NR4A3/PDGFD/PDGFRB/PTGS2/S1PR1/STAT1/TGFB1/TGFBR2/THBS1/TLR4/ZNF143	30
BP	GO:0150076	neuroinflammatory response	25/2759	73/18800	2.32e-05	0.000335875	0.000222973	APP/C5AR1/CD200/CNTF/CTSC/CX3CL1/DAGLA/GRN/IFNGR1/IFNGR2/IL18/IL1B/IL6/ITGAM/ITGB1/ITGB2/JUN/LRRK2/PSEN1/PTGS2/PTPRC/SPHK1/SYT11/TREM2/TYROBP	25
BP	GO:0034350	regulation of glial cell apoptotic process	8/2759	11/18800	2.32e-05	0.000335875	0.000222973	AKAP12/CCL2/DLL1/GAS6/PRKCD/PRKCH/PRKCI/TREM2	8
BP	GO:0071222	cellular response to lipopolysaccharide	55/2759	217/18800	2.4e-05	0.000346905	0.000230295	ABL1/ADAM9/ANKRD1/AXL/BCL10/BCR/CAPN2/CARD16/CCL2/CD86/CDC73/CHMP5/CTR9/CX3CL1/CXCL1/CXCL10/CXCL11/CXCL5/CXCL6/CXCL8/EDNRB/EFNB2/EPHB2/GSTP1/HAVCR2/HMGB1/IL18/IL1B/IL6/IRAK2/IRF8/LDOC1/LY86/LY96/MALT1/MAPK1/MAPK8/MIR21/NFKB1/NFKBIA/PDE4B/PPARD/PTPN22/RHOA/RIPK2/SASH1/SERPINE1/SHPK/SPON2/TGFB1/TLR4/TNFAIP3/VIM/WNT5A/ZFP36	55
BP	GO:0046635	positive regulation of alpha-beta T cell activation	24/2759	69/18800	2.5e-05	0.00036076	0.000239493	ANXA1/AP3B1/CBFB/CCR2/CD83/CD86/GLI3/HLA-A/HLA-DRA/HLA-DRB1/HLA-DRB3/HLA-E/HSPH1/IL18/IL23A/ITPKB/MALT1/MIR21/PTPN22/PTPRC/RHOA/RIPK2/RUNX1/TGFBR2	24
BP	GO:0002367	cytokine production involved in immune response	31/2759	100/18800	2.52e-05	0.000362322	0.00024053	ANGPT1/ATG5/B2M/BCL10/CCR2/CD74/CLEC7A/F2RL1/GPRC5B/HLA-A/HLA-E/HLA-G/IL18/IL1B/IL1R1/IL6/IRAK3/LACC1/LAPTM5/MALT1/MAP3K7/NR4A3/SIRT1/SMAD7/SPON2/TGFB1/TGFB2/TGFB3/TLR4/TREM1/WNT5A	31
BP	GO:0060021	roof of mouth development	29/2759	91/18800	2.55e-05	0.000366538	0.000243329	ARID5B/BBS7/BMPR1A/BNC2/COL2A1/EPHB2/FRAS1/GDF11/GLI3/INHBA/IRF6/ITGB6/ITGB8/LEF1/LRRC32/MSC/PDGFRA/PLEKHA1/SGPL1/SMAD2/SMAD4/SNAI1/TGFB2/TGFB3/TGFBR1/TGFBR2/TIPARP/TMEM107/WNT5A	29
BP	GO:0033002	muscle cell proliferation	58/2759	233/18800	2.58e-05	0.000369645	0.000245391	ADAMTS1/AKIRIN1/ANGPT1/ARID2/BMPR1A/BMPR2/CALCRL/CFLAR/CTNNB1/CX3CL1/CYBA/EDN1/EFEMP2/ELANE/ELN/GJA1/GNA12/GNA13/GNAI3/HBEGF/IGF1R/IL18/IL6/ITGA2/JARID2/JUN/MIR143/MIR21/MIR221/MMP2/NOTCH3/NPR3/NR4A3/OGN/PDGFD/PDGFRB/PPARD/PRKAR1A/PTEN/PTGIR/PTGS2/RBPJ/RHOA/RUNX1/S1PR1/STAT1/TGFB1/TGFB2/TGFB3/TGFBR1/TGFBR2/THBS1/TLR4/TNFAIP3/TPM1/XRCC5/ZFPM2/ZNF143	58
BP	GO:1901653	cellular response to peptide	82/2759	361/18800	2.61e-05	0.000373004	0.000247621	ABCC1/AHSG/APP/APPL1/ARHGEF2/ATP2B1/BAIAP2L1/BCAR1/CACNA2D1/CAV1/CAV2/CEACAM1/CFLAR/CHMP5/CPEB2/CYBA/CYFIP1/CYSLTR2/DDX11/EDN1/EDNRA/EPHB2/FBN1/FER/FYN/GJA1/GSK3B/HDAC9/IGF1R/IL1B/INHBB/INSRR/JAK1/KLF1/LDOC1/LEPROTL1/LPL/MAP1B/MAX/MBD5/MIR107/MIR143/MYO1C/MYO5A/NFE2L2/NFKB1/NOD1/NR4A3/OSBPL8/PDPK1/PIK3C2A/PIK3R3/PKM/PLAT/PRKCD/PRKCI/PSEN1/PTPN1/PTPN22/PTPRE/RAB10/RAB31/RAB8B/RANGAP1/RB1/RIPK2/ROC…	82
BP	GO:0070663	regulation of leukocyte proliferation	62/2759	254/18800	2.63e-05	0.000375515	0.000249288	AHR/ANXA1/BCL2/CASP3/CBLB/CCR2/CD24/CD276/CD46/CD74/CD86/CSF1/CSF2RA/CTLA4/CTNNB1/EPHB2/GPR183/GREM1/GSTP1/HAVCR2/HLA-A/HLA-DMB/HLA-DPA1/HLA-DRB1/HLA-E/HLA-G/HMGB1/ICOSLG/IDO1/IL18/IL1B/IL23A/IL6/IRF1/KITLG/LGALS3/LGALS9C/LRRC32/MAPK1/MIR21/MNDA/NCK2/NFATC2/PDE5A/PKN1/PRKAR1A/PTPN22/PTPRC/RC3H1/RIPK2/RPS3/SH3RF1/SLC39A10/SOS2/TGFBR2/TLR4/TNFAIP3/TNFRSF21/TNFSF8/TWSG1/TYROBP/VTCN1	62
BP	GO:0030510	regulation of BMP signaling pathway	32/2759	105/18800	2.75e-05	0.000391145	0.000259665	ABL1/BAMBI/BMPER/BMPR2/CDH5/CRIM1/CTDSPL2/DKK1/FBN1/FSTL1/FSTL3/GPC3/GREM1/ILK/ITGA3/NEO1/NOTCH2/PELO/RBPJ/SFRP1/SFRP4/SKIL/SMAD2/SMAD4/SMAD7/SMURF1/SMURF2/SULF1/TNFAIP6/TWSG1/UBE2D1/WNT5A	32
BP	GO:0044706	multi-multicellular organism process	54/2759	213/18800	2.81e-05	0.000398798	0.000264745	AGO2/APOL2/ARHGDIB/BCL2/BMPR2/CAPN2/CLDN4/CORIN/DDR1/EDN1/FBLN1/FOSB/GJA1/HAVCR2/HEXB/IDO1/IGFBP7/IL1B/ITGA2/ITGA3/ITGA5/JUNB/KLF1/LDOC1/LIF/LNPEP/MAFF/MAGED2/MIR21/MMP2/OXTR/PAM/PAPPA/PCSK5/PPARD/PRDM1/PTGS2/PTHLH/RECK/RGS2/SERPINE2/SLC38A2/SMURF2/SPP1/STC1/TGFB3/TGFBR2/TIMP1/TPPP3/TRO/UBE2A/UMPS/UPRT/YTHDF3	54
BP	GO:1903321	negative regulation of protein modification by small protein conjugation or removal	30/2759	96/18800	2.85e-05	0.000403143	0.000267629	ABL1/ATG5/CAMLG/CAV1/CRY1/CTNNB1/DCUN1D3/FYN/GNL3L/GTPBP4/HMG20A/N4BP1/PER2/PIAS3/PPIA/PSEN1/RPL23/RPL37/RPL5/RPS15/RPS20/RPS3/RPS7/SMAD7/SOX4/SPOPL/SPRY2/TNFAIP3/TRIP12/USP4	30
BP	GO:1905314	semi-lunar valve development	17/2759	41/18800	2.87e-05	0.000405266	0.000269039	BMPR2/ELN/EMILIN1/GJA5/HEY1/HEYL/JAG1/NOTCH2/RB1/RBPJ/ROCK1/SLIT2/SNAI1/SOX9/TGFB1/TGFB2/TIE1	17
BP	GO:1904375	regulation of protein localization to cell periphery	36/2759	124/18800	2.91e-05	0.000409465	0.000271826	ADAM10/APPL1/ARF6/ATP2C1/BCL2L1/CNPY4/DAG1/EPB41L2/EPHA2/EPHA3/EPHB2/EZR/GNAI1/GPC4/GPC6/ITGA3/ITGB1/KIF5B/LGALS3/LYPD1/MMP14/PDPK1/PICALM/PLS1/PPFIA1/PRKCH/PRKCI/PTPN9/RAP1A/RSC1A1/STX3/STX4/TGFB1/TREM2/VAMP8/ZDHHC7	36
BP	GO:0099111	microtubule-based transport	51/2759	198/18800	2.94e-05	0.000413501	0.000274506	ACTR10/AGTPBP1/AP3B1/AP3M2/APP/ARHGAP21/ARL3/ARL8B/BICD2/CDC42/DPCD/DYNC1H1/DYNC1I2/DYNC2H1/DYNC2LI1/FBXW11/HIF1A/HNRNPU/HSBP1/IFT122/IFT43/IFT52/IFT57/KIF3A/KIF5B/KIFAP3/KLC1/KLC2/LAMP1/LCA5/MAK/MAP1B/MAP2/NDE1/NEK10/PAFAH1B1/PCM1/RAB21/RAB27B/RFX3/RHOT1/RPGR/SFPQ/SUN1/SYNE2/TERF2/TRAK1/TTC26/TTLL1/UCHL1/WDR35	51
BP	GO:0051058	negative regulation of small GTPase mediated signal transduction	21/2759	57/18800	2.96e-05	0.00041497	0.000275481	ABL2/ARHGAP12/ARHGAP24/CD2AP/CUL3/DLC1/EPHB2/HEG1/ITGA3/ITGB1/KCTD10/NF1/PPP2CB/RABGEF1/RASA2/RASA3/SLIT2/SPRY1/SPRY2/SPRY4/TGFB2	21
BP	GO:0008064	regulation of actin polymerization or depolymerization	43/2759	158/18800	2.97e-05	0.000415514	0.000275842	ADD1/ADD3/ARF6/ARFGEF1/ARHGAP18/ARPC2/ARPC3/ARPC5/BAIAP2L1/CAPG/CAPZB/CDC42EP3/CTTN/CYFIP1/DBN1/ELN/EPS8/F2RL1/FER/FMN1/GSN/HCLS1/LIMA1/MKKS/MYADM/NCK2/NCKAP1/PLEKHG2/PLEKHH2/PRKCD/RHOA/SLIT2/SNX9/SPTAN1/SSH1/SSH2/SVIL/SWAP70/TMOD2/TMOD3/TMSB10/TMSB4X/TWF2	43
BP	GO:0051170	import into nucleus	44/2759	163/18800	3e-05	0.000418839	0.000278049	ANGPT1/APPL1/CBLB/E2F3/ECT2/FLNA/GLI3/HCLS1/HNRNPA1/HYAL2/IPO7/KPNA2/KPNA3/KPNA4/KPNA5/KPNB1/LMNA/LRRK2/MMP12/NF1/NFKBIA/NUP133/NUP153/NUP188/NUP50/NUP93/NUP98/PPP3CA/PRKCD/PRKD1/PSEN1/PTGS2/RAB23/RANBP2/RBM22/RGPD1/RPL23/SMAD3/STK4/TGFB1/TMCO6/TNPO1/TNPO2/TRAF3IP2	44
BP	GO:0042088	T-helper 1 type immune response	18/2759	45/18800	3.01e-05	0.000419651	0.000278588	ANXA1/CCR2/HAVCR2/HLA-DRB1/HMGB1/IL18/IL1B/IL1R1/IL23A/LEF1/PLA2G4A/RELB/RIPK2/SEMA4A/SLC11A1/STAT6/TLR4/TMEM98	18
BP	GO:0002396	MHC protein complex assembly	11/2759	20/18800	3.09e-05	0.000428856	0.000284699	B2M/HLA-DMA/HLA-DMB/HLA-DPA1/HLA-DQA1/HLA-DQB1/HLA-DQB2/HLA-DRA/HLA-DRB1/HLA-DRB3/HLA-DRB5	11
BP	GO:0002501	peptide antigen assembly with MHC protein complex	11/2759	20/18800	3.09e-05	0.000428856	0.000284699	B2M/HLA-DMA/HLA-DMB/HLA-DPA1/HLA-DQA1/HLA-DQB1/HLA-DQB2/HLA-DRA/HLA-DRB1/HLA-DRB3/HLA-DRB5	11
BP	GO:2001235	positive regulation of apoptotic signaling pathway	38/2759	134/18800	3.16e-05	0.000436603	0.000289842	APAF1/BCL10/BCLAF1/CASP2/CAV1/CTNNA1/CTSC/CTSH/CYLD/DNM1L/FAS/HYAL2/INHBA/INHBB/ITM2C/MCL1/NCK2/NF1/PEA15/PLAGL2/PMAIP1/PRKCD/PRKRA/PTEN/PTPRC/RPL26/RPS3/RPS7/SFPQ/SFRP1/SIRT1/SKIL/SRPX/STK4/TGFBR1/THBS1/TIMP3/TNFRSF12A	38
BP	GO:0030833	regulation of actin filament polymerization	39/2759	139/18800	3.26e-05	0.000449441	0.000298364	ADD1/ADD3/ARF6/ARFGEF1/ARHGAP18/ARPC2/ARPC3/ARPC5/BAIAP2L1/CAPG/CAPZB/CDC42EP3/CTTN/CYFIP1/DBN1/ELN/EPS8/FER/FMN1/GSN/HCLS1/MKKS/MYADM/NCK2/NCKAP1/PLEKHG2/PRKCD/RHOA/SLIT2/SNX9/SPTAN1/SSH1/SSH2/SVIL/TMOD2/TMOD3/TMSB10/TMSB4X/TWF2	39
BP	GO:1904888	cranial skeletal system development	24/2759	70/18800	3.28e-05	0.000451614	0.000299807	CHST11/CTNNB1/DLX2/EDNRA/EIF4A3/FOXN3/GLI3/GRHL2/IRF6/MMP14/MMP16/MTHFD1L/NIPBL/PAX5/PDGFRA/RAB23/SMAD2/SMAD3/TGFB2/TGFB3/TGFBR1/TGFBR2/TMEM107/TULP3	24
BP	GO:0055119	relaxation of cardiac muscle	10/2759	17/18800	3.29e-05	0.000451614	0.000299807	ATP1A1/ATP1B1/CAMK2D/GSN/P2RX4/PDE4B/PDE4D/PDE5A/RGS2/SLC8A1	10
BP	GO:0051235	maintenance of location	76/2759	331/18800	3.45e-05	0.000472698	0.000313804	ABCG1/ABL1/ALB/ANK2/ANKRD13C/ARHGAP21/ARL2/ARL2BP/ATG5/ATP7B/BDKRB1/CACNA1C/CALM1/CAMK2D/CAV1/CD19/CRY1/CX3CL1/CXCL10/CXCL11/CYBA/DBN1/F2R/FBN1/FBN2/FKBP1A/FLNA/FTH1/FTO/G3BP2/GSN/HEXB/HNRNPU/HTR2B/IL1B/IL6/ITGAV/ITGB3/ITPR3/KDELR3/LPL/LTBP1/MCOLN3/MEST/MSR1/NFKB1/NFKBIA/OSBPL8/PAFAH1B1/PDE4D/PDPK1/PKD2/PLCG1/PLIN3/PPARD/PRKD1/PSEN1/PTPRC/RANGAP1/RASA3/RYR2/SIRT1/SKP1/SLC30A4/SLC8A1/SOAT1/SRGN/SR…	76
BP	GO:0043547	positive regulation of GTPase activity	65/2759	272/18800	3.45e-05	0.000472698	0.000313804	ABR/ADPRH/AGRN/ARAP2/ARHGAP24/ARHGEF10/ARHGEF5/ASAP2/BCR/CAV2/CCL18/CCL2/CCL20/CCL4/CDKL5/CHN1/CORO1C/CX3CL1/DOCK11/DOCK6/DOCK7/DOCK9/ECT2/EPHA2/F2R/F2RL1/GSK3B/ITGA6/ITGB1/LIMS1/MAP4K4/MAPRE2/NEDD9/NF1/PICALM/PIP5K1A/PREX1/RAB3GAP1/RALGAPB/RALGDS/RANGAP1/RAP1A/RAP1GAP2/RAPGEF5/RCC2/RGS1/RGS10/RGS4/S100A10/S1PR1/SFRP1/SIPA1L1/SIPA1L2/SNX9/SOS2/SRGAP2/TAX1BP3/TBC1D1/TBC1D8/TBC1D9/THY1/TIAM2/USP6NL…	65
BP	GO:0006606	protein import into nucleus	43/2759	159/18800	3.5e-05	0.00047677	0.000316507	ANGPT1/APPL1/CBLB/E2F3/ECT2/FLNA/GLI3/HCLS1/HYAL2/IPO7/KPNA2/KPNA3/KPNA4/KPNA5/KPNB1/LMNA/LRRK2/MMP12/NF1/NFKBIA/NUP133/NUP153/NUP188/NUP50/NUP93/NUP98/PPP3CA/PRKCD/PRKD1/PSEN1/PTGS2/RAB23/RANBP2/RBM22/RGPD1/RPL23/SMAD3/STK4/TGFB1/TMCO6/TNPO1/TNPO2/TRAF3IP2	43
BP	GO:0030832	regulation of actin filament length	43/2759	159/18800	3.5e-05	0.00047677	0.000316507	ADD1/ADD3/ARF6/ARFGEF1/ARHGAP18/ARPC2/ARPC3/ARPC5/BAIAP2L1/CAPG/CAPZB/CDC42EP3/CTTN/CYFIP1/DBN1/ELN/EPS8/F2RL1/FER/FMN1/GSN/HCLS1/LIMA1/MKKS/MYADM/NCK2/NCKAP1/PLEKHG2/PLEKHH2/PRKCD/RHOA/SLIT2/SNX9/SPTAN1/SSH1/SSH2/SVIL/SWAP70/TMOD2/TMOD3/TMSB10/TMSB4X/TWF2	43
BP	GO:0086004	regulation of cardiac muscle cell contraction	15/2759	34/18800	3.51e-05	0.000477363	0.000316901	ANK2/ATP2A2/CACNA1C/CAMK2D/CAV1/DSC2/DSG2/DSP/FGF13/GJA5/PDE4B/PDE4D/RYR2/SRI/STC1	15
BP	GO:0030193	regulation of blood coagulation	23/2759	66/18800	3.54e-05	0.000480474	0.000318966	CAV1/CD34/CD9/CEACAM1/EDN1/EPHB2/F2R/F2RL1/F3/FAP/HPSE/NFE2L2/PDGFA/PDGFRA/PLAT/PLAU/PRKCD/SERPINB2/SERPINE1/SERPINE2/THBS1/TSPAN8/UBASH3B	23
BP	GO:0036293	response to decreased oxygen levels	70/2759	299/18800	3.59e-05	0.000486279	0.00032282	ACTN4/ADAM17/ADSL/APAF1/AQP1/ARNT2/ATF4/ATP1B1/BACH1/BCL2/BIRC2/BNIP2/CAPN2/CARD16/CASP3/CAV1/CBL/CD24/CD34/CFLAR/CPEB2/CRYAB/CXCR4/CYBA/EDN1/EDNRA/EGLN1/EGLN3/EGR1/HIF1A/ITGA2/LMNA/LOXL2/MECP2/MIR21/MMP14/MMP2/NF1/NFE2L2/OXTR/PAM/PDGFA/PDLIM1/PIK3CB/PLAT/PLAU/PLK3/PLOD2/PMAIP1/PPARD/PTEN/PTGIS/PTGS2/RBPJ/RGCC/RHOA/RYR2/SFRP1/SIRT1/SLC8A1/SLC9A1/SMAD3/SMAD4/STC1/TGFB2/TGFB3/TGFBR2/THBS1/TREM2/VHL	70
BP	GO:0072009	nephron epithelium development	33/2759	111/18800	3.64e-05	0.000490868	0.000325866	ASXL1/BCL2/CD24/CD34/CTNNB1/DLL1/EDNRA/EDNRB/FMN1/GLI3/GPC3/GREM1/HEYL/HNF1B/ILK/IQGAP1/JAG1/KIF26B/LAMA5/LIF/MYO1E/NOTCH2/NPNT/PBX1/PECAM1/PKD2/PODXL/PROM1/SMAD4/SOX9/STAT1/TACSTD2/WWTR1	33
BP	GO:0009615	response to virus	87/2759	392/18800	3.74e-05	0.00050432	0.000334796	ACTA2/ADAR/ADARB1/APOBEC3A/APOBEC3B/APOBEC3C/APOBEC3F/APOBEC3G/ATG16L1/ATG5/BCL2/BCL2L1/BIRC2/CCL4/CDK6/CFL1/CHMP3/CXCL10/CXCR4/DCLK1/DHX9/DUOX2/EEF1G/EIF2AK2/F2RL1/FGL2/HIF1A/HNRNPUL1/HYAL2/IFI16/IFNA14/IFNAR2/IFNGR1/IFNGR2/IL10RB/IL1B/IL23A/IL6/ILF3/IRAK3/IRF1/IRF9/ITGAX/ITGB6/ITGB8/LSM14A/MIR21/MIR29B1/MLKL/MMP12/MX2/NFKB1/NMI/NPC2/OASL/PCBP2/PIM2/PLSCR1/PMAIP1/POLR3C/POLR3D/PRKRA/PTPN22/PTPRC…	87
BP	GO:0022617	extracellular matrix disassembly	22/2759	62/18800	3.79e-05	0.000508022	0.000337254	ADAM10/ADAMTS4/CLASP2/CTSK/CTSS/CTSV/DDR1/DDR2/ELANE/FAP/IL6/LAMC1/MMP12/MMP14/MMP15/MMP19/MMP2/MMP7/PBXIP1/PDPN/SH3PXD2B/TGFB1	22
BP	GO:0035904	aorta development	22/2759	62/18800	3.79e-05	0.000508022	0.000337254	ADAMTS9/AP2B1/BMPR1A/COL3A1/DCTN5/EDNRA/EFEMP2/EFNB2/FKBP10/HEY1/JAG1/LOX/LOXL1/MIR143/MIR29B1/PDGFRB/PKD2/PLXND1/PRDM1/RBPJ/SOX4/TGFB2	22
BP	GO:0002286	T cell activation involved in immune response	34/2759	116/18800	3.86e-05	0.000516272	0.000342731	ANXA1/CD46/CD74/CD86/CEACAM1/CLEC4E/ENTPD7/F2RL1/FGL2/GPR183/HAVCR2/HLA-DMB/HLA-DRA/HLA-DRB1/HMGB1/IFNA14/IL18/IL23A/IL6/LEF1/LGALS3/MALT1/MIR21/PSEN1/PTGER4/RC3H1/RC3H2/RELB/RIPK2/SEMA4A/SLC11A1/SMAD7/STAT6/TMEM98	34
BP	GO:0034341	response to interferon-gamma	39/2759	140/18800	3.88e-05	0.000518386	0.000344134	ACTG1/ACTR2/ACTR3/CALCOCO2/CCL18/CCL2/CCL20/CCL4/CD47/CD58/CD74/CDC42/CLDN1/CX3CL1/CXCL16/DAPK3/EDN1/FLNB/GBP2/GSN/HLA-DPA1/IRF1/IRF8/JAK1/KIF5B/MYO1C/NMI/RPL13A/SLC11A1/STAT1/STX4/STXBP1/STXBP3/SYNCRIP/TLR4/VAMP3/VIM/WNT5A/ZYX	39
BP	GO:0086003	cardiac muscle cell contraction	25/2759	75/18800	3.9e-05	0.000518386	0.000344134	ANK2/ATP1A1/ATP2A2/CACNA1C/CACNA2D1/CAMK2D/CAV1/DSC2/DSG2/DSP/FGF12/FGF13/FLNA/GJA1/GJA5/GJC1/GSN/KCNE4/PDE4B/PDE4D/RYR2/SGCD/SLC9A1/SRI/STC1	25
BP	GO:0120192	tight junction assembly	25/2759	75/18800	3.9e-05	0.000518386	0.000344134	ACTG1/ARL2/CDH5/CLDN1/CLDN10/CLDN11/CLDN16/CLDN4/CLDN6/CLDN7/ECT2/EPHA2/EPHB2/GPBAR1/GRHL2/MPP7/MYO1C/NPHP1/PARD3/PECAM1/POF1B/PRKCH/ROCK1/SNAI1/TJP1	25
BP	GO:0051495	positive regulation of cytoskeleton organization	50/2759	195/18800	3.98e-05	0.000528255	0.000350686	ABI2/ABL1/ARF6/ARHGEF10/ARHGEF5/ARL2/ARL3/ARPC2/BAIAP2L1/CD47/CDC42/CDC42EP3/CKAP5/CTTN/CX3CL1/CYFIP1/DYNC1H1/EDN1/F2RL1/FER/FMN1/GSN/HCLS1/ITGB1BP1/KATNBL1/LPAR1/MAP1B/MAPRE1/MECP2/NCK2/NCKAP1/NIN/PAK1/PLXNA3/RAC1/RGCC/RHOA/RHOC/RPS3/S100A10/SFRP1/SMAD3/SNX9/STMN2/SWAP70/TGFB3/TGFBR1/TPM1/TRPV4/VPS4B	50
BP	GO:0033619	membrane protein proteolysis	21/2759	58/18800	4e-05	0.000528679	0.000350968	ADAM10/ADAM17/ADAM9/APH1A/BACE2/CTSH/DAG1/IL1B/MMP7/MYH9/NCSTN/PSEN1/PSEN2/ROCK1/SH3D19/SNX9/SPPL3/TGFB1/TIMP1/TIMP2/TIMP3	21
BP	GO:0086065	cell communication involved in cardiac conduction	21/2759	58/18800	4e-05	0.000528679	0.000350968	ANK2/ATP1A1/ATP1B1/ATP1B2/CACNA1C/CACNA2D1/CALM1/CAMK2D/CAV1/CXADR/DSC2/DSG2/DSP/FLNA/GJA1/GJA5/GJC1/PDE4D/RYR2/SLC8A1/SRI	21
BP	GO:0002429	immune response-activating cell surface receptor signaling pathway	70/2759	300/18800	4.03e-05	0.000529539	0.000351538	ABL1/APPL1/BCAR1/BCL10/BCL2/BTN2A1/C3AR1/C5AR1/CBLB/CD19/CD276/CD47/CEACAM1/CLEC6A/CLEC7A/CMTM3/CTLA4/DUSP22/EIF2B2/ELF1/EZR/FPR3/FYN/GCSAM/HLA-A/HLA-DQB1/HLA-DRB1/HLA-DRB3/ICOSLG/ITK/KHDRBS1/KLHL6/KLRC3/LAPTM5/LAT2/LCP2/LGALS3/MALT1/MAP3K7/MAPK1/MNDA/NFATC2/NR4A3/PAK1/PDE4B/PDE4D/PLCG1/PLEKHA1/PLSCR1/PRKCD/PRKCH/PSEN1/PTPN22/PTPRC/RABGEF1/RC3H1/RC3H2/RIPK2/RPS3/SLA2/SLC39A10/SPG21/SPPL3/THEMIS2/…	70
BP	GO:0002757	immune response-activating signal transduction	70/2759	300/18800	4.03e-05	0.000529539	0.000351538	ABL1/APPL1/BCAR1/BCL10/BCL2/BTN2A1/C3AR1/C5AR1/CBLB/CD19/CD276/CD47/CEACAM1/CLEC6A/CLEC7A/CMTM3/CTLA4/DUSP22/EIF2B2/ELF1/EZR/FPR3/FYN/GCSAM/HLA-A/HLA-DQB1/HLA-DRB1/HLA-DRB3/ICOSLG/ITK/KHDRBS1/KLHL6/KLRC3/LAPTM5/LAT2/LCP2/LGALS3/MALT1/MAP3K7/MAPK1/MNDA/NFATC2/NR4A3/PAK1/PDE4B/PDE4D/PLCG1/PLEKHA1/PLSCR1/PRKCD/PRKCH/PSEN1/PTPN22/PTPRC/RABGEF1/RC3H1/RC3H2/RIPK2/RPS3/SLA2/SLC39A10/SPG21/SPPL3/THEMIS2/…	70
BP	GO:0010976	positive regulation of neuron projection development	41/2759	150/18800	4.03e-05	0.000529539	0.000351538	ABL1/ABL2/ACTR2/ATP1B2/CAPRIN1/CFLAR/CNTF/COBL/CX3CL1/CYFIP1/DBN1/DPYSL3/EPHA3/EPHB2/FIG4/FLNA/FYN/GRN/IGF1R/ITGA3/ITGA6/KDM1A/MARK2/MIR221/NFE2L2/NPTN/NTRK2/PAFAH1B1/PLXNB2/PRKCI/PRKD1/PTK7/RAP1A/RGS2/ROR2/SCARB2/SETX/STK24/STMN2/TWF2/WNT5A	41
BP	GO:0034599	cellular response to oxidative stress	67/2759	284/18800	4.06e-05	0.000531629	0.000352926	ABCC1/ABL1/ANXA1/AQP1/ARL6IP5/ATF4/ATP2A2/AXL/BCL2/CPEB2/CTNNB1/ECT2/EDN1/EDNRA/ERMP1/FER/FUT8/FYN/G6PD/GPX8/GSR/HDAC2/HIF1A/IL6/JUN/KDM6B/LRRK2/MAPK1/MAPK13/MAPK8/MCL1/MIR107/MIR21/MIR29B1/MMP2/NFE2L2/NONO/NQO1/NR4A3/PDCD10/PDGFD/PDGFRA/PKD2/PLEKHA1/PPIA/PRKAA2/PRKCD/PRKD1/PRKRA/PTPRK/RAD52/RPS3/SETX/SFPQ/SIRT1/SLC25A24/SPHK1/STAT6/STK24/STX2/STX4/TLR4/TNFAIP3/TPM1/TREM2/TXN/ZNF277	67
BP	GO:0031503	protein-containing complex localization	42/2759	155/18800	4.08e-05	0.00053375	0.000354334	ADAM10/ARL3/CEP112/CLSTN1/DAG1/DBN1/DLG3/DYNC2H1/DYNC2LI1/EFNB2/EZR/GPC4/GPC6/HNRNPU/IFT122/IFT43/IFT52/IFT57/ITGB3/KIF5B/LCA5/MAK/NPTN/PCM1/RAB11A/RALB/RAP1A/RCC2/RIOK2/RPGR/RPS15/SFPQ/SGCD/SMAD7/SNAP25/STX3/TERF2/TNFAIP2/TTC26/TYROBP/VPS35/WDR35	42
BP	GO:0061900	glial cell activation	20/2759	54/18800	4.17e-05	0.000543702	0.00036094	APP/C5AR1/CNTF/CTSC/CX3CL1/GRN/IFNGR1/IFNGR2/IL1B/IL6/ITGAM/ITGB2/JUN/LRRK2/PSEN1/PTPRC/SPHK1/SYT11/TREM2/TYROBP	20
BP	GO:0072503	cellular divalent inorganic cation homeostasis	105/2759	494/18800	4.22e-05	0.000549224	0.000364606	ABL1/ABL2/ACKR3/ANK2/AP3B1/APP/ATF4/ATG5/ATP13A3/ATP1B1/ATP2A2/ATP2B1/ATP2C1/ATP7B/BAK1/BCL2/BDKRB1/C3AR1/C5AR1/CACNA1C/CACNA2D1/CALM1/CAMK2D/CAV1/CAV2/CCL28/CCR2/CCRL2/CD19/CD24/CD52/CDH5/CX3CL1/CXCL10/CXCL11/CXCR4/CYBA/EDN1/EDNRA/EDNRB/ELANE/F2R/F2RL1/F2RL2/FKBP1A/FPR3/FYN/GNA13/GRIN2A/HEXB/HMGB1/HTR2B/ITGAV/ITPR3/KEL/LPAR1/LPAR6/LRP6/MCOLN3/MCU/NPTN/OXTR/P2RX4/P2RY10/PDE4D/PDGFRA/PDPK1/PIK3CB/…	105
BP	GO:0043491	protein kinase B signaling	54/2759	216/18800	4.25e-05	0.00055194	0.000366409	ANGPT1/AXL/CCL2/CX3CL1/DAG1/EPHA2/F3/FGFR1/GAS6/HBEGF/HCLS1/HLA-G/HPSE/HYAL2/IGF1R/IL18/IL1B/ILK/ITGB1/ITGB1BP1/LOX/MFHAS1/MIR143/MIR21/MIR221/MIR29A/MIR29B1/NOX4/NTRK2/NTS/OSBPL8/OSM/P2RX4/PDGFA/PIK3CB/PIK3CG/PIK3R3/PIK3R5/PKHD1/PLEKHA1/PLK3/PPP2CA/PTEN/RCN3/RTN4/SETX/SIRT1/SOX9/SPRY2/TGFB1/TGFBR1/THBS1/TNFSF11/TXN	54
BP	GO:2001238	positive regulation of extrinsic apoptotic signaling pathway	19/2759	50/18800	4.27e-05	0.000553065	0.000367156	BCL10/CAV1/CTNNA1/CYLD/HYAL2/INHBA/ITM2C/NF1/PEA15/PMAIP1/PTEN/PTPRC/SFRP1/SKIL/SRPX/STK4/THBS1/TIMP3/TNFRSF12A	19
BP	GO:0002718	regulation of cytokine production involved in immune response	30/2759	98/18800	4.41e-05	0.000570021	0.000378413	ANGPT1/ATG5/B2M/BCL10/CCR2/CD74/CLEC7A/F2RL1/GPRC5B/HLA-A/HLA-E/HLA-G/IL18/IL1B/IL1R1/IL6/IRAK3/LACC1/LAPTM5/MALT1/MAP3K7/NR4A3/SIRT1/SMAD7/SPON2/TGFB1/TGFB2/TGFB3/TLR4/WNT5A	30
BP	GO:0001656	metanephros development	28/2759	89/18800	4.54e-05	0.000584513	0.000388033	AKR1B1/APH1A/BCL2/CD34/CTNNB1/CTSH/EGR1/FBN1/FMN1/FRAS1/GDF11/GLI3/GPC3/GREM1/HNF1B/KIF26B/LIF/NF1/NIPBL/PDGFA/PDGFRA/PDGFRB/PKD2/SMAD4/SOX9/SPRY1/STAT1/WWTR1	28
BP	GO:0097581	lamellipodium organization	28/2759	89/18800	4.54e-05	0.000584513	0.000388033	ABI1/ABI2/ABLIM1/ACTR2/ACTR3/AKIRIN1/ARPC2/ARPC5/CAPZB/CD44/CDC42/CORO1C/CTTN/CYFIP1/EPHA2/FER/ITGB1/NCK2/NCKAP1/PDPN/PLCE1/PLEKHO1/RAC1/S1PR1/SLIT2/SRGAP2/TWF2/VCL	28
BP	GO:0048608	reproductive structure development	94/2759	433/18800	4.56e-05	0.000586661	0.000389459	ADAM20/ADAM21/ADAMTS1/ANXA1/ARID5B/AXL/BAK1/BCL2/BCL2L1/BIK/BIRC2/BMPR2/CASP2/CASP3/CASP8/CBL/CSDE1/CTNNA1/CTNNB1/CYP19A1/E2F7/EIF2B2/ERCC1/FEM1B/GGNBP2/GJA1/GLI3/GRHL2/HEY1/HIF1A/ID4/INHBA/INHBB/ITGB8/JUNB/KDM5B/KITLG/KRT19/LDOC1/LEF1/LIF/MAMLD1/MAPK1/MKKS/MMP14/MMP19/MMP2/NCOA4/NIPBL/NOTCH2/PDGFA/PDGFRA/PDGFRB/PKD2/PLCD3/PLEKHA1/PPARD/PRDM1/PSAP/PTEN/PTGS2/PTX3/RBPJ/REC8/RNF38/ROR2/SAFB2/SERPIN…	94
BP	GO:0046637	regulation of alpha-beta T cell differentiation	23/2759	67/18800	4.65e-05	0.000595753	0.000395495	ANXA1/AP3B1/CBFB/CD83/CD86/GLI3/HLA-DRA/HLA-DRB1/HMGB1/IL18/IL23A/ITPKB/MALT1/MIR21/PRDM1/RC3H1/RC3H2/RHOA/RIPK2/RUNX1/SH3RF1/SMAD7/TGFBR2	23
BP	GO:0061099	negative regulation of protein tyrosine kinase activity	14/2759	31/18800	4.65e-05	0.000595753	0.000395495	CAV1/CBL/CBLB/DUSP22/GGNBP2/GPRC5A/HYAL2/PSEN1/PTPRC/SH3BP5/SNX6/SOCS4/THY1/TSG101	14
BP	GO:0070252	actin-mediated cell contraction	31/2759	103/18800	4.77e-05	0.000606668	0.000402741	ACTA2/ANK2/ATP1A1/ATP2A2/CACNA1C/CACNA2D1/CAMK2D/CAV1/DSC2/DSG2/DSP/FGF12/FGF13/FLNA/FRMD6/GJA1/GJA5/GJC1/GSN/KCNE4/MYL6/PDE4B/PDE4D/PDPN/ROCK1/RYR2/SGCD/SLC9A1/SRI/STC1/TPM1	31
BP	GO:0010721	negative regulation of cell development	47/2759	181/18800	4.77e-05	0.000606668	0.000402741	ACTN4/B2M/BMPR1A/CORO1C/CTNNA1/CTNNB1/DICER1/DLX2/DYNLT1/EDNRB/EFNA5/EPHB2/FBLN1/FBN1/FGF13/FRZB/GDI1/GSK3B/ID4/IL1B/IL6/ITGB1BP1/MAP2/MIR29B1/NF1/PCM1/PLXNA3/PPP3CA/PSEN1/PTEN/PTHLH/RCC2/RTN4/RYK/SEMA3C/SEMA3E/SEMA4A/SEMA6A/SPP1/SPRY4/TACSTD2/THY1/TMEM98/TREM2/ULK2/WNT5A/YWHAH	47
BP	GO:0045619	regulation of lymphocyte differentiation	47/2759	181/18800	4.77e-05	0.000606668	0.000402741	ABL1/ANXA1/AP3B1/AXL/CBFB/CCR2/CD46/CD74/CD83/CD86/CTLA4/FGL2/GAS6/GLI3/HLA-DRA/HLA-DRB1/HLA-G/HMGB1/IL18/IL23A/IL7R/INHBA/IRF1/ITPKB/LEF1/MALT1/MIR21/MMP14/PPP2R3C/PRDM1/PTPRC/RC3H1/RC3H2/RHOA/RHOH/RIPK2/RUNX1/SFRP1/SH3RF1/SLAMF8/SMAD7/SOS2/SOX4/TGFBR2/ZBTB1/ZEB1/ZMIZ1	47
BP	GO:0006874	cellular calcium ion homeostasis	98/2759	456/18800	4.81e-05	0.000608764	0.000404132	ABL1/ABL2/ACKR3/ANK2/APP/ATF4/ATG5/ATP13A3/ATP1B1/ATP2A2/ATP2B1/ATP2C1/ATP7B/BAK1/BCL2/BDKRB1/C3AR1/C5AR1/CACNA1C/CACNA2D1/CALM1/CAMK2D/CAV1/CAV2/CCL28/CCR2/CCRL2/CD19/CD24/CD52/CDH5/CX3CL1/CXCL10/CXCL11/CXCR4/CYBA/EDN1/EDNRA/EDNRB/ELANE/F2R/F2RL1/F2RL2/FKBP1A/FPR3/FYN/GNA13/GRIN2A/HEXB/HMGB1/HTR2B/ITGAV/ITPR3/KEL/LPAR1/LPAR6/LRP6/MCOLN3/MCU/NPTN/OXTR/P2RX4/P2RY10/PDE4D/PDGFRA/PDPK1/PIK3CB/PIK3CG…	98
BP	GO:0052547	regulation of peptidase activity	98/2759	456/18800	4.81e-05	0.000608764	0.000404132	AHSG/AKIRIN2/ANTXR1/ANXA2/ANXA8/APAF1/APH1A/APH1B/APP/AQP1/ARL6IP5/BAK1/BCL10/BIRC2/CARD16/CASP2/CASP8/CAST/CAV1/CD109/CD44/CFLAR/CLDN4/CLEC7A/COL6A3/CRIM1/CRYAB/CSTB/CTSH/DLC1/EGLN3/F2R/F3/FAS/FBLN1/FYN/GAS6/GPC3/GRIN2A/GRN/GSN/HMGB1/IFI16/IFT57/IGBP1/ITIH5/KLF4/LAPTM5/LXN/MALT1/MICAL1/MIR21/MIR29B1/MTCH1/NCSTN/NOD1/PCOLCE/PERP/PI15/PICALM/PLAUR/PMAIP1/PRSS22/PSME4/PTGS2/RARRES1/RCN3/RECK/RHOA/R…	98
BP	GO:0002690	positive regulation of leukocyte chemotaxis	29/2759	94/18800	5.01e-05	0.000631728	0.000419377	ADAM10/ADAM17/AKIRIN1/C3AR1/C5AR1/CCL4/CCR2/CD74/CSF1/CXCL10/CXCL8/DNM1L/EDN1/F2RL1/GAS6/HMGB1/IL23A/IL6/MAPK1/MCU/OXSR1/RAC1/S100A14/SERPINE1/STK39/SWAP70/THBS1/TRPV4/WNT5A	29
BP	GO:0002292	T cell differentiation involved in immune response	25/2759	76/18800	5.01e-05	0.000631728	0.000419377	ANXA1/CD46/CD86/CLEC4E/ENTPD7/FGL2/GPR183/HLA-DRA/HLA-DRB1/HMGB1/IL18/IL23A/IL6/LEF1/MALT1/MIR21/PTGER4/RC3H1/RC3H2/RELB/RIPK2/SEMA4A/SMAD7/STAT6/TMEM98	25
BP	GO:0010762	regulation of fibroblast migration	15/2759	35/18800	5.32e-05	0.00066927	0.0004443	ACTA2/AKAP12/APPL1/CORO1C/DDR2/FER/GNA12/HYAL2/ITGB1/ITGB1BP1/RAC1/RCC2/SLC8A1/TGFB1/THBS1	15
BP	GO:0006913	nucleocytoplasmic transport	71/2759	308/18800	5.38e-05	0.000674947	0.000448068	AGFG1/AKAP13/ANGPT1/APPL1/ATXN1/CBLB/CTDSPL2/DHX9/E2F3/ECT2/ENY2/FLNA/GAS6/GLI3/GSK3B/HCLS1/HNRNPA1/HNRNPA2B1/HYAL2/IL1B/IPO7/KHDRBS1/KPNA2/KPNA3/KPNA4/KPNA5/KPNB1/LMNA/LRRK2/MALT1/MMP12/MX2/NF1/NFKBIA/NUP133/NUP153/NUP188/NUP50/NUP93/NUP98/POLDIP3/PPP1R12A/PPP3CA/PRKCD/PRKD1/PSEN1/PTGS2/PTPN14/RAB23/RANBP2/RANGAP1/RBM22/RGPD1/RIOK2/RPL23/RPS15/SARNP/SMAD3/SMG7/SMURF1/SRSF3/STK4/TGFB1/TMCO6/TNPO1…	71
BP	GO:0051169	nuclear transport	71/2759	308/18800	5.38e-05	0.000674947	0.000448068	AGFG1/AKAP13/ANGPT1/APPL1/ATXN1/CBLB/CTDSPL2/DHX9/E2F3/ECT2/ENY2/FLNA/GAS6/GLI3/GSK3B/HCLS1/HNRNPA1/HNRNPA2B1/HYAL2/IL1B/IPO7/KHDRBS1/KPNA2/KPNA3/KPNA4/KPNA5/KPNB1/LMNA/LRRK2/MALT1/MMP12/MX2/NF1/NFKBIA/NUP133/NUP153/NUP188/NUP50/NUP93/NUP98/POLDIP3/PPP1R12A/PPP3CA/PRKCD/PRKD1/PSEN1/PTGS2/PTPN14/RAB23/RANBP2/RANGAP1/RBM22/RGPD1/RIOK2/RPL23/RPS15/SARNP/SMAD3/SMG7/SMURF1/SRSF3/STK4/TGFB1/TMCO6/TNPO1…	71
BP	GO:0045639	positive regulation of myeloid cell differentiation	30/2759	99/18800	5.45e-05	0.000681427	0.00045237	ABCB10/BRD1/CASP8/CD74/CSF1/ETS1/EVI2B/HCLS1/HIF1A/HLA-DRB1/IL23A/INHBA/JAG1/KITLG/KLF10/LEF1/LIF/MIR221/NOTCH2/RB1/RCOR1/ROR2/RUNX1/SMAP1/STAT1/TESC/TGFB1/TNFSF11/TREM2/TYROBP	30
BP	GO:0032147	activation of protein kinase activity	39/2759	142/18800	5.48e-05	0.000683811	0.000453953	ABL1/ANGPT1/CD86/COPS8/ECT2/EFNA5/FGF13/GAS6/GPRC5A/GPRC5B/GREM1/IL18/IL23A/ITGB1BP1/ITGB3/MALT1/MAP3K7/MARK2/MIR143/MIR21/MOB1A/MOB3A/MOB3B/NRG3/OSBPL8/PDGFC/PDPK1/PPIA/PPP2R3C/PRKCD/RGCC/SLC11A1/SPDYA/TGFB2/TGFBR2/TNFRSF10B/TNFSF15/TXN/WNT5A	39
BP	GO:0051090	regulation of DNA-binding transcription factor activity	97/2759	452/18800	5.55e-05	0.000692011	0.000459396	ANKRD42/ANXA3/ANXA4/APP/ARHGEF2/ARHGEF5/ARID5B/BCL10/BUD31/CARD16/CAV1/CD200/CFLAR/CLEC7A/COMMD6/CRNN/CRTC3/CTNNB1/CX3CL1/CYLD/CYTL1/DDR2/DHX9/EDN1/EGLN1/EIF2AK2/FER/FLNA/FZD6/G3BP2/GAS6/GLI3/GLIS2/GREM1/HAVCR2/HCLS1/HDAC2/HEYL/IL18/IL1B/IL6/IRAK2/IRAK3/KDM1A/KLF4/LRP6/MALT1/MAP3K7/MAPK10/MAPK8/MIR21/NDN/NFKBIA/NOD1/NTS/PKD2/PKHD1/PPIA/PPP2CB/PPP3CA/PRKCH/PRKCI/PRKD1/PRMT2/PTEN/PTGIS/RB1/RGCC/RIP…	97
BP	GO:1990138	neuron projection extension	45/2759	172/18800	5.62e-05	0.000698196	0.000463502	ABL1/ALCAM/BMPR2/CDKL5/CTNNB1/CTTN/CXCR4/CYFIP1/DBN1/DCLK1/DDR1/DPYSL2/EDN1/EDNRA/EIF4G2/FLRT3/GDI1/GSK3B/IQGAP1/ITGB1/MAP1B/MAP2/NDN/NRCAM/NRP2/PAFAH1B1/PLXNA1/PLXNA3/RAB11A/RAB21/RTN4/RYK/SEMA3C/SEMA3E/SEMA4A/SEMA6A/SLIT2/SMURF1/SPAG9/TTL/TWF2/ULK2/USP9X/VCL/WNT5A	45
BP	GO:0003205	cardiac chamber development	44/2759	167/18800	5.65e-05	0.000698196	0.000463502	ACVR1/ADAMTS1/ANK2/AP2B1/BMPR1A/BMPR2/COL11A1/DCTN5/DSP/EDNRA/FHL2/FKBP1A/GJA5/GRHL2/HEG1/HEY1/HEYL/HIF1A/IGF1R/JAG1/LUZP1/MATR3/NOTCH2/NRP2/PLXND1/PPP1R13L/PRDM1/PTK7/RBPJ/RYR2/SEMA3C/SLIT2/SMAD4/SMAD7/SMARCD3/SOX4/TGFB1/TGFB2/TGFBR1/TGFBR2/TMEM65/TPM1/WNT5A/ZFPM2	44
BP	GO:0034250	positive regulation of cellular amide metabolic process	44/2759	167/18800	5.65e-05	0.000698196	0.000463502	ABCG1/AGO2/CASP3/CSDE1/DHX9/EIF3D/EIF3E/EIF4A3/EIF4G2/HABP4/HNRNPD/HNRNPU/IFNGR1/IL6/ITGA2/KHDRBS1/LARP4B/LARP6/NCK2/NFE2L2/PABPC1/PICALM/PKM/PLXNB2/POLDIP3/POLR2G/PPP1R15A/PRKCD/PRR16/RBM3/RHOA/RPL26/RPL5/RPS27L/RPS4X/SAMD4A/SOX4/SP1/SYNCRIP/THBS1/UPF3A/VIM/YBX3/YTHDF3	44
BP	GO:0002763	positive regulation of myeloid leukocyte differentiation	20/2759	55/18800	5.65e-05	0.000698196	0.000463502	CASP8/CD74/CSF1/EVI2B/HCLS1/HLA-DRB1/IL23A/KITLG/KLF10/LEF1/LIF/NOTCH2/RB1/ROR2/RUNX1/TESC/TGFB1/TNFSF11/TREM2/TYROBP	20
BP	GO:0030278	regulation of ossification	34/2759	118/18800	5.66e-05	0.000698196	0.000463502	ACVR1/AHSG/ATP2B1/BCL2/BMPR1A/BMPR2/CHSY1/CSF1/DDR2/DKK1/FBN2/GJA1/GREM1/HIF1A/MAPK1/MGP/NIPBL/OMD/PBX1/PTGER4/RBPJ/S1PR1/SFRP1/SGMS2/SLC8A1/SMAD3/SMAD7/SOX9/SRGN/TGFB1/TGFB2/TGFB3/TMEM119/WNT5A	34
BP	GO:0070301	cellular response to hydrogen peroxide	28/2759	90/18800	5.67e-05	0.000698787	0.000463895	ABL1/ANXA1/AQP1/AXL/ECT2/EDN1/HDAC2/IL6/KDM6B/LRRK2/MAPK13/MIR107/MIR21/NFE2L2/NQO1/NR4A3/PDCD10/PDGFD/PLEKHA1/PRKCD/RPS3/SETX/SIRT1/SPHK1/STAT6/TNFAIP3/TXN/ZNF277	28
BP	GO:0032272	negative regulation of protein polymerization	26/2759	81/18800	5.72e-05	0.000702136	0.000466118	ADD1/ADD3/ARFGEF1/CAPG/CAPZB/CDH5/DYRK1A/EPS8/GSN/MAP2/MAPRE1/MKKS/MYADM/PRKCD/SLIT2/SPTAN1/SSH1/SSH2/STMN2/SVIL/TMOD2/TMOD3/TMSB10/TMSB4X/TWF2/VDAC2	26
BP	GO:0048144	fibroblast proliferation	26/2759	81/18800	5.72e-05	0.000702136	0.000466118	ABL1/AQP1/CD74/CDC73/CDK6/COL3A1/CTNNB1/DDR2/DHX9/FOSL2/FTH1/GAS6/GSTP1/IFI30/JUN/NF1/PDGFA/PDGFC/PDGFD/PDGFRA/PDGFRB/S100A6/SFRP1/SPHK1/WNT5A/ZMIZ1	26
BP	GO:0007411	axon guidance	57/2759	234/18800	5.8e-05	0.000710222	0.000471486	ALCAM/APP/B3GNT2/BMPR2/BOC/CHN1/CNTN4/CYFIP1/DAG1/DPYSL2/EDN1/EDNRA/EFNA5/EFNB2/ENAH/EPHA2/EPHA3/EPHB2/FEZ2/FLRT2/FLRT3/FYN/GLI3/KALRN/KIF5B/LAMA1/LAMA2/LAMA3/LAMA5/LAMC2/NEO1/NOTCH2/NOTCH3/NPTN/NRCAM/NRP2/NRXN3/PALLD/PLXNA1/PLXNA2/PLXNA3/PLXNB2/PLXND1/PTPRM/RAC1/RHOH/RPS6KA5/RYK/SEMA3C/SEMA3E/SEMA4A/SEMA6A/SLIT2/SMAD4/TRIO/UNC5C/WNT5A	57
BP	GO:0007204	positive regulation of cytosolic calcium ion concentration	74/2759	325/18800	5.81e-05	0.000710293	0.000471533	ABL1/ABL2/ACKR3/ANK2/ATG5/BAK1/BCL2/BDKRB1/C3AR1/C5AR1/CACNA1C/CACNA2D1/CALM1/CAMK2D/CAV1/CCL28/CCR2/CCRL2/CD19/CD24/CD52/CX3CL1/CXCL10/CXCL11/CXCR4/CYBA/EDN1/EDNRA/EDNRB/F2R/F2RL1/F2RL2/FKBP1A/FPR3/FYN/GNA13/GRIN2A/HMGB1/HTR2B/ITGAV/ITPR3/LPAR1/LPAR6/LRP6/MCOLN3/NPTN/OXTR/P2RX4/P2RY10/PDE4D/PDGFRA/PDPK1/PIK3CG/PKD2/PLCE1/PLCG1/PRKD1/PTGDR/PTGER2/PTGER4/PTGIR/PTPRC/RASA3/RYR2/S1PR1/SLC8A1/SPPL3/S…	74
BP	GO:0001841	neural tube formation	31/2759	104/18800	5.85e-05	0.000712991	0.000473324	ABL1/APAF1/BCL10/CASP3/COBL/CTHRC1/DLC1/FZD6/GRHL2/HIF1A/IFT122/IFT52/IFT57/LUZP1/MIB1/MTHFD1L/PLXNB2/PTK7/RALA/RPS7/SFRP1/SHROOM3/SOX4/SPINT1/SPINT2/ST14/STK4/TGFB1/TGFB2/TULP3/WNT5A	31
BP	GO:0030111	regulation of Wnt signaling pathway	76/2759	336/18800	5.87e-05	0.000714035	0.000474018	ABL1/APP/ATP6AP2/ATP6V0C/BAMBI/BICC1/CAV1/CCAR2/CDC73/CDK14/CHD8/COL1A1/CSNK1A1/CSNK1D/CSNK1E/CTHRC1/CTNNB1/CTNND1/CTNND2/CYLD/DACT1/DAPK3/DCDC2/DEPDC1B/DKK1/EGR1/FRZB/FZD6/GLI3/GNAQ/GPC3/GPRC5B/GREM1/GSK3B/HNF1B/ILK/ITGA3/LATS2/LEF1/LRRK2/MBD2/MIR29B1/MLLT3/NFKB1/OTUD5/PBXIP1/PFDN5/PPP2CA/PSEN1/PTK7/RBPJ/RECK/ROR2/SFRP1/SFRP4/SMAD3/SMARCA4/SMURF2/SOX4/SOX9/SPIN1/STK4/SULF1/SULF2/TAX1BP3/TBL1XR1/…	76
BP	GO:0014002	astrocyte development	17/2759	43/18800	5.95e-05	0.00072282	0.000479849	APP/C5AR1/CDK6/CNTF/DLL1/GRN/IFNGR1/IL1B/IL6/LAMC3/NF1/PSEN1/ROR2/TLR4/TREM2/TSPAN2/VIM	17
BP	GO:0071219	cellular response to molecule of bacterial origin	56/2759	229/18800	5.98e-05	0.000723449	0.000480267	ABL1/ADAM9/ANKRD1/AXL/BCL10/BCR/CAPN2/CARD16/CCL2/CD86/CDC73/CHMP5/CTR9/CX3CL1/CXCL1/CXCL10/CXCL11/CXCL5/CXCL6/CXCL8/EDNRB/EFNB2/EPHB2/GSTP1/HAVCR2/HMGB1/IL18/IL1B/IL6/IRAK2/IRF8/LDOC1/LY86/LY96/MALT1/MAPK1/MAPK8/MIR21/NFKB1/NFKBIA/PDE4B/PPARD/PTPN22/RHOA/RIPK2/SASH1/SERPINE1/SHPK/SPON2/TGFB1/TLR4/TNFAIP3/TREM2/VIM/WNT5A/ZFP36	56
BP	GO:0050919	negative chemotaxis	18/2759	47/18800	5.98e-05	0.000723449	0.000480267	EFNA5/FLRT2/FLRT3/ITGAV/ITGB3/NRG3/NRP2/PDGFA/PLXNA3/RHOA/RYK/SEMA3C/SEMA3E/SEMA4A/SEMA6A/SLIT2/UNC5C/WNT5A	18
BP	GO:0061458	reproductive system development	94/2759	436/18800	6e-05	0.000723449	0.000480267	ADAM20/ADAM21/ADAMTS1/ANXA1/ARID5B/AXL/BAK1/BCL2/BCL2L1/BIK/BIRC2/BMPR2/CASP2/CASP3/CASP8/CBL/CSDE1/CTNNA1/CTNNB1/CYP19A1/E2F7/EIF2B2/ERCC1/FEM1B/GGNBP2/GJA1/GLI3/GRHL2/HEY1/HIF1A/ID4/INHBA/INHBB/ITGB8/JUNB/KDM5B/KITLG/KRT19/LDOC1/LEF1/LIF/MAMLD1/MAPK1/MKKS/MMP14/MMP19/MMP2/NCOA4/NIPBL/NOTCH2/PDGFA/PDGFRA/PDGFRB/PKD2/PLCD3/PLEKHA1/PPARD/PRDM1/PSAP/PTEN/PTGS2/PTX3/RBPJ/REC8/RNF38/ROR2/SAFB2/SERPIN…	94
BP	GO:0060907	positive regulation of macrophage cytokine production	8/2759	12/18800	6.06e-05	0.000723449	0.000480267	CD74/GPRC5B/HLA-G/LAPTM5/SIRT1/SPON2/TLR4/WNT5A	8
BP	GO:1900046	regulation of hemostasis	23/2759	68/18800	6.06e-05	0.000723449	0.000480267	CAV1/CD34/CD9/CEACAM1/EDN1/EPHB2/F2R/F2RL1/F3/FAP/HPSE/NFE2L2/PDGFA/PDGFRA/PLAT/PLAU/PRKCD/SERPINB2/SERPINE1/SERPINE2/THBS1/TSPAN8/UBASH3B	23
BP	GO:0019076	viral release from host cell	13/2759	28/18800	6.09e-05	0.000723449	0.000480267	ARL8B/CAV2/CHMP1B/CHMP3/CHMP4B/CHMP4C/CHMP5/IST1/PPIA/TSG101/VAPA/VPS37B/VPS4B	13
BP	GO:0033688	regulation of osteoblast proliferation	13/2759	28/18800	6.09e-05	0.000723449	0.000480267	ABL1/BCL2/CTHRC1/EIF2AK2/GREM1/HPSE/IGF1R/ITGAV/NPR3/RHOA/SFRP1/SMAD3/TMEM119	13
BP	GO:0035890	exit from host	13/2759	28/18800	6.09e-05	0.000723449	0.000480267	ARL8B/CAV2/CHMP1B/CHMP3/CHMP4B/CHMP4C/CHMP5/IST1/PPIA/TSG101/VAPA/VPS37B/VPS4B	13
BP	GO:0035891	exit from host cell	13/2759	28/18800	6.09e-05	0.000723449	0.000480267	ARL8B/CAV2/CHMP1B/CHMP3/CHMP4B/CHMP4C/CHMP5/IST1/PPIA/TSG101/VAPA/VPS37B/VPS4B	13
BP	GO:0098901	regulation of cardiac muscle cell action potential	13/2759	28/18800	6.09e-05	0.000723449	0.000480267	ANK2/ATP2A2/CACNA1C/CALM1/CAMK2D/CAV1/CXADR/DSC2/DSG2/DSP/FGF13/GJA5/RYR2	13
BP	GO:0032872	regulation of stress-activated MAPK cascade	50/2759	198/18800	6.09e-05	0.000723449	0.000480267	APP/ARL6IP5/CDC42/CLEC7A/CYLD/DACT1/DUSP1/DUSP22/EDAR/EIF2AK2/EZR/F2RL1/FAS/GADD45A/GSTP1/HMGB1/IGBP1/IGF1R/IL1B/MAP4K4/MAPK1/MFHAS1/NOD1/PAFAH1B1/PDCD10/PPIA/PTPN22/RAP2A/RASSF2/RB1CC1/RELL1/RIPK2/SASH1/SDCBP/SFRP1/SH3RF1/SH3RF3/SPHK1/STK39/TAOK1/TGFB2/TLR4/TNFRSF19/TNFSF11/TNIK/TRAF1/TRAF5/TREM2/TRPV4/WNT5A	50
BP	GO:0002253	activation of immune response	85/2759	386/18800	6.12e-05	0.000726603	0.000482361	ABL1/APPL1/BCAR1/BCL10/BCL2/BTN2A1/C3AR1/C5AR1/CBLB/CD19/CD276/CD46/CD47/CD59/CEACAM1/CLEC6A/CLEC7A/CMTM3/CTLA4/DUSP22/EIF2B2/ELF1/EZR/FPR3/FYN/GCSAM/HLA-A/HLA-DQB1/HLA-DRB1/HLA-DRB3/HMGB1/ICOSLG/IFI16/IL1B/ITK/KHDRBS1/KLHL6/KLRC3/LAPTM5/LAT2/LCP2/LGALS3/MALT1/MAP3K7/MAPK1/MATR3/MFAP4/MNDA/NFATC2/NONO/NR4A3/PAK1/PDE4B/PDE4D/PLCG1/PLEKHA1/PLSCR1/PRKCD/PRKCH/PSEN1/PTPN22/PTPRC/RABGEF1/RC3H1/RC3H2/R…	85
BP	GO:0042982	amyloid precursor protein metabolic process	29/2759	95/18800	6.21e-05	0.00073503	0.000487955	ABCG1/ADAM10/ADAM17/AGO2/APH1A/APH1B/BACE2/CASP3/DYRK1A/FKBP1A/IFNGR1/ITM2A/ITM2B/ITM2C/MIR107/MIR29A/MIR29B1/MIR323A/NCSTN/NTRK2/PICALM/PSEN1/PSEN2/RANBP9/ROCK1/RTN4/SOAT1/SP1/TMCC2	29
BP	GO:0002819	regulation of adaptive immune response	48/2759	188/18800	6.3e-05	0.000744973	0.000494556	AHR/ANXA1/B2M/CCR2/CD46/CEACAM1/CLEC6A/CLEC7A/DUSP22/EPHB2/HAVCR2/HLA-A/HLA-B/HLA-DRA/HLA-DRB1/HLA-DRB3/HLA-E/HLA-G/HMCES/HMGB1/IL18/IL1B/IL1R1/IL23A/IL6/IL7R/IRF1/MALT1/MAP3K7/MIR21/PKN1/PLA2G4A/PTPRC/PVR/RC3H1/RC3H2/RIF1/RIPK2/SAMSN1/SIRT1/SLC11A1/SLC15A4/SMAD7/STAT6/TGFB1/TNFAIP3/TREM2/ZBTB1	48
BP	GO:0001894	tissue homeostasis	64/2759	272/18800	6.48e-05	0.00076467	0.000507632	ACP5/ACTG1/AKT3/ALB/ANGPT1/ATP1B2/B2M/BCL2/CCR2/CD34/CDH5/CHMP4B/CLDN1/COL2A1/COL3A1/CSF1/CTNNB1/CTSH/CTSK/CXADR/CYTL1/DRAM2/F2R/GJA1/GPR137B/HOMER1/IL6/ITGB1/ITGB3/ITGB6/JAM2/JAM3/LAMA2/LAMC1/LCA5/LPCAT1/LYZ/MAK/MKKS/MUC13/NF1/NOX4/P2RX4/PECAM1/PIWIL4/PROM1/PTGS2/RB1/RCN3/S1PR1/SLC12A2/SOX9/SPP1/STK39/TJP1/TLR4/TMEM119/TNFAIP3/TNFRSF11B/TNFSF11/UBASH3B/USH1C/VCL/WWTR1	64
BP	GO:0002822	regulation of adaptive immune response based on somatic recombination of immune receptors built from immunoglobulin superfamily domains	45/2759	173/18800	6.54e-05	0.000769367	0.00051075	AHR/ANXA1/B2M/CCR2/CD46/CEACAM1/CLEC6A/CLEC7A/DUSP22/EPHB2/HAVCR2/HLA-A/HLA-B/HLA-DRA/HLA-DRB1/HLA-DRB3/HLA-E/HLA-G/HMCES/HMGB1/IL18/IL1B/IL1R1/IL23A/IL6/IL7R/MALT1/MAP3K7/MIR21/PKN1/PLA2G4A/PTPRC/PVR/RC3H1/RC3H2/RIF1/RIPK2/SLC11A1/SLC15A4/SMAD7/STAT6/TGFB1/TNFAIP3/TREM2/ZBTB1	45
BP	GO:0097485	neuron projection guidance	57/2759	235/18800	6.58e-05	0.000773064	0.000513204	ALCAM/APP/B3GNT2/BMPR2/BOC/CHN1/CNTN4/CYFIP1/DAG1/DPYSL2/EDN1/EDNRA/EFNA5/EFNB2/ENAH/EPHA2/EPHA3/EPHB2/FEZ2/FLRT2/FLRT3/FYN/GLI3/KALRN/KIF5B/LAMA1/LAMA2/LAMA3/LAMA5/LAMC2/NEO1/NOTCH2/NOTCH3/NPTN/NRCAM/NRP2/NRXN3/PALLD/PLXNA1/PLXNA2/PLXNA3/PLXNB2/PLXND1/PTPRM/RAC1/RHOH/RPS6KA5/RYK/SEMA3C/SEMA3E/SEMA4A/SEMA6A/SLIT2/SMAD4/TRIO/UNC5C/WNT5A	57
BP	GO:0048754	branching morphogenesis of an epithelial tube	41/2759	153/18800	6.59e-05	0.000773064	0.000513204	ABL1/ACVR1/AREG/BCL2/COL4A1/CSF1/CTNNB1/CTSH/DAG1/DDR1/EDN1/EDNRA/EPHA2/GLI3/GNA13/GPC3/GREM1/HNF1B/ILK/KDM5B/LAMA1/LAMA5/LEF1/MMP14/NPNT/PAK1/PBX1/PKD2/PKHD1/PLXND1/SEMA3E/SLIT2/SMAD4/SOX9/SPRY1/SPRY2/STK4/TACSTD2/TGFBR2/TIE1/WNT5A	41
BP	GO:0034767	positive regulation of ion transmembrane transport	43/2759	163/18800	6.61e-05	0.000773249	0.000513327	ABCB1/ABL1/ACTN4/ANK2/ATP1B1/ATP1B2/ATP1B3/BDKRB1/CACNA2D1/CALM1/CCL2/CCR2/CD19/CFTR/CTSS/CX3CL1/CXCL10/CXCL11/EDN1/EDNRA/EPHB2/F2R/FLNA/FXYD2/G6PD/HSPA2/IFNGR2/ITGB1/MIR21/PDPK1/PKD2/PLCG1/PSEN1/RYR2/SLC9A1/SRI/STIM2/STK39/TESC/THY1/TMSB4X/TREM2/TRPC6	43
BP	GO:0002468	dendritic cell antigen processing and presentation	9/2759	15/18800	6.72e-05	0.000785166	0.000521238	CD74/CLEC4A/FGL2/HLA-DRA/HLA-DRB1/HLA-DRB3/NOD1/SLC11A1/THBS1	9
BP	GO:0001701	in utero embryonic development	85/2759	387/18800	6.74e-05	0.000785905	0.000521729	ACVR1/ADAM10/ANGPT1/ARNT2/ATP11A/BCL2L1/BMPR1A/CAPN2/CASP8/CHD8/CHST11/CMIP/CMTM3/CNOT2/COL3A1/CTNNB1/CTR9/CUL3/DBN1/E2F7/EDN1/EDNRA/ELL/FKBP10/FUT8/GGNBP2/GJA1/GLI3/GNA12/GNA13/GRHL2/HEG1/HEY1/HIF1A/HNF1B/ITGB1/JUNB/KLF4/KRT19/LEF1/LIF/LPAR6/MAFF/MAPK1/MIB1/MYH9/MYO1E/NOTCH2/PDGFRA/PELO/PKD2/PLCD3/PPP4R4/PRDM1/RBBP6/RBPJ/RTN4/SKIL/SLC34A2/SLC35E2B/SMAD2/SMAD3/SMAD4/SMARCB1/SNAI1/SPINT1/SPINT2/ST…	85
BP	GO:0051897	positive regulation of protein kinase B signaling	34/2759	119/18800	6.82e-05	0.000793676	0.000526888	ANGPT1/AXL/CX3CL1/F3/FGFR1/GAS6/HBEGF/HCLS1/HPSE/IGF1R/IL18/ITGB1/ITGB1BP1/MFHAS1/MIR143/MIR21/MIR221/MIR29A/NOX4/NTS/OSBPL8/OSM/P2RX4/PDGFA/PIK3CB/PIK3CG/PIK3R5/RTN4/SPRY2/TGFB1/TGFBR1/THBS1/TNFSF11/TXN	34
BP	GO:0034504	protein localization to nucleus	68/2759	294/18800	6.87e-05	0.000796034	0.000528453	ANGPT1/APPL1/ARL2/ARL2BP/CBLB/CD2AP/CNEP1R1/COL1A1/CTNNA1/DCLK1/DCLK2/E2F3/ECT2/FLNA/FYN/GBP2/GLI3/GLIS2/GSK3B/HCLS1/HNRNPU/HYAL2/IPO7/KPNA2/KPNA3/KPNA4/KPNA5/KPNB1/LATS2/LIF/LMNA/LRRK2/MFHAS1/MMP12/NF1/NFKBIA/NUP133/NUP153/NUP188/NUP50/NUP93/NUP98/OSBPL8/PPP3CA/PRKCD/PRKD1/PSEN1/PTGS2/PYGO1/RAB23/RANBP2/RANGAP1/RBM22/RGPD1/RPL23/SKP1/SMAD3/SOX9/STK4/SUN1/TGFB1/TMCO6/TMEM98/TNPO1/TNPO2/TRAF3IP2/T…	68
BP	GO:1903311	regulation of mRNA metabolic process	68/2759	294/18800	6.87e-05	0.000796034	0.000528453	AGO2/CCNT1/CDC73/CELF2/CNOT2/CNOT6/CNOT6L/CSDE1/CTR9/CWC22/DCP1A/DDX5/DHX9/DYRK1A/EIF4A3/FTO/FUS/GTPBP1/HNRNPA1/HNRNPA2B1/HNRNPC/HNRNPD/HNRNPK/HNRNPM/HNRNPU/JMJD6/KHDRBS1/LARP4B/MYEF2/NELFE/NOVA1/NUP98/PABPC1/PABPC4/PCBP4/POLR2G/PRKCD/QKI/RAVER2/RBM24/RBM3/RBM8A/RC3H1/RC3H2/RNPS1/ROCK1/SAFB2/SAMD4A/SERBP1/SLC11A1/SLTM/SNW1/SON/SRPK1/SRPK2/SRRM1/SRSF12/SRSF3/SYNCRIP/THRAP3/TRAF3IP2/TRAF5/VIM/WTAP/…	68
BP	GO:0000082	G1/S transition of mitotic cell cycle	55/2759	225/18800	7.01e-05	0.000810991	0.000538382	ACVR1/ADAM17/ADAMTS1/ANXA1/APPL1/BACH1/BCAT1/BCL2/BRD7/CASP2/CCL2/CCND2/CCNH/CDC73/CDK14/CDK16/CDK17/CDK6/CDK7/CDKN3/CUL3/CUL4B/DACT1/DCUN1D3/E2F3/E2F7/ECD/GFI1B/ID4/INHBA/ITGB1/KHDRBS1/KLF4/LATS2/MIR221/MIR29A/MIR29B1/MIR495/PIM2/PKD2/PLK2/PLK3/PPP2CA/PPP3CA/PRMT2/PTEN/RB1/RGCC/RHOU/RPL26/RPS27L/SPDYA/UBE2E2/WAC/WEE1	55
BP	GO:0001838	embryonic epithelial tube formation	35/2759	124/18800	7.06e-05	0.00081567	0.000541488	ABL1/APAF1/BCL10/CASP3/COBL/CTHRC1/CTNNB1/DLC1/FZD6/GREM1/GRHL2/HIF1A/HNF1B/IFT122/IFT52/IFT57/LUZP1/MIB1/MTHFD1L/PLXNB2/PTK7/RALA/RPS7/SFRP1/SHROOM3/SOX4/SOX9/SPINT1/SPINT2/ST14/STK4/TGFB1/TGFB2/TULP3/WNT5A	35
BP	GO:0001935	endothelial cell proliferation	49/2759	194/18800	7.13e-05	0.000822315	0.000545899	ADAM17/AIMP1/AKT3/BMPER/BMPR2/CAV1/CAV2/CCL2/CD34/CYBA/EPHA2/F3/FGFR1/HIF1A/HMGB1/HTR2B/ITGB1BP1/ITGB3/JUN/LOXL2/MIR129-1/MIR21/MIR29A/MIR410/MIR492/MIR495/MMP14/NF1/NRAS/NRP2/PDCD10/PDCL3/PDPK1/PIK3CB/PLCG1/PRKD1/PRKX/PTPRM/RGCC/SIRT1/SP1/SPARC/STAT1/SULF1/TGFBR1/THBS1/TIE1/VASH1/WNT5A	49
BP	GO:0043367	CD4-positive, alpha-beta T cell differentiation	26/2759	82/18800	7.22e-05	0.000831429	0.00055195	ANXA1/CBFB/CD83/CD86/ENTPD7/GPR183/HLA-DRA/HLA-DRB1/HMGB1/IL18/IL23A/IL6/LEF1/MALT1/MIR21/PTGER4/RC3H1/RC3H2/RELB/RIPK2/RUNX1/SEMA4A/SH3RF1/SMAD7/STAT6/TMEM98	26
BP	GO:0043270	positive regulation of ion transport	64/2759	273/18800	7.28e-05	0.00083572	0.000554799	ABCB1/ABL1/ACTN4/ANK2/ATF4/ATP1B1/ATP1B2/ATP1B3/ATP2B1/BAK1/BDKRB1/CACNA2D1/CALM1/CASK/CAV1/CCL2/CCL4/CCR2/CD19/CFTR/CTSS/CX3CL1/CXCL10/CXCL11/EDN1/EDNRA/EPHB2/F2R/FGF12/FLNA/FXYD2/G6PD/GABBR1/HOMER1/HSPA2/IFNGR2/IL1B/ITGB1/KIF5B/LGALS3/MIR21/P2RX4/PDGFRB/PDPK1/PKD2/PLA2G4A/PLCG1/PSEN1/RAB3GAP1/RYR2/SLC12A2/SLC9A1/SRI/STC1/STIM2/STK39/STXBP1/TESC/THY1/TMSB4X/TNFSF11/TREM2/TRPC6/VAMP8	64
BP	GO:0002062	chondrocyte differentiation	32/2759	110/18800	7.54e-05	0.000864879	0.000574156	ADAMTS12/BMPR1A/BMPR2/CHST11/CHSY1/COL11A1/COL2A1/COL3A1/CTNNB1/CYTL1/EFEMP1/GLG1/GLI3/GREM1/LOXL2/MEX3C/MUSTN1/PTHLH/RARB/RB1/RUNX1/SERPINH1/SMAD3/SMAD7/SOX9/SULF1/SULF2/TGFB1/TGFBI/TGFBR1/TGFBR2/TRPS1	32
BP	GO:0045088	regulation of innate immune response	56/2759	231/18800	7.71e-05	0.00088226	0.000585695	ADAR/AKIRIN2/APPL1/BIRC2/CASP8/CEACAM1/CLEC6A/CLEC7A/DHX9/FYN/GRN/HAVCR2/HLA-A/HLA-B/HLA-E/HLA-G/HMGB1/IFI16/IRAK3/IRF1/KLRC3/LAMP1/LSM14A/MAP3K7/MATR3/MIR21/MMP12/MNDA/N4BP1/NFE2L2/NMI/NONO/PAK1/PLSCR1/POLR3C/POLR3D/PTPN1/PTPN22/PVR/RIOK3/SAMHD1/SERPINB9/SFPQ/SLAMF8/SLC15A4/TBK1/TLR4/TLR8/TNFAIP3/TREM2/TYROBP/USP27X/WNT5A/XRCC5/YTHDF3/ZNFX1	56
BP	GO:0016050	vesicle organization	70/2759	306/18800	7.8e-05	0.000890658	0.00059127	ANXA1/ANXA2/ANXA8/AP1M1/AP3B1/ARL8B/BCL2/CAV1/CAV2/CD2AP/CD34/CHMP1B/CHMP3/CHMP4B/CHMP4C/CHMP5/CORO1C/CSNK1D/CUL3/DNM1/EEA1/EPS15/F2R/FNBP1L/GNAI3/IST1/LAPTM4B/PAFAH1B1/PI4K2A/PICALM/PRKCI/RAB11A/RAB22A/RAB32/RAB34/RAB8B/RFX2/RNASEK/S100A10/SCARB2/SDCBP/SERPINE2/SNAP25/SORT1/SPHK1/SRGN/SRPX/STAM/STAM2/STX11/STX12/STX2/STX3/STX4/STX6/STXBP1/STXBP6/SYT11/SYT13/TGFBRAP1/TMCC1/TMF1/TSG101/VAMP3/VAMP8…	70
BP	GO:0032967	positive regulation of collagen biosynthetic process	12/2759	25/18800	7.81e-05	0.000890658	0.00059127	CREB3L1/F2R/HDAC2/ITGA2/LARP6/PDGFRB/RGCC/RUNX1/SUCO/TGFB1/TGFB3/VIM	12
BP	GO:0070830	bicellular tight junction assembly	23/2759	69/18800	7.84e-05	0.000892507	0.000592497	ARL2/CDH5/CLDN1/CLDN10/CLDN11/CLDN16/CLDN4/CLDN6/CLDN7/ECT2/EPHA2/GPBAR1/GRHL2/MPP7/MYO1C/NPHP1/PARD3/PECAM1/POF1B/PRKCH/ROCK1/SNAI1/TJP1	23
BP	GO:0009791	post-embryonic development	27/2759	87/18800	8.01e-05	0.000910285	0.000604299	ABL1/AGO2/ARID5B/BAK1/BCL2/CHST11/EFEMP1/ERCC1/FBN1/HEG1/KDM5B/KLF4/MECP2/MFAP2/MYO1E/NDN/PLAGL2/PLEKHA1/PPP1R13L/PRDM1/PSEN1/RC3H2/SEMA3C/SGPL1/SMAD2/TGFBR1/TIPARP	27
BP	GO:0035850	epithelial cell differentiation involved in kidney development	18/2759	48/18800	8.27e-05	0.000932795	0.000619243	ACTA2/ASXL1/CD24/CD34/CTNNB1/EDNRA/EDNRB/GREM1/IQGAP1/JAG1/LIF/MYO1E/NOTCH2/PODXL/PRKX/PROM1/STAT1/WWTR1	18
BP	GO:0048146	positive regulation of fibroblast proliferation	18/2759	48/18800	8.27e-05	0.000932795	0.000619243	ABL1/AQP1/CD74/CDK6/DDR2/DHX9/FOSL2/GAS6/JUN/PDGFA/PDGFC/PDGFD/PDGFRA/PDGFRB/S100A6/SPHK1/WNT5A/ZMIZ1	18
BP	GO:0060324	face development	18/2759	48/18800	8.27e-05	0.000932795	0.000619243	ARID5B/COL1A1/CRISPLD2/DKK1/EDNRA/GRHL2/LEF1/MAPK1/MKKS/MMP2/NIPBL/PDGFRA/PLEKHA1/RAB3GAP1/SGPL1/TGFB3/TIPARP/WNT5A	18
BP	GO:0001953	negative regulation of cell-matrix adhesion	16/2759	40/18800	8.27e-05	0.000932795	0.000619243	CASK/CLASP2/CORO1C/DLC1/DUSP22/ITGB1BP1/JAG1/MAP4K4/MMP12/MMP14/NF1/PTEN/RCC2/SEMA3E/SERPINE1/THBS1	16
BP	GO:0051480	regulation of cytosolic calcium ion concentration	79/2759	356/18800	8.37e-05	0.000942074	0.000625402	ABL1/ABL2/ACKR3/ANK2/ATG5/ATP2B1/BAK1/BCL2/BDKRB1/C3AR1/C5AR1/CACNA1C/CACNA2D1/CALM1/CAMK2D/CAV1/CAV2/CCL28/CCR2/CCRL2/CD19/CD24/CD52/CX3CL1/CXCL10/CXCL11/CXCR4/CYBA/EDN1/EDNRA/EDNRB/F2R/F2RL1/F2RL2/FKBP1A/FPR3/FYN/GNA13/GRIN2A/HMGB1/HTR2B/ITGAV/ITPR3/LPAR1/LPAR6/LRP6/MCOLN3/NPTN/OXTR/P2RX4/P2RY10/PDE4D/PDGFRA/PDPK1/PIK3CG/PKD2/PLCE1/PLCG1/PRKD1/PTGDR/PTGER2/PTGER4/PTGIR/PTPRC/RASA3/RYR2/S1PR1/SL…	79
BP	GO:0042176	regulation of protein catabolic process	86/2759	395/18800	8.47e-05	0.000951805	0.000631862	ADAM9/AGTPBP1/ANKIB1/ANXA2/ARIH1/BBS7/CAMLG/CAV1/CBLB/CCAR2/CHFR/CSNK1A1/CSNK1D/CSNK1E/CSNK2A2/CTSA/CTSC/CUL4B/DACT1/EEF1A1/EIF3H/EZR/FHIT/FLNA/FYN/GABARAP/GNA12/GPC3/GRIN2A/GSK3B/IL1B/IRAK3/LAPTM4B/LAPTM5/LPCAT1/LRRK2/MSN/N4BP1/NFE2L2/PDCL3/PIAS1/PLK2/PLK3/PSEN1/PTEN/QRICH2/RNF139/RNF19A/RNF19B/RNF217/ROCK1/RPL23/RPL5/RPS7/RYBP/SDCBP/SERPINE2/SH3D19/SH3RF1/SH3RF3/SMAD3/SMAD4/SMAD7/SMARCC1/SMURF1…	86
BP	GO:0042093	T-helper cell differentiation	22/2759	65/18800	8.6e-05	0.00096492	0.000640569	ANXA1/CD86/ENTPD7/GPR183/HLA-DRA/HLA-DRB1/HMGB1/IL18/IL23A/IL6/LEF1/MALT1/MIR21/PTGER4/RC3H1/RC3H2/RELB/RIPK2/SEMA4A/SMAD7/STAT6/TMEM98	22
BP	GO:0002833	positive regulation of response to biotic stimulus	46/2759	180/18800	8.65e-05	0.000968671	0.000643059	AKIRIN2/CLEC6A/CLEC7A/CYBA/DHX9/EMILIN1/EMILIN2/F2RL1/FYN/GRN/HAVCR2/HLA-DRB1/HLA-DRB3/HLA-E/HLA-G/HMGB1/IFI16/KLRC3/LAMP1/LSM14A/LY86/LY96/MAP3K7/MATR3/MMP12/MNDA/NMI/NONO/OASL/PAK1/PLSCR1/POLR3C/POLR3D/PVR/RIOK3/SASH1/SFPQ/SLC15A4/TBK1/TLR4/TLR8/TYROBP/USP27X/WNT5A/XRCC5/ZNFX1	46
BP	GO:0007254	JNK cascade	45/2759	175/18800	8.78e-05	0.000980598	0.000650977	APP/CDC42/CYLD/DACT1/DUSP22/EDAR/F2RL1/GADD45A/GSTP1/HMGB1/IGF1R/IL1B/LRRK2/MAP2K4/MAP3K7/MAP4K3/MAP4K4/MAPK10/MAPK8/MFHAS1/NFKB1/NOD1/PAFAH1B1/PTGER4/PTPN22/RAP2A/RASSF2/RB1CC1/RIPK2/ROR2/SDCBP/SFRP1/SH3RF1/SH3RF3/SMAD3/TAOK1/TLR4/TLR7/TNFRSF19/TNFSF11/TNIK/TRAF1/TRAF5/TRPV4/WNT5A	45
BP	GO:0006937	regulation of muscle contraction	44/2759	170/18800	8.88e-05	0.000990249	0.000657384	ANK2/ATP1A1/ATP1B1/ATP2A2/ATP2B1/CACNA1C/CALCRL/CALM1/CAMK2D/CAV1/CTTN/DAPK3/DOCK5/DSC2/DSG2/DSP/EDN1/F2R/FGF13/GJA5/ITGA2/MIR143/MIR21/NPNT/OXTR/P2RX4/PDE4B/PDE4D/PDE5A/PIK3CG/PLCE1/PPP1R12B/PTGS2/RGS2/RHOA/RYR2/SLC8A1/SLC9A1/SMAD7/SPHK1/SRI/STC1/TPM1/TRPV4	44
BP	GO:0007272	ensheathment of neurons	38/2759	140/18800	8.92e-05	0.000991209	0.000658021	ACER3/ANK2/ARHGEF10/B4GALT5/CD9/CLDN11/CTNNB1/CTSC/CXCR4/CYFIP1/DAG1/DICER1/EIF2B2/EPB41L3/FAM126A/FIG4/HEXB/ID4/ILK/ITGAX/JAM2/JAM3/KEL/MARVELD1/MTMR2/MYRF/NAB1/NCSTN/NF1/NTRK2/PARD3/PMP22/PPARD/PTEN/QKI/TMEM98/TNFRSF21/TSPAN2	38
BP	GO:0008366	axon ensheathment	38/2759	140/18800	8.92e-05	0.000991209	0.000658021	ACER3/ANK2/ARHGEF10/B4GALT5/CD9/CLDN11/CTNNB1/CTSC/CXCR4/CYFIP1/DAG1/DICER1/EIF2B2/EPB41L3/FAM126A/FIG4/HEXB/ID4/ILK/ITGAX/JAM2/JAM3/KEL/MARVELD1/MTMR2/MYRF/NAB1/NCSTN/NF1/NTRK2/PARD3/PMP22/PPARD/PTEN/QKI/TMEM98/TNFRSF21/TSPAN2	38
BP	GO:0050729	positive regulation of inflammatory response	39/2759	145/18800	8.99e-05	0.000997848	0.000662428	ABCC1/ALOX5AP/APP/CCR2/CD47/CTSC/CX3CL1/DHX9/ETS1/GPRC5B/GRN/HLA-E/HYAL2/IDO1/IL18/IL1B/IL23A/IL6/ITGA2/LGALS1/LPL/LRRK2/MAPK13/MGST2/MIR21/NFKBIA/NMI/OSM/PIK3CG/PTGER4/PTGS2/SERPINE1/TLR4/TLR7/TNFSF11/TREM2/TRPV4/VAMP8/WNT5A	39
BP	GO:0014910	regulation of smooth muscle cell migration	26/2759	83/18800	9.07e-05	0.00100407	0.000666556	ADAMTS1/BCL2/BMPR1A/DOCK5/DOCK7/GNA12/GNA13/HAS2/ITGA2/MIR143/MIR21/MIR221/NFE2L2/NR4A3/PDGFA/PDGFD/PDGFRB/PLAU/PLXNA1/PPARD/RHOA/S100A11/SERPINE1/SLIT2/TLR4/TPM1	26
BP	GO:0014066	regulation of phosphatidylinositol 3-kinase signaling	32/2759	111/18800	9.13e-05	0.0010088	0.000669697	ANGPT1/CBL/CEACAM1/CRNN/DCN/F2R/F2RL1/FBXL2/FGFR1/HCLS1/IGF1R/IL18/MIR21/NTRK2/OSM/PDGFA/PDGFC/PDGFD/PDGFRA/PDGFRB/PIK3IP1/PIP5K1A/PPARD/PTEN/PTPN13/ROR2/SERPINE2/SIRT1/SOX9/TGFB2/TREM2/UBE3A	32
BP	GO:0070302	regulation of stress-activated protein kinase signaling cascade	50/2759	201/18800	9.17e-05	0.00101145	0.000671458	APP/ARL6IP5/CDC42/CLEC7A/CYLD/DACT1/DUSP1/DUSP22/EDAR/EIF2AK2/EZR/F2RL1/FAS/GADD45A/GSTP1/HMGB1/IGBP1/IGF1R/IL1B/MAP4K4/MAPK1/MFHAS1/NOD1/PAFAH1B1/PDCD10/PPIA/PTPN22/RAP2A/RASSF2/RB1CC1/RELL1/RIPK2/SASH1/SDCBP/SFRP1/SH3RF1/SH3RF3/SPHK1/STK39/TAOK1/TGFB2/TLR4/TNFRSF19/TNFSF11/TNIK/TRAF1/TRAF5/TREM2/TRPV4/WNT5A	50
BP	GO:0001666	response to hypoxia	66/2759	286/18800	9.35e-05	0.0010277	0.000682246	ACTN4/ADAM17/ADSL/APAF1/AQP1/ARNT2/ATP1B1/BACH1/BCL2/BIRC2/CAPN2/CARD16/CASP3/CAV1/CD24/CD34/CFLAR/CPEB2/CRYAB/CXCR4/CYBA/EDN1/EDNRA/EGLN1/EGLN3/EGR1/HIF1A/ITGA2/LMNA/LOXL2/MECP2/MIR21/MMP14/MMP2/NF1/NFE2L2/PAM/PDGFA/PDLIM1/PIK3CB/PLAT/PLAU/PLK3/PLOD2/PMAIP1/PPARD/PTEN/PTGIS/PTGS2/RBPJ/RGCC/RHOA/RYR2/SFRP1/SIRT1/SLC8A1/SLC9A1/SMAD3/SMAD4/STC1/TGFB2/TGFB3/TGFBR2/THBS1/TREM2/VHL	66
BP	GO:0021885	forebrain cell migration	21/2759	61/18800	9.36e-05	0.0010277	0.000682246	ARL13B/AXL/CTNNB1/CXCR4/EFHC1/FGF13/FUT10/GLI3/LAMB1/LRRK2/NRG3/PAFAH1B1/PSEN1/RHOA/RTN4/SLIT2/SRGAP2/SRGAP2C/SUN1/SYNE2/ZMIZ1	21
BP	GO:0035306	positive regulation of dephosphorylation	21/2759	61/18800	9.36e-05	0.0010277	0.000682246	ANKLE2/CALM1/CDH5/CNEP1R1/DLC1/GNA12/ITGA2/MTMR9/NPNT/NSMF/PDGFRB/PPIA/PPP1R12A/PPP1R15A/PRKCD/PTPRC/ROCK1/SLC39A10/SMAD3/SPPL3/TGFB1	21
BP	GO:0043393	regulation of protein binding	49/2759	196/18800	9.39e-05	0.0010285	0.000682779	ABL1/ADD1/ANGPT1/ANXA2/APP/ATP2A2/B2M/BAMBI/BTBD1/CARD16/CAV1/CBLB/CDC42/CSNK1E/CTHRC1/DACT1/DDX11/DKK1/FKBP1A/GNL3L/GSK3B/ITGB1BP1/KDM1A/LDOC1/LOX/LRRK2/MAP2/MAPK8/MAPRE1/MARK2/MARK3/MITD1/PLCL1/PLXND1/PPP2CA/PPP2CB/PRKCD/PSEN1/RALB/RIPK2/ROCK1/SMARCD3/SPPL3/STK4/TDG/TGFBR1/TNFSF11/UBASH3B/WNT5A	49
BP	GO:0045807	positive regulation of endocytosis	29/2759	97/18800	9.42e-05	0.00102966	0.000683544	ANGPT1/ANXA2/AP2B1/APPL1/ATAD1/AXL/B2M/CBL/CD63/CDC42/DGKD/DLL1/F2RL1/GPC3/GREM1/HNRNPK/ITGA2/LRRK2/MIB1/PPP3CA/PPP3CC/RAB21/RAB31/SERPINE1/SFRP4/SGIP1/TREM2/TSG101/WNT5A	29
BP	GO:0061437	renal system vasculature development	13/2759	29/18800	9.55e-05	0.00104089	0.000691005	ACTA2/ANGPT1/CD34/CFLAR/EDNRA/EGR1/NOTCH2/NOTCH3/PDGFD/PDGFRA/PDGFRB/PECAM1/PKD2	13
BP	GO:0061440	kidney vasculature development	13/2759	29/18800	9.55e-05	0.00104089	0.000691005	ACTA2/ANGPT1/CD34/CFLAR/EDNRA/EGR1/NOTCH2/NOTCH3/PDGFD/PDGFRA/PDGFRB/PECAM1/PKD2	13
BP	GO:0050821	protein stabilization	48/2759	191/18800	9.6e-05	0.00104411	0.000693141	AAK1/ANK2/ATP1B1/ATP1B2/ATP1B3/BAG1/CAMLG/CCNH/CDK7/CRTAP/CRYAB/CTNND1/FLNA/GNAQ/GOLGA7/GRN/GTPBP4/IFI30/LAMP1/LAMP2/MFSD1/MTMR9/NAA15/PDCD10/PDCL3/PIM2/PRKCD/PRKRA/PTEN/RAB21/RASSF2/RPL23/RPL5/RPS7/RTN4/SMAD3/SMAD7/SOX4/STK4/STX12/STXBP1/TESC/TYROBP/UBE2B/USP27X/USP7/USP9X/VHL	48
BP	GO:0032928	regulation of superoxide anion generation	11/2759	22/18800	9.77e-05	0.00106114	0.000704447	ACP5/CLEC7A/CYBA/F2RL1/GNAI3/GSTP1/ITGAM/ITGB2/PRKCD/TGFB1/TYROBP	11
BP	GO:0032944	regulation of mononuclear cell proliferation	56/2759	233/18800	9.88e-05	0.00107109	0.000711049	AHR/ANXA1/BCL2/CASP3/CBLB/CCR2/CD24/CD276/CD46/CD74/CD86/CSF1/CTLA4/CTNNB1/EPHB2/GPR183/HAVCR2/HLA-A/HLA-DMB/HLA-DPA1/HLA-DRB1/HLA-E/HLA-G/HMGB1/ICOSLG/IDO1/IL18/IL1B/IL23A/IL6/IRF1/LGALS3/LGALS9C/LRRC32/MIR21/MNDA/NCK2/NFATC2/PDE5A/PKN1/PRKAR1A/PTPN22/PTPRC/RC3H1/RIPK2/RPS3/SH3RF1/SLC39A10/SOS2/TGFBR2/TLR4/TNFRSF21/TNFSF8/TWSG1/TYROBP/VTCN1	56
BP	GO:0035710	CD4-positive, alpha-beta T cell activation	30/2759	102/18800	0.000100157	0.00108378	0.000719473	ANXA1/CBFB/CD83/CD86/ENTPD7/GPR183/HLA-DRA/HLA-DRB1/HLA-DRB3/HMGB1/IL18/IL23A/IL6/LEF1/LGALS9C/MALT1/MIR21/PTGER4/RC3H1/RC3H2/RELB/RIPK2/RUNX1/SEMA4A/SH3RF1/SMAD7/STAT6/TGFBR2/TMEM98/TWSG1	30
BP	GO:0048145	regulation of fibroblast proliferation	25/2759	79/18800	0.000102261	0.0011046	0.000733295	ABL1/AQP1/CD74/CDC73/CDK6/CTNNB1/DDR2/DHX9/FOSL2/FTH1/GAS6/GSTP1/IFI30/JUN/NF1/PDGFA/PDGFC/PDGFD/PDGFRA/PDGFRB/S100A6/SFRP1/SPHK1/WNT5A/ZMIZ1	25
BP	GO:0010508	positive regulation of autophagy	37/2759	136/18800	0.00010407	0.00112021	0.00074366	ATF6/ATG16L1/CALCOCO2/DCN/DEPDC5/GNAI3/GSK3B/HIF1A/HMGB1/HSPB8/LRRK2/MAP3K7/NOD1/PAFAH1B2/PIK3C2A/PIK3CB/PIM2/PLK2/PLK3/PRKAA2/PRKD1/RAB3GAP1/RALB/RIPK2/ROCK1/SESN1/SH3BP4/SH3GLB1/SIRT1/SLC25A5/SNX7/SPTLC1/SPTLC2/TBK1/TRIM22/ULK2/WAC	37
BP	GO:0010977	negative regulation of neuron projection development	37/2759	136/18800	0.00010407	0.00112021	0.00074366	ARF6/B2M/DENND5A/DKK1/DPYSL3/EFNB2/EPHB2/FGF13/FLNA/GDI1/HDAC2/ITM2C/LPAR1/LRRK2/MAP2/PAFAH1B1/PLXNA3/PMP22/PSEN1/PTEN/PTPN9/PTPRG/RHOA/RTN4/RYK/SEMA3C/SEMA3E/SEMA4A/SEMA6A/SPP1/STMN2/THY1/TRPV4/UBE3A/ULK2/VIM/WNT5A	37
BP	GO:0051250	negative regulation of lymphocyte activation	42/2759	161/18800	0.000104884	0.001127	0.000748168	ANXA1/AXL/CASP3/CBFB/CBLB/CD74/CD86/CEACAM1/CTLA4/DUSP22/FGL2/GLI3/HAVCR2/HLA-DRB1/HLA-G/HMGB1/IDO1/INHBA/IRF1/LAPTM5/LGALS3/LGALS9C/LRRC32/MIR21/MNDA/PAG1/PDE5A/PKN1/PRKAR1A/PTPN22/RC3H1/RC3H2/RUNX1/SAMSN1/SFRP1/SMAD7/SOCS6/TNFAIP3/TNFRSF21/TWSG1/TYROBP/VTCN1	42
BP	GO:0045621	positive regulation of lymphocyte differentiation	31/2759	107/18800	0.000105449	0.0011311	0.000750887	ANXA1/AP3B1/AXL/CBFB/CD46/CD74/CD83/CD86/GAS6/GLI3/HLA-DRA/HLA-DRB1/HLA-G/IL18/IL23A/IL7R/ITPKB/LEF1/MALT1/MIR21/MMP14/PPP2R3C/PTPRC/RHOA/RHOH/RIPK2/RUNX1/SOX4/TGFBR2/ZBTB1/ZMIZ1	31
BP	GO:0045580	regulation of T cell differentiation	40/2759	151/18800	0.000105728	0.00113211	0.000751562	ABL1/ANXA1/AP3B1/CBFB/CCR2/CD46/CD74/CD83/CD86/CTLA4/FGL2/GLI3/HLA-DRA/HLA-DRB1/HLA-G/HMGB1/IL18/IL23A/IL7R/IRF1/ITPKB/LEF1/MALT1/MIR21/PRDM1/PTPRC/RC3H1/RC3H2/RHOA/RHOH/RIPK2/RUNX1/SH3RF1/SMAD7/SOS2/SOX4/TGFBR2/ZBTB1/ZEB1/ZMIZ1	40
BP	GO:0003382	epithelial cell morphogenesis	14/2759	33/18800	0.000107639	0.00114462	0.000759864	COL15A1/FAT1/FLNB/FRMD6/GRHL2/HEG1/PALLD/PKHD1/POF1B/RAB25/ROCK1/SPINT2/ST14/STC1	14
BP	GO:0033687	osteoblast proliferation	14/2759	33/18800	0.000107639	0.00114462	0.000759864	ABL1/BCL2/CTHRC1/EIF2AK2/GREM1/HPSE/IGF1R/ITGAV/JUNB/NPR3/RHOA/SFRP1/SMAD3/TMEM119	14
BP	GO:0060317	cardiac epithelial to mesenchymal transition	14/2759	33/18800	0.000107639	0.00114462	0.000759864	ACVR1/HAS2/HEY1/HEYL/JAG1/MIR21/RBPJ/RTN4/SMAD4/SNAI1/SPRY1/TGFB2/TGFBR1/TGFBR2	14
BP	GO:0061842	microtubule organizing center localization	14/2759	33/18800	0.000107639	0.00114462	0.000759864	ARPC5/BICD2/DYNC1LI2/EZR/KIF5B/NDE1/NIN/PAFAH1B1/PARD3/PKHD1/PLXNA2/RANBP2/SUN1/SYNE2	14
BP	GO:0002698	negative regulation of immune effector process	32/2759	112/18800	0.00011002	0.00116792	0.000775332	AHR/ANGPT1/ANXA1/APPL1/BCR/CCR2/CD46/CD47/CD59/CEACAM1/DUSP22/FER/FGL2/GRN/HAVCR2/HLA-A/HLA-B/HLA-E/HLA-G/IL7R/IRAK3/LGALS3/PTPRC/RABGEF1/RC3H1/RC3H2/SERPINB9/SLAMF8/SMAD7/TGFB1/TGFB2/TGFB3	32
BP	GO:0031397	negative regulation of protein ubiquitination	26/2759	84/18800	0.000113188	0.00119743	0.000794919	ABL1/ATG5/CAMLG/CAV1/CRY1/FYN/GNL3L/GTPBP4/N4BP1/PER2/PPIA/PSEN1/RPL23/RPL37/RPL5/RPS15/RPS20/RPS3/RPS7/SMAD7/SOX4/SPOPL/SPRY2/TNFAIP3/TRIP12/USP4	26
BP	GO:0046785	microtubule polymerization	26/2759	84/18800	0.000113188	0.00119743	0.000794919	ABL1/ARL2/ARL3/CAMSAP1/CAMSAP2/CDH5/CKAP5/CLASP2/CSNK1D/DYRK1A/FGF13/HAUS2/MAP1B/MAP2/MAPRE1/MECP2/NDE1/NEDD1/NIN/PAK1/RAC1/RANBP9/RPS3/STMN2/TPPP3/TRPV4	26
BP	GO:0030900	forebrain development	82/2759	376/18800	0.00011537	0.00121841	0.00080885	AGTPBP1/ANXA3/APAF1/APP/AQP1/ARL13B/ARPC5/ATP1B2/AXL/B2M/BMPR1A/BTBD3/CASP3/CDK6/CNTNAP2/COL3A1/CSNK2A2/CTNNB1/CXCR4/DCLK1/DCLK2/DKK1/DLC1/DLX2/DNAJB1/DOCK7/DPCD/DYNC2H1/EFHC1/EPHB2/FGF13/FUT10/FYN/GLI3/GSK3B/HIF1A/ID4/IGF1R/INHBA/INHBB/ITGAM/KDM1A/LAMB1/LEF1/LRRK2/MKKS/NDE1/NF1/NIN/NOTCH3/NRG3/NRP2/NTRK2/OXTR/PAFAH1B1/PAX5/PCM1/PGAP1/PLXNA3/PSEN1/PTEN/RAB3GAP1/RARB/RBPJ/RHOA/RTN4/RYK/SLC38A2/SLC…	82
BP	GO:0042551	neuron maturation	17/2759	45/18800	0.000116415	0.00122734	0.00081478	AGRN/APP/B4GALT5/BCL2/CNTNAP2/CX3CL1/EDNRA/EDNRB/GLDN/KDM1A/LRRK2/MECP2/MTCH1/NRCAM/RB1/RND1/SCLT1	17
BP	GO:1905521	regulation of macrophage migration	16/2759	41/18800	0.000117294	0.00123449	0.000819525	AKIRIN1/C3AR1/C5AR1/CD200/CD9/CSF1/CX3CL1/CYP19A1/EMILIN1/MAPK1/MMP14/P2RX4/SLAMF8/THBS1/TREM2/TRPV4	16
BP	GO:0032930	positive regulation of superoxide anion generation	10/2759	19/18800	0.000117687	0.00123652	0.00082087	CLEC7A/CYBA/F2RL1/GNAI3/GSTP1/ITGAM/ITGB2/PRKCD/TGFB1/TYROBP	10
BP	GO:0071216	cellular response to biotic stimulus	60/2759	256/18800	0.000121056	0.00126975	0.000842933	ABL1/ADAM9/ANKRD1/APAF1/AXL/BCL10/BCR/CAPN2/CARD16/CCL2/CD86/CDC73/CHMP5/CLEC7A/CTR9/CX3CL1/CXCL1/CXCL10/CXCL11/CXCL5/CXCL6/CXCL8/EDNRB/EFNB2/EPHB2/GSK3B/GSTP1/HAVCR2/HMGB1/IL18/IL1B/IL6/IRAK2/IRF8/LDOC1/LY86/LY96/MALT1/MAPK1/MAPK8/MIR21/NFKB1/NFKBIA/NOTCH2/PDE4B/PPARD/PTPN22/RHOA/RIPK2/SASH1/SERPINE1/SHPK/SPON2/TGFB1/TLR4/TNFAIP3/TREM2/VIM/WNT5A/ZFP36	60
BP	GO:0035335	peptidyl-tyrosine dephosphorylation	30/2759	103/18800	0.000121727	0.00127462	0.000846163	CDKN3/DUSP1/DUSP11/DUSP18/DUSP22/DUSP4/DUSP5/DUSP6/DUSP7/MTMR2/PPP2CA/PTEN/PTP4A3/PTPDC1/PTPN1/PTPN12/PTPN13/PTPN14/PTPN22/PTPN9/PTPRC/PTPRD/PTPRE/PTPRG/PTPRK/PTPRM/RNGTT/SSH1/SSH2/UBASH3B	30
BP	GO:0060393	regulation of pathway-restricted SMAD protein phosphorylation	21/2759	62/18800	0.000122203	0.00127743	0.00084803	ACVR1/BMPER/BMPR1A/BMPR2/DKK1/EMILIN1/GDF11/GREM1/INHBA/INHBB/PMEPA1/SDCBP/SMAD4/SMAD7/SNX25/TGFB1/TGFB2/TGFB3/TGFBR1/TGFBR2/TWSG1	21
BP	GO:0006936	muscle contraction	77/2759	349/18800	0.000124411	0.0012983	0.000861885	ACTA2/ALDOA/ANK2/ATP1A1/ATP1B1/ATP2A2/ATP2B1/CACNA1C/CACNA2D1/CALCRL/CALD1/CALM1/CAMK2D/CAV1/CRYAB/CTTN/CXCR4/DAPK3/DOCK5/DSC2/DSG2/DSP/EDN1/EDNRA/EDNRB/F2R/FGF12/FGF13/FLNA/GJA1/GJA5/GJC1/GSN/HOMER1/HSBP1/HTR2B/ITGA2/KCNE4/MIR143/MIR21/MKKS/MYL6/MYOF/NPNT/OXTR/P2RX4/PDE4B/PDE4D/PDE5A/PIK3C2A/PIK3CG/PLCE1/PPP1R12B/PPP1R13L/PTGS2/RGS2/RHOA/ROCK1/RYR2/SGCD/SLC8A1/SLC9A1/SLMAP/SMAD5/SMAD7/SPHK1/SRI/…	77
BP	GO:0010714	positive regulation of collagen metabolic process	12/2759	26/18800	0.000125745	0.00130779	0.000868188	CREB3L1/F2R/HDAC2/ITGA2/LARP6/PDGFRB/RGCC/RUNX1/SUCO/TGFB1/TGFB3/VIM	12
BP	GO:0072010	glomerular epithelium development	12/2759	26/18800	0.000125745	0.00130779	0.000868188	ASXL1/CD24/CD34/EDNRA/EDNRB/IQGAP1/JAG1/MYO1E/NOTCH2/PECAM1/PODXL/PROM1	12
BP	GO:0061387	regulation of extent of cell growth	31/2759	108/18800	0.000127382	0.00132258	0.000878004	ABL1/BMPR2/CDKL5/CTTN/CYFIP1/DBN1/DPYSL2/EFNA5/EIF4G2/FGF13/GDI1/GSK3B/IST1/MAP1B/MAP2/NRCAM/PAFAH1B1/PLXNA3/RAB11A/RAB21/RTN4/RYK/SEMA3C/SEMA3E/SEMA4A/SEMA6A/SPP1/TTL/TWF2/ULK2/WNT5A	31
BP	GO:0048644	muscle organ morphogenesis	25/2759	80/18800	0.000128241	0.00132926	0.000882435	ADARB1/ANKRD1/ARID5B/BMPR1A/CNTF/COL11A1/COL3A1/DSP/EDNRA/EFEMP2/FKBP1A/HEG1/LIF/MIR143/RBPJ/RYR2/S1PR1/SMAD4/SMAD7/TGFB1/TGFB2/TGFBR1/TPM1/WNT5A/ZFPM2	25
BP	GO:0050727	regulation of inflammatory response	85/2759	394/18800	0.000129068	0.00133558	0.000886634	ABCC1/ABHD12/ACP5/ADAMTS12/AHSG/ALOX5AP/ANXA1/APP/BCR/BIRC2/CALCRL/CCR2/CD200/CD47/CDH5/CNR2/CTSC/CX3CL1/CYLD/CYP19A1/DAGLA/DHX9/EDNRB/ELANE/ETS1/FYN/GPRC5B/GRN/GSTP1/HLA-DRB1/HLA-E/HYAL2/IDO1/IL18/IL1B/IL1R1/IL23A/IL6/ITGA2/KLF4/LACC1/LGALS1/LPL/LRRK2/MAPK13/MFHAS1/MGST2/MIR21/MIR221/NFKB1/NFKBIA/NMI/OSM/PIK3CG/PLCG1/PLK2/PPARD/PRKCD/PTGER4/PTGIS/PTGS2/PTPRC/RABGEF1/RB1/RHBDF2/SERPINE1/SHPK/SLAM…	85
BP	GO:0050670	regulation of lymphocyte proliferation	55/2759	230/18800	0.000130696	0.00135016	0.000896311	AHR/ANXA1/BCL2/CASP3/CBLB/CCR2/CD24/CD276/CD46/CD74/CD86/CTLA4/CTNNB1/EPHB2/GPR183/HAVCR2/HLA-A/HLA-DMB/HLA-DPA1/HLA-DRB1/HLA-E/HLA-G/HMGB1/ICOSLG/IDO1/IL18/IL1B/IL23A/IL6/IRF1/LGALS3/LGALS9C/LRRC32/MIR21/MNDA/NCK2/NFATC2/PDE5A/PKN1/PRKAR1A/PTPN22/PTPRC/RC3H1/RIPK2/RPS3/SH3RF1/SLC39A10/SOS2/TGFBR2/TLR4/TNFRSF21/TNFSF8/TWSG1/TYROBP/VTCN1	55
BP	GO:0030323	respiratory tube development	46/2759	183/18800	0.000131889	0.00135793	0.000901471	ADAMTS2/AP3B1/ASXL1/BMPR1A/BMPR2/CDC42/COL3A1/CRISPLD2/CTNNB1/CTSH/DAG1/GLI3/GPC3/GRHL2/HEG1/ITGA3/ITGB6/JMJD6/LAMA1/LAMA5/LIF/LOX/LTA4H/MAPK1/MMP12/MMP14/PCSK5/PDGFA/PDGFRA/PDGFRB/PDPN/PHEX/PTK7/RBPJ/RC3H2/RCN3/SMAD2/SOX9/SPRY1/SPRY2/TGFB3/TGFBR2/TULP3/WNT5A/YWHAZ/ZFPM2	46
BP	GO:0055001	muscle cell development	46/2759	183/18800	0.000131889	0.00135793	0.000901471	ACTG1/ACTN4/AKAP13/ALPK3/ANK2/ANKRD1/ATG5/ATP2A2/BCL2/BMPR1A/CAV2/CFLAR/CSRP1/CXADR/EDN1/EDNRA/EFEMP2/FHL2/FLNC/G6PD/HDAC9/HNRNPU/HOMER1/ITGB1/KDM1A/KEL/KRT19/LMNA/LOX/MYOF/NEBL/NFATC2/PDGFRA/PDGFRB/PPP3CA/PRKAR1A/RGS2/RGS4/SGCB/SGCD/SLC8A1/SMAD4/TMOD2/TMOD3/TPM1/UCHL1	46
BP	GO:0022029	telencephalon cell migration	20/2759	58/18800	0.000132996	0.00136249	0.000904495	ARL13B/CTNNB1/CXCR4/EFHC1/FGF13/FUT10/GLI3/LAMB1/LRRK2/NRG3/PAFAH1B1/PSEN1/RHOA/RTN4/SLIT2/SRGAP2/SRGAP2C/SUN1/SYNE2/ZMIZ1	20
BP	GO:0061005	cell differentiation involved in kidney development	20/2759	58/18800	0.000132996	0.00136249	0.000904495	ACTA2/ASXL1/CD24/CD34/CTNNB1/EDNRA/EDNRB/GLI3/GLIS2/GREM1/IQGAP1/JAG1/LIF/MYO1E/NOTCH2/PODXL/PRKX/PROM1/STAT1/WWTR1	20
BP	GO:0071709	membrane assembly	20/2759	58/18800	0.000132996	0.00136249	0.000904495	ANKLE2/ANXA2/CAV1/CAV2/CHMP1B/CHMP3/CHMP4B/CHMP4C/CHMP5/EPHB2/PICALM/PTEN/PTPRD/REEP3/S100A10/STX2/STX4/UBE2I/UBXN2A/UGCG	20
BP	GO:0001780	neutrophil homeostasis	9/2759	16/18800	0.00013357	0.00136384	0.000905392	ANXA1/AXL/CCR2/HMGB1/IL6/ITPKB/JAM3/PDE4B/PIK3CB	9
BP	GO:0051014	actin filament severing	9/2759	16/18800	0.00013357	0.00136384	0.000905392	CAPG/CFL1/FMNL1/GMFB/GMFG/GSN/MYH9/SRGAP2/SVIL	9
BP	GO:0010771	negative regulation of cell morphogenesis involved in differentiation	8/2759	13/18800	0.000137107	0.00139532	0.00092629	ACTN4/CORO1C/EFNA5/FBLN1/ITGB1BP1/RCC2/SPRY4/TACSTD2	8
BP	GO:1900025	negative regulation of substrate adhesion-dependent cell spreading	8/2759	13/18800	0.000137107	0.00139532	0.00092629	ACTN4/CORO1C/EFNA5/FBLN1/ITGB1BP1/RCC2/SPRY4/TACSTD2	8
BP	GO:0016236	macroautophagy	69/2759	306/18800	0.000138408	0.00140623	0.000933536	ADPRH/ARL8B/ATG16L1/ATG5/ATP2A2/ATP6V0C/ATP6V1B2/ATP6V1C1/ATP6V1D/ATP6V1E1/ATP6V1G1/ATP6V1H/CALCOCO2/CALM1/CAPNS1/CASP3/CHMP1B/CHMP3/CHMP4B/CHMP4C/CHMP5/DCN/FEZ2/GABARAP/GNAI3/HIF1A/HSPB8/LAMP2/LRRK2/MAP1LC3B/MAP3K7/MAPK8/NOD1/NPC1/PAFAH1B2/PRKAA2/PSEN1/RAB23/RAB3GAP1/RALB/RB1CC1/RIPK2/SESN1/SH3GLB1/SIRT1/SLC25A5/SMURF1/SNX14/SNX6/SNX7/SPTLC1/SPTLC2/STAM/STAM2/STX12/TBK1/TSG101/UBXN2A/UCHL1/ULK2/…	69
BP	GO:0070374	positive regulation of ERK1 and ERK2 cascade	53/2759	220/18800	0.000140275	0.00142285	0.000944571	ABL1/ACKR3/ACTA2/AKAP12/ANGPT1/APP/BMPER/C5AR1/CCL18/CCL2/CCL20/CCL4/CD44/CD74/CFLAR/CX3CL1/F2R/F2RL1/GAS6/GLIPR2/GPBAR1/GPR183/HAVCR2/HLA-DRB1/HMGB1/HTR2B/JUN/MFHAS1/MIR21/MIR221/NELFE/NOD1/NOTCH2/NOX4/NPNT/NPTN/PDGFA/PDGFC/PDGFD/PDGFRA/PDGFRB/PTEN/PTPN22/PTPRC/RAP1A/RIPK2/SLC30A10/SPRY2/TGFB1/TLR4/TNFSF11/TREM2/TRPV4	53
BP	GO:0002294	CD4-positive, alpha-beta T cell differentiation involved in immune response	22/2759	67/18800	0.000143036	0.00144652	0.00096028	ANXA1/CD86/ENTPD7/GPR183/HLA-DRA/HLA-DRB1/HMGB1/IL18/IL23A/IL6/LEF1/MALT1/MIR21/PTGER4/RC3H1/RC3H2/RELB/RIPK2/SEMA4A/SMAD7/STAT6/TMEM98	22
BP	GO:1903829	positive regulation of protein localization	94/2759	446/18800	0.000143078	0.00144652	0.00096028	ABCG1/ADAM9/ANKRD1/AP2B1/ARF6/ARHGEF5/ATP2C1/CD2AP/CDC42/CDT1/CFTR/CNPY4/CSNK2A2/CTDSPL2/DNM1L/ECT2/EPB41L2/EPHA2/EPHA3/EPHB2/EZR/F2RL1/FLNA/FYN/GAS6/GLI3/GLIS2/GNAI1/GNL3L/GPR137B/GSK3B/HCLS1/HIF1A/HLA-DRB1/HYAL2/ICE1/IL1B/ITGA3/ITGAM/ITGB1/ITGB1BP1/ITGB2/KIF5B/LGALS3/LIF/LRRC8A/MAPK8/MCU/MSN/MTCL1/MYO1C/NPTN/OXCT1/PCM1/PDCD10/PDPK1/PECAM1/PLK3/PLS1/PPARD/PPIA/PRKAA2/PRKCD/PRKCH/PRKCI/PRKD1/PSEN…	94
BP	GO:0060048	cardiac muscle contraction	37/2759	138/18800	0.000144293	0.00145641	0.000966847	ANK2/ATP1A1/ATP1B1/ATP2A2/CACNA1C/CACNA2D1/CALM1/CAMK2D/CAV1/CXCR4/DSC2/DSG2/DSP/FGF12/FGF13/FLNA/GJA1/GJA5/GJC1/GSN/KCNE4/P2RX4/PDE4B/PDE4D/PDE5A/PIK3CG/PPP1R13L/RGS2/RYR2/SGCD/SLC8A1/SLC9A1/SMAD5/SMAD7/SRI/STC1/TPM1	37
BP	GO:0007176	regulation of epidermal growth factor-activated receptor activity	13/2759	30/18800	0.000146005	0.00146648	0.000973534	ADAM17/APP/AREG/CBL/CBLB/GPRC5A/HBEGF/NCK2/PSEN1/SNX6/SOCS4/TGFA/TSG101	13
BP	GO:0036258	multivesicular body assembly	13/2759	30/18800	0.000146005	0.00146648	0.000973534	CHMP1B/CHMP3/CHMP4B/CHMP4C/CHMP5/IST1/RAB11A/STAM/STAM2/TSG101/VPS36/VPS37B/VPS4B	13
BP	GO:0060325	face morphogenesis	13/2759	30/18800	0.000146005	0.00146648	0.000973534	ARID5B/COL1A1/CRISPLD2/DKK1/LEF1/MMP2/NIPBL/PDGFRA/PLEKHA1/RAB3GAP1/SGPL1/TGFB3/TIPARP	13
BP	GO:0002444	myeloid leukocyte mediated immunity	30/2759	104/18800	0.000147368	0.00147776	0.000981022	ADAM17/ANXA3/BCR/CBL/CCR2/CXCL6/ELANE/F2RL1/FCGR1A/FER/GAB2/HLA-E/IL6/ITGAM/ITGB2/LAT2/NR4A3/PDPK1/PIK3CG/PTGDR/RABGEF1/SERPINB9/SPON2/STX4/STXBP1/STXBP3/TRAF3IP2/TREM1/TYROBP/VAMP8	30
BP	GO:0051648	vesicle localization	47/2759	189/18800	0.000147645	0.00147813	0.000981269	ACTN4/AP1M2/AP3B1/AP3M2/ATP9A/BBS7/CCDC186/CLASP2/CSNK1D/CTNNB1/CUL3/DCTN2/DNM1/DYNC1H1/FAM91A1/FBXW11/FNBP1L/KIF3A/KIF5B/KIFAP3/LRRK2/MAP2/MKKS/MYO1C/MYO1D/MYO1E/MYO5A/MYO6/NDE1/PAFAH1B1/PCDH17/PICALM/PIK3CG/PSEN1/PTEN/RAB11A/RAB11B/RAB27B/SDCBP/STAM/STARD3NL/SYT11/TANC2/TRAK1/TSG101/VPS33A/VPS4B	47
BP	GO:0002269	leukocyte activation involved in inflammatory response	18/2759	50/18800	0.000152406	0.0015198	0.00100893	APP/C5AR1/CTSC/CX3CL1/GRN/IFNGR1/IFNGR2/IL6/ITGAM/ITGB2/JUN/LRRK2/PTPRC/SPHK1/SYT11/TRAF3IP2/TREM2/TYROBP	18
BP	GO:0046580	negative regulation of Ras protein signal transduction	18/2759	50/18800	0.000152406	0.0015198	0.00100893	ABL2/ARHGAP24/CUL3/DLC1/EPHB2/HEG1/ITGA3/ITGB1/KCTD10/NF1/PPP2CB/RABGEF1/RASA2/RASA3/SPRY1/SPRY2/SPRY4/TGFB2	18
BP	GO:0043588	skin development	67/2759	296/18800	0.000152548	0.0015198	0.00100893	ADAM9/ADAMTS2/ANXA1/AP3B1/ASAH1/BCL2/BCR/CASP3/CD109/CDH11/CLDN1/CLDN4/COL1A1/COL1A2/COL3A1/COL5A1/COL5A2/CTNNB1/DKK1/DLL1/DSP/EDAR/ELOVL1/EPHA2/FLNB/FOSL2/FRAS1/FZD6/GRHL2/HDAC2/HPSE/INHBA/IRF6/ITGA2/ITGA3/ITGA6/ITGB6/JAG1/KRT7/KRT8/KRT80/LAMA5/LTB/MYSM1/NCOA3/NF1/OPN3/PALLD/PDGFA/PIP5K1A/PRKCH/PSEN1/RBPJ/ROCK1/SMAD4/SNAI1/SOX9/ST14/STK4/TGFB2/TNFRSF19/TRAF3IP2/TSG101/UGCG/WDR48/WNT5A/ZFP36	67
BP	GO:0042129	regulation of T cell proliferation	44/2759	174/18800	0.000157791	0.0015695	0.00104192	ANXA1/CASP3/CBLB/CCR2/CD24/CD276/CD46/CD86/CTLA4/CTNNB1/HAVCR2/HLA-A/HLA-DMB/HLA-DPA1/HLA-DRB1/HLA-E/HLA-G/HMGB1/ICOSLG/IDO1/IL18/IL1B/IL23A/IL6/IRF1/LGALS3/LGALS9C/LRRC32/MIR21/NCK2/PDE5A/PRKAR1A/PTPN22/PTPRC/RC3H1/RIPK2/RPS3/SH3RF1/SOS2/TGFBR2/TNFRSF21/TNFSF8/TWSG1/VTCN1	44
BP	GO:0060323	head morphogenesis	14/2759	34/18800	0.000158401	0.00157303	0.00104427	ARID5B/ATP6AP2/COL1A1/CRISPLD2/DKK1/LEF1/MMP2/NIPBL/PDGFRA/PLEKHA1/RAB3GAP1/SGPL1/TGFB3/TIPARP	14
BP	GO:0048701	embryonic cranial skeleton morphogenesis	17/2759	46/18800	0.000159603	0.00157986	0.00104881	CHST11/DLX2/EIF4A3/GLI3/GRHL2/MMP14/MMP16/MTHFD1L/NIPBL/PAX5/PDGFRA/SMAD2/SMAD3/TGFB3/TGFBR1/TGFBR2/TULP3	17
BP	GO:0061383	trabecula morphogenesis	17/2759	46/18800	0.000159603	0.00157986	0.00104881	ADAMTS1/BMPR1A/COL1A1/FBN2/FHL2/FKBP1A/GREM1/HEG1/HEY1/MMP2/RBPJ/RHOA/S1PR1/SFRP1/TGFB2/TGFBR1/THBS3	17
BP	GO:0030326	embryonic limb morphogenesis	33/2759	119/18800	0.000162188	0.00159775	0.00106067	AFF3/BMPR1A/CACNA1C/CHST11/CTNNB1/DKK1/DYNC2H1/FBN2/FRAS1/FZD6/GJA1/GLI3/GNA12/GPC3/GREM1/GRHL2/HDAC2/IFT52/LEF1/LMBR1/NIPBL/NOTCH2/PBX1/PBX2/PSEN1/RARB/RECK/ROR2/SMAD4/TGFB2/TMEM107/TULP3/WNT5A	33
BP	GO:0035113	embryonic appendage morphogenesis	33/2759	119/18800	0.000162188	0.00159775	0.00106067	AFF3/BMPR1A/CACNA1C/CHST11/CTNNB1/DKK1/DYNC2H1/FBN2/FRAS1/FZD6/GJA1/GLI3/GNA12/GPC3/GREM1/GRHL2/HDAC2/IFT52/LEF1/LMBR1/NIPBL/NOTCH2/PBX1/PBX2/PSEN1/RARB/RECK/ROR2/SMAD4/TGFB2/TMEM107/TULP3/WNT5A	33
BP	GO:0051928	positive regulation of calcium ion transport	33/2759	119/18800	0.000162188	0.00159775	0.00106067	ABL1/ANK2/ATP1B1/ATP2B1/BAK1/BDKRB1/CACNA2D1/CALM1/CASK/CAV1/CCL2/CCL4/CD19/CX3CL1/CXCL10/CXCL11/F2R/G6PD/HOMER1/HSPA2/LGALS3/P2RX4/PDGFRB/PDPK1/PKD2/PLCG1/RYR2/SLC9A1/SRI/STC1/STIM2/THY1/TRPC6	33
BP	GO:0035988	chondrocyte proliferation	11/2759	23/18800	0.000162506	0.00159832	0.00106106	BMPR2/DDR2/LEF1/MIR21/MMP14/MMP16/MUSTN1/PBXIP1/SMAD7/SOX9/STC1	11
BP	GO:0001764	neuron migration	42/2759	164/18800	0.000163233	0.00160291	0.00106411	ARHGEF2/AXL/CDKL5/COL3A1/CTNNB1/CX3CL1/CXCR4/DCDC2/DCLK1/FGF13/FGFR1/FLRT2/FYN/GAS6/GJA1/ITGA3/LRP12/MAP1B/MARK1/MARK2/NAV1/NDE1/NDN/NEO1/NIPBL/NRCAM/NRG3/NRP2/NSMF/NTRK2/PAFAH1B1/PCM1/PLXNB2/PSEN1/RAC1/SEMA6A/SH3RF1/SRGAP2/SRGAP2C/TOP2B/USP9X/ZMIZ1	42
BP	GO:1902229	regulation of intrinsic apoptotic signaling pathway in response to DNA damage	15/2759	38/18800	0.000163898	0.00160688	0.00106674	ACKR3/BCL2/BCL2L1/CCAR2/CD44/CD74/HNRNPK/KDM1A/RPL26/RPS3/SIRT1/SKIL/SNAI1/TPT1/USP47	15
BP	GO:0018210	peptidyl-threonine modification	34/2759	124/18800	0.000165198	0.00161705	0.00107349	ACVR1/APP/BCL2/CALM1/CAMK2D/CSNK2A2/DYRK1A/EOGT/GALNT3/GSK3B/HIPK1/LRRK2/MAPK1/MAPK8/MARK2/OXSR1/PARD3/PDPK1/PKN1/PRKCD/PRKD1/RIPK2/ROCK1/SMAD7/SPHK1/SPRED1/SPRED2/SPRY2/STK39/TBK1/TGFB1/TGFBR1/TGFBR2/WNT5A	34
BP	GO:0048592	eye morphogenesis	40/2759	154/18800	0.000167167	0.00163114	0.00108284	ABI2/AGTPBP1/ATF4/BAK1/BCL2/CNTF/COL5A1/COL5A2/CTNNB1/DLL1/EFEMP1/EPHA2/EPHB2/FAT1/FBN1/FBN2/FJX1/GDF11/GLI3/HIF1A/HIPK1/IFT122/JAG1/MFAP2/NF1/NIPBL/NOTCH2/NTRK2/PRDM1/PRKCI/PROM1/PTPRM/RARB/SOX9/TDRD7/THY1/TUG1/USH1C/WNT5A/ZEB1	40
BP	GO:0051092	positive regulation of NF-kappaB transcription factor activity	40/2759	154/18800	0.000167167	0.00163114	0.00108284	ANKRD42/APP/ARHGEF2/BCL10/CARD16/CAV1/CFLAR/CLEC7A/CRNN/CX3CL1/DHX9/EIF2AK2/FER/GREM1/IL18/IL1B/IRAK2/IRAK3/MALT1/MAP3K7/NOD1/NTS/PPIA/PRKCH/PRKCI/PRKD1/RIPK2/RIPK4/RPS3/RPS6KA5/RTKN2/SLCO3A1/SPHK1/TLR4/TNFSF11/TRAF1/TRAF5/TRIM22/UBE2N/WNT5A	40
BP	GO:0043010	camera-type eye development	73/2759	330/18800	0.000168907	0.0016455	0.00109238	ABI2/AGTPBP1/ATF4/ATP2B1/BAK1/BMPR2/CACNA1C/CASP2/COL4A1/CRYAB/CTNNB1/DLL1/DLX2/EFEMP1/EPHA2/EPHB2/FAT1/FBN1/FBN2/FJX1/GDF11/GJA1/GLI3/GNB1/GRHL2/HDAC2/HIF1A/HIPK1/IFT122/IMPDH2/INHBA/JAG1/JMJD6/JUN/KDM5B/KLF4/LAMA1/LAMC3/LPCAT1/MAX/NF1/NOTCH2/NPHP1/NTRK2/PDGFRA/PDGFRB/PFDN5/PPP1R13L/PROM1/PSEN1/PTPRM/RAB3GAP1/RHOJ/SKIL/SMAD3/SMARCA4/SMARCD3/SOX9/SPRED1/SPRED2/SPRY1/SPRY2/TDRD7/TGFB2/TGFBR1/TGFBR…	73
BP	GO:0060249	anatomical structure homeostasis	71/2759	319/18800	0.000169677	0.0016504	0.00109563	ACP5/ACTG1/AKT3/ALB/ALDOA/ANGPT1/ATP1B2/ATP2B1/B2M/BCL2/CCR2/CD34/CDH5/CHMP4B/CLDN1/COL2A1/COL3A1/CSF1/CTNNB1/CTSH/CTSK/CX3CL1/CXADR/CYTL1/DRAM2/F2R/GJA1/GPR137B/HIF1A/HOMER1/IL6/ITGB1/ITGB3/ITGB6/JAM2/JAM3/LAMA2/LAMC1/LAMP2/LCA5/LOX/LPCAT1/LYZ/MAK/MKKS/MUC13/NF1/NOX4/P2RX4/PECAM1/PIWIL4/PROM1/PTGS2/RB1/RCN3/S1PR1/SLC12A2/SOX9/SPP1/STK39/TAOK1/TJP1/TLR4/TMEM119/TNFAIP3/TNFRSF11B/TNFSF11/UBASH3B/U…	71
BP	GO:0050679	positive regulation of epithelial cell proliferation	51/2759	211/18800	0.000169988	0.00165081	0.0010959	ADAM17/AKT3/AREG/BMPR1A/BMPR2/C5AR1/CAV2/CDC42/CFLAR/CLDN1/CRNN/CTNNB1/CYBA/F3/FGFR1/GPBAR1/GRN/HAS2/HIF1A/HMGB1/HTR2B/ITGB3/JUN/KDM5B/LAMB1/LAMC1/MIR21/MIR29A/MIR495/MMP12/NF1/NOTCH2/NR4A3/NRAS/NRP2/PDCL3/PDPK1/PKHD1/PLCG1/PRKD1/RTN4/SFRP1/SIRT1/SOX9/SP1/TGFA/TGFBR1/TNFAIP3/WDR48/WNT5A/ZNF304	51
BP	GO:0034103	regulation of tissue remodeling	26/2759	86/18800	0.000173687	0.00168408	0.00111799	BCR/CEACAM1/DDR2/GJA1/GPR137B/GREM1/IL18/IL23A/IL6/ITGB3/MIR143/MIR29B1/NF1/PPP3CA/ROCK1/RUNX1/S1PR1/SFRP1/SPP1/SUCO/TGFB1/TMEM119/TNFAIP3/TNFRSF11B/TNFSF11/UBASH3B	26
BP	GO:0010959	regulation of metal ion transport	86/2759	403/18800	0.000174217	0.00168657	0.00111964	ABL1/ACTN4/AHNAK/ANK2/ATF4/ATG5/ATP1A1/ATP1B1/ATP1B2/ATP1B3/ATP2B1/B2M/BAK1/BCL2/BDKRB1/CACNA1C/CACNA2D1/CALM1/CAMK2D/CASK/CAV1/CCL2/CCL4/CD19/CD63/CTNNB1/CX3CL1/CXCL10/CXCL11/CXCR4/CYBA/F2R/FGF12/FGF13/FKBP1A/FLNA/FXYD2/FXYD5/FYN/G6PD/GEM/HOMER1/HOMER3/HSPA2/ITGB1/KCNAB2/KCNE4/KEL/KIF5B/LGALS3/MIR21/MIR29B1/NETO2/OXSR1/P2RX4/PDE4B/PDE4D/PDGFRB/PDPK1/PIK3CG/PKD2/PLCG1/PRKD1/PSEN2/PTGS2/RGS4/RHOA/…	86
BP	GO:0055117	regulation of cardiac muscle contraction	24/2759	77/18800	0.000181456	0.00175388	0.00116433	ANK2/ATP1B1/ATP2A2/CACNA1C/CALM1/CAMK2D/CAV1/DSC2/DSG2/DSP/FGF13/GJA5/P2RX4/PDE4B/PDE4D/PDE5A/PIK3CG/RGS2/RYR2/SLC8A1/SLC9A1/SMAD7/SRI/STC1	24
BP	GO:0002287	alpha-beta T cell activation involved in immune response	22/2759	68/18800	0.000182451	0.00175524	0.00116523	ANXA1/CD86/ENTPD7/GPR183/HLA-DRA/HLA-DRB1/HMGB1/IL18/IL23A/IL6/LEF1/MALT1/MIR21/PTGER4/RC3H1/RC3H2/RELB/RIPK2/SEMA4A/SMAD7/STAT6/TMEM98	22
BP	GO:0002293	alpha-beta T cell differentiation involved in immune response	22/2759	68/18800	0.000182451	0.00175524	0.00116523	ANXA1/CD86/ENTPD7/GPR183/HLA-DRA/HLA-DRB1/HMGB1/IL18/IL23A/IL6/LEF1/MALT1/MIR21/PTGER4/RC3H1/RC3H2/RELB/RIPK2/SEMA4A/SMAD7/STAT6/TMEM98	22
BP	GO:0002720	positive regulation of cytokine production involved in immune response	22/2759	68/18800	0.000182451	0.00175524	0.00116523	B2M/BCL10/CD74/CLEC7A/F2RL1/GPRC5B/HLA-A/HLA-E/HLA-G/IL18/IL1B/IL1R1/IL6/LACC1/LAPTM5/MALT1/MAP3K7/NR4A3/SIRT1/SPON2/TLR4/WNT5A	22
BP	GO:0003012	muscle system process	94/2759	449/18800	0.000183585	0.00176339	0.00117064	ACTA2/AKAP13/ALDOA/ANK2/ATP1A1/ATP1B1/ATP2A2/ATP2B1/CACNA1C/CACNA2D1/CALCRL/CALD1/CALM1/CAMK2D/CAV1/CFLAR/CRYAB/CTTN/CXCR4/CYBA/DAG1/DAPK3/DOCK5/DSC2/DSG2/DSP/EDN1/EDNRA/EDNRB/F2R/FBXO32/FGF12/FGF13/FLNA/G6PD/GJA1/GJA5/GJC1/GSN/HDAC2/HOMER1/HSBP1/HTR2B/IL1B/ITGA2/JARID2/KCNE4/LMCD1/LMNA/MIR143/MIR21/MKKS/MYL6/MYOF/NPNT/NR4A3/OXTR/P2RX4/PDE4B/PDE4D/PDE5A/PDE9A/PIK3C2A/PIK3CG/PLCE1/PPP1R12B/PPP1R13…	94
BP	GO:0018107	peptidyl-threonine phosphorylation	32/2759	115/18800	0.000188829	0.00181021	0.00120172	ACVR1/APP/BCL2/CALM1/CAMK2D/CSNK2A2/DYRK1A/GSK3B/HIPK1/LRRK2/MAPK1/MAPK8/MARK2/OXSR1/PARD3/PDPK1/PKN1/PRKCD/PRKD1/RIPK2/ROCK1/SMAD7/SPHK1/SPRED1/SPRED2/SPRY2/STK39/TBK1/TGFB1/TGFBR1/TGFBR2/WNT5A	32
BP	GO:0001954	positive regulation of cell-matrix adhesion	19/2759	55/18800	0.000189047	0.00181021	0.00120172	ABL1/CCL28/CDK6/CSF1/CX3CL1/DAG1/EFEMP2/FMN1/GSK3B/ITGB1BP1/LIMS1/MAP4K4/PLEKHA2/RAC1/ROCK1/S100A10/SFRP1/SMAD3/THY1	19
BP	GO:0002262	myeloid cell homeostasis	41/2759	160/18800	0.000191357	0.00182948	0.00121451	ABCB10/ADAM17/ADAR/ANXA1/AXL/B2M/BAK1/BRD1/CASP3/CCR2/CDK6/ETS1/G6PD/HCLS1/HIF1A/HMGB1/IL6/INHBA/ITPKB/JAM3/JMJD6/KITLG/KLF1/MAEA/MFHAS1/MIR221/NCSTN/PDE4B/PIK3CB/PTBP3/RB1/RCOR1/RPS14/SLC15A4/SLC25A5/SMAD5/SMAP1/STAT1/TMOD3/TRAF3IP2/ZFP36	41
BP	GO:0030203	glycosaminoglycan metabolic process	33/2759	120/18800	0.000192639	0.00183888	0.00122075	ANGPT1/B3GNT2/B3GNT3/B4GALT4/BGN/CD44/CHST1/CHST11/CHST15/CHST9/CHSY1/CSGALNACT1/CSGALNACT2/DCN/DSEL/EDNRA/EDNRB/EXT2/GLB1/GNS/HAS2/HEXA/HEXB/HPSE/HS2ST1/HYAL2/IL1B/ITIH5/NFKB1/PDGFRB/TGFB1/TNFAIP6/UST	33
BP	GO:0050868	negative regulation of T cell activation	34/2759	125/18800	0.000195382	0.00186218	0.00123622	ANXA1/CASP3/CBFB/CBLB/CD74/CD86/CEACAM1/CTLA4/DUSP22/FGL2/GLI3/HAVCR2/HLA-DRB1/HLA-G/HMGB1/IDO1/IRF1/LAPTM5/LGALS3/LGALS9C/LRRC32/MIR21/PAG1/PDE5A/PRKAR1A/PTPN22/RC3H1/RC3H2/RUNX1/SMAD7/SOCS6/TNFRSF21/TWSG1/VTCN1	34
BP	GO:0072012	glomerulus vasculature development	12/2759	27/18800	0.000196224	0.00186443	0.00123772	ACTA2/ANGPT1/CD34/CFLAR/EDNRA/EGR1/NOTCH2/NOTCH3/PDGFD/PDGFRA/PDGFRB/PECAM1	12
BP	GO:0097205	renal filtration	12/2759	27/18800	0.000196224	0.00186443	0.00123772	CD34/CYBA/EDNRA/F2R/F2RL1/GAS6/GJA5/ITGA3/MCAM/MYO1E/SULF1/SULF2	12
BP	GO:1902414	protein localization to cell junction	28/2759	96/18800	0.000196697	0.00186605	0.00123879	ACTG1/ADAM10/ARHGEF18/CDH5/CLSTN1/DAG1/DSP/GPC4/GPC6/GRIN2A/HEG1/HOMER1/JAK1/JAM3/KIF3A/KIF5B/MPP7/PECAM1/RAB11A/RAB27B/RAP1A/SNAP25/STX3/TJP1/VCL/VPS35/WNT5A/ZDHHC7	28
BP	GO:0001885	endothelial cell development	21/2759	64/18800	0.000203249	0.00191888	0.00127386	ADD1/CDH5/CLDN1/COL15A1/EDNRA/EDNRB/EZR/F2RL1/HEG1/HPSE/IL1B/MSN/MYADM/PDE4D/PECAM1/RAP1A/ROCK1/STC1/TJP1/VCL/VEZF1	21
BP	GO:0060760	positive regulation of response to cytokine stimulus	21/2759	64/18800	0.000203249	0.00191888	0.00127386	ADAM17/AXL/CD74/CSF1/CXCR4/DHX9/EDN1/GAS6/HIF1A/IL1R1/LAPTM5/LRRC70/LSM14A/MMP12/PAFAH1B1/RIPK2/TBK1/TLR4/TREM2/USP27X/WNT5A	21
BP	GO:0051496	positive regulation of stress fiber assembly	18/2759	51/18800	0.000203513	0.00191888	0.00127386	ABL1/ARHGEF10/ARHGEF5/CD47/CDC42/ITGB1BP1/LPAR1/PAK1/RAC1/RGCC/RHOA/RHOC/S100A10/SFRP1/SMAD3/TGFB3/TGFBR1/TPM1	18
BP	GO:0071622	regulation of granulocyte chemotaxis	18/2759	51/18800	0.000203513	0.00191888	0.00127386	AKIRIN1/C3AR1/C5AR1/CD74/CSF1/CXCL8/DNM1L/EDN1/IL23A/JAM3/MAPK1/MCU/RAC1/S100A14/SLIT2/THBS1/TNFAIP6/TRPV4	18
BP	GO:0032495	response to muramyl dipeptide	10/2759	20/18800	0.000204448	0.00192181	0.00127581	ARHGEF2/CHMP5/JAG1/LDOC1/NFKBIA/NOD1/PTPN22/RIPK2/TNFAIP3/VIM	10
BP	GO:0046794	transport of virus	10/2759	20/18800	0.000204448	0.00192181	0.00127581	CAV1/CAV2/DYNLT1/EPS15/KPNA2/KPNA3/NMT2/NUP153/RNASEK/SIGLEC1	10
BP	GO:0003281	ventricular septum development	23/2759	73/18800	0.000205195	0.00192589	0.00127852	ACVR1/AP2B1/BMPR1A/BMPR2/DCTN5/GJA5/HEG1/HEY1/HEYL/LUZP1/MATR3/PRDM1/PTK7/RBPJ/SLIT2/SMAD4/SMAD7/SOX4/TGFB2/TGFBR1/TGFBR2/WNT5A/ZFPM2	23
BP	GO:2001242	regulation of intrinsic apoptotic signaling pathway	43/2759	171/18800	0.000212634	0.00199267	0.00132285	ACKR3/ARHGEF2/BCL2/BCL2L1/BCLAF1/CAV1/CCAR2/CD44/CD74/CREB3L1/CYLD/DNM1L/HIF1A/HNRNPK/KDM1A/LRRK2/MCL1/MIR21/NCK2/NFE2L2/NONO/PIK3CB/PLAGL2/PLAUR/PMAIP1/PPIA/PRKRA/PTGS2/PTPN1/RPL26/RPS3/RPS7/RTKN2/SFPQ/SGMS1/SIRT1/SKIL/SNAI1/TPT1/TREM2/USP47/VDAC2/YBX3	43
BP	GO:1901216	positive regulation of neuron death	26/2759	87/18800	0.000213563	0.00199833	0.00132661	ABL1/ATF4/CAPN2/CASP2/CASP3/CASP8/CDC42/CTNNB1/DKK1/EFNB2/EGR1/FYN/GRN/GSK3B/ITGAM/ITGB2/MCL1/NF1/NQO1/PICALM/RHOA/SRPK2/TGFB2/TLR4/TYROBP/WNT5A	26
BP	GO:0001774	microglial cell activation	17/2759	47/18800	0.000216142	0.00201635	0.00133857	APP/C5AR1/CTSC/CX3CL1/GRN/IFNGR1/IFNGR2/IL6/ITGAM/ITGB2/JUN/LRRK2/PTPRC/SPHK1/SYT11/TREM2/TYROBP	17
BP	GO:0036230	granulocyte activation	17/2759	47/18800	0.000216142	0.00201635	0.00133857	ANXA1/ANXA3/BCR/CCR2/CXCL6/CXCL8/F2RL1/GRN/IL18/ITGAM/ITGB2/PREX1/PRKCD/STX4/STXBP3/TRAF3IP2/TYROBP	17
BP	GO:0036257	multivesicular body organization	13/2759	31/18800	0.00021784	0.00202604	0.001345	CHMP1B/CHMP3/CHMP4B/CHMP4C/CHMP5/IST1/RAB11A/STAM/STAM2/TSG101/VPS36/VPS37B/VPS4B	13
BP	GO:0150117	positive regulation of cell-substrate junction organization	13/2759	31/18800	0.00021784	0.00202604	0.001345	ABL1/ARF6/FMN1/ITGB1BP1/LIMS1/MAP4K4/MAPRE2/RAC1/ROCK1/S100A10/SFRP1/SMAD3/THY1	13
BP	GO:2000116	regulation of cysteine-type endopeptidase activity	54/2759	229/18800	0.000218694	0.00203091	0.00134824	APAF1/AQP1/ARL6IP5/BAK1/BCL10/BIRC2/CARD16/CASP2/CASP8/CAST/CD44/CFLAR/CLEC7A/CRYAB/CTSH/DLC1/EGLN3/F2R/F3/FAS/FYN/GAS6/GRIN2A/GSN/HMGB1/IFI16/IFT57/IGBP1/KLF4/LAPTM5/MALT1/MICAL1/MTCH1/NOD1/PERP/PLAUR/PMAIP1/PTGS2/RHOA/RIPK2/RNF34/RPS27L/RPS3/RPS6KA1/RPS6KA3/SERPINB9/SH3RF1/SIRT1/SMAD3/THBS1/TNFAIP8/TNFSF15/UACA/USP47	54
BP	GO:0051896	regulation of protein kinase B signaling	46/2759	187/18800	0.000225633	0.00208932	0.00138701	ANGPT1/AXL/CX3CL1/DAG1/EPHA2/F3/FGFR1/GAS6/HBEGF/HCLS1/HLA-G/HPSE/HYAL2/IGF1R/IL18/ITGB1/ITGB1BP1/MFHAS1/MIR143/MIR21/MIR221/MIR29A/MIR29B1/NOX4/NTRK2/NTS/OSBPL8/OSM/P2RX4/PDGFA/PIK3CB/PIK3CG/PIK3R5/PKHD1/PLEKHA1/PPP2CA/PTEN/RCN3/RTN4/SIRT1/SPRY2/TGFB1/TGFBR1/THBS1/TNFSF11/TXN	46
BP	GO:0042554	superoxide anion generation	16/2759	43/18800	0.000225661	0.00208932	0.00138701	ACP5/CLEC7A/CYBA/DUOX2/EDN1/F2RL1/GNAI3/GSTP1/ITGAM/ITGB2/NCF2/NOX4/PRKCD/SH3PXD2B/TGFB1/TYROBP	16
BP	GO:0045727	positive regulation of translation	37/2759	141/18800	0.000231062	0.00213611	0.00141807	AGO2/CSDE1/DHX9/EIF3D/EIF3E/EIF4A3/EIF4G2/HABP4/HNRNPD/HNRNPU/IL6/ITGA2/KHDRBS1/LARP4B/LARP6/NCK2/PABPC1/PKM/PLXNB2/POLDIP3/POLR2G/PPP1R15A/PRR16/RBM3/RHOA/RPL26/RPL5/RPS27L/RPS4X/SAMD4A/SOX4/SYNCRIP/THBS1/UPF3A/VIM/YBX3/YTHDF3	37
BP	GO:0072175	epithelial tube formation	36/2759	136/18800	0.000231788	0.00213714	0.00141875	ABL1/APAF1/BCL10/CASP3/COBL/CTHRC1/CTNNB1/DLC1/FZD6/GREM1/GRHL2/HIF1A/HNF1B/IFT122/IFT52/IFT57/LUZP1/MIB1/MTHFD1L/PLXNB2/PODXL/PTK7/RALA/RPS7/SFRP1/SHROOM3/SOX4/SOX9/SPINT1/SPINT2/ST14/STK4/TGFB1/TGFB2/TULP3/WNT5A	36
BP	GO:0051924	regulation of calcium ion transport	58/2759	251/18800	0.000231868	0.00213714	0.00141875	ABL1/AHNAK/ANK2/ATG5/ATP1B1/ATP2B1/BAK1/BCL2/BDKRB1/CACNA1C/CACNA2D1/CALM1/CAMK2D/CASK/CAV1/CCL2/CCL4/CD19/CTNNB1/CX3CL1/CXCL10/CXCL11/CXCR4/CYBA/F2R/FKBP1A/FYN/G6PD/GEM/HOMER1/HOMER3/HSPA2/LGALS3/MIR21/P2RX4/PDE4B/PDE4D/PDGFRB/PDPK1/PIK3CG/PKD2/PLCG1/PRKD1/PSEN2/PTGS2/RGS4/RHOA/RRAD/RYR2/SESTD1/SLC8A1/SLC9A1/SRI/STC1/STIM2/THY1/TRPC6/UBASH3B	58
BP	GO:0060541	respiratory system development	49/2759	203/18800	0.000233359	0.00214767	0.00142575	ADAMTS2/AP3B1/ASXL1/BMPR1A/BMPR2/CDC42/COL3A1/CRISPLD2/CTNNB1/CTSH/DAG1/DISP1/GLI3/GPC3/GRHL2/HEG1/ITGA3/ITGB6/JMJD6/LAMA1/LAMA5/LEF1/LIF/LOX/LTA4H/MAPK1/MMP12/MMP14/MSC/PDGFA/PDGFRA/PDGFRB/PDPN/PHEX/PTK7/RBPJ/RC3H2/RCN3/SMAD2/SMCHD1/SOX9/SPRY1/SPRY2/TGFB3/TGFBR2/TULP3/WNT5A/YWHAZ/ZFPM2	49
BP	GO:0051651	maintenance of location in cell	52/2759	219/18800	0.000236485	0.00217319	0.00144269	ABL1/ALB/ANK2/ANKRD13C/ARHGAP21/ARL2/ARL2BP/ATG5/ATP7B/BDKRB1/CACNA1C/CALM1/CAMK2D/CAV1/CD19/CX3CL1/CXCL10/CXCL11/CYBA/DBN1/F2R/FKBP1A/FTH1/GSN/HNRNPU/HTR2B/ITPR3/KDELR3/MCOLN3/PAFAH1B1/PDE4D/PDPK1/PKD2/PLCG1/PRKD1/PSEN1/PTPRC/RANGAP1/RASA3/RYR2/SKP1/SLC30A4/SLC8A1/SRGN/SRI/SUN1/THY1/TMSB10/TMSB4X/TWF2/TXN/UBASH3B	52
BP	GO:2001237	negative regulation of extrinsic apoptotic signaling pathway	28/2759	97/18800	0.000238309	0.00218669	0.00145165	ACVR1/ARHGEF2/BCL2/BCL2L1/CFLAR/COL2A1/CTNNA1/CTTN/CX3CL1/FAIM/GSK3B/GSTP1/IL1B/ITGA6/ITGAV/ITPRIP/LGALS3/LMNA/MCL1/MIR221/PEA15/RB1CC1/RNF34/SERPINE1/SH3RF1/TGFBR1/THBS1/TNFAIP3	28
BP	GO:0060395	SMAD protein signal transduction	25/2759	83/18800	0.000244826	0.00224315	0.00148913	BMPR1A/BMPR2/GDF11/INHBA/INHBB/ITGB6/JUN/LNPEP/NCEH1/NUP93/ROR2/SMAD2/SMAD3/SMAD4/SMAD5/SMAD7/SUB1/TGFB1/TGFB2/TGFB3/TGFBR1/VEPH1/VIM/WWTR1/ZMIZ1	25
BP	GO:0043923	positive regulation by host of viral transcription	9/2759	17/18800	0.000246869	0.00225181	0.00149488	CCNT1/CHD1/JUN/LEF1/SMARCA4/SMARCB1/SNW1/SP1/TAF11	9
BP	GO:0051895	negative regulation of focal adhesion assembly	9/2759	17/18800	0.000246869	0.00225181	0.00149488	CLASP2/CORO1C/DLC1/DUSP22/ITGB1BP1/MMP14/PTEN/RCC2/THBS1	9
BP	GO:0150118	negative regulation of cell-substrate junction organization	9/2759	17/18800	0.000246869	0.00225181	0.00149488	CLASP2/CORO1C/DLC1/DUSP22/ITGB1BP1/MMP14/PTEN/RCC2/THBS1	9
BP	GO:0033209	tumor necrosis factor-mediated signaling pathway	30/2759	107/18800	0.000255683	0.00232876	0.00154597	ACTN4/ADAM17/BIRC2/CARD16/CASP8/CCDC3/CYLD/F2RL1/FAS/GAS6/GSTP1/HIPK1/ILK/KRT18/LAPTM5/LIMS1/NFKBIA/PIAS3/PLVAP/PPP2CB/RRAGA/SPHK1/STAT1/TMSB4X/TNFAIP3/TNFRSF19/TNFSF11/TRAF1/TRAF3IP2/TRAF5	30
BP	GO:0032528	microvillus organization	11/2759	24/18800	0.000260351	0.00236777	0.00157186	ATP8B1/EZR/FXYD5/GLDN/KLF5/PLS1/PODXL/RAP2A/TNIK/TWF2/USH1C	11
BP	GO:0035148	tube formation	39/2759	152/18800	0.000263081	0.00238596	0.00158394	ABL1/APAF1/BCL10/CASP3/COBL/CTHRC1/CTNNB1/DLC1/EDAR/FZD6/GREM1/GRHL2/HIF1A/HNF1B/IFT122/IFT52/IFT57/ITGB1BP1/LUZP1/MIB1/MTHFD1L/PLXNB2/PODXL/PTK7/RALA/RPS7/SFRP1/SHROOM3/SOX4/SOX9/SPINT1/SPINT2/ST14/STK4/TGFB1/TGFB2/TULP3/WNT5A/YWHAZ	39
BP	GO:0006887	exocytosis	77/2759	357/18800	0.000263127	0.00238596	0.00158394	ABCC4/ANK1/ANXA1/ANXA3/ARFGEF1/ARHGAP17/ARL8B/ATP2A2/ATP9A/BCR/CADPS/CASK/CBL/CCR2/CDK16/CEACAM1/CFTR/CLASP2/EXOC2/EXOC6/EXOC6B/F2RL1/FER/GAB2/GSK3B/ITGAM/ITGB2/LAMP1/LAT2/LRRK2/MICAL1/MYH9/NR4A3/PAK1/PDPK1/PIK3C2A/PIK3CG/PSEN1/PTGDR/RAB10/RAB11A/RAB11B/RAB11FIP1/RAB21/RAB25/RAB27B/RAB31/RAB3GAP1/RAB3IP/RAB8B/RAB9A/RABGEF1/RALA/RALB/RAP1A/RSC1A1/SCRN1/SDCBP/SNAP25/STAM/STX11/STX2/STX3/STX4/STXBP1…	77
BP	GO:0021537	telencephalon development	57/2759	247/18800	0.000270798	0.00245192	0.00162773	AGTPBP1/ANXA3/AQP1/ARL13B/ATP1B2/BTBD3/CASP3/CDK6/CNTNAP2/COL3A1/CSNK2A2/CTNNB1/CXCR4/DCLK2/DLX2/DPCD/EFHC1/EPHB2/FGF13/FUT10/GLI3/GSK3B/HIF1A/ID4/IGF1R/INHBA/KDM1A/LAMB1/LEF1/LRRK2/MKKS/NDE1/NF1/NIN/NRG3/NTRK2/OXTR/PAFAH1B1/PAX5/PLXNA3/PSEN1/PTEN/RARB/RHOA/RTN4/RYK/SLC38A2/SLC8A1/SLIT2/SRGAP2/SRGAP2C/SUN1/SYNE2/TACC1/WNT5A/ZMIZ1/ZSWIM6	57
BP	GO:0031642	negative regulation of myelination	7/2759	11/18800	0.000278317	0.00251592	0.00167021	CTSC/FIG4/JAM2/MTMR2/PTEN/TMEM98/TNFRSF21	7
BP	GO:1902043	positive regulation of extrinsic apoptotic signaling pathway via death domain receptors	8/2759	14/18800	0.000278684	0.00251592	0.00167021	PEA15/PMAIP1/PTEN/SFRP1/SKIL/STK4/THBS1/TIMP3	8
BP	GO:0051650	establishment of vesicle localization	43/2759	173/18800	0.000279245	0.0025173	0.00167113	ACTN4/AP1M2/AP3B1/AP3M2/ATP9A/BBS7/CCDC186/CLASP2/CSNK1D/CTNNB1/CUL3/DCTN2/DNM1/DYNC1H1/FAM91A1/FBXW11/FNBP1L/KIF3A/KIF5B/KIFAP3/LRRK2/MAP2/MKKS/MYO1C/MYO1D/MYO1E/MYO5A/MYO6/NDE1/PAFAH1B1/PICALM/PSEN1/RAB11A/RAB11B/RAB27B/SDCBP/STAM/STARD3NL/SYT11/TANC2/TRAK1/TSG101/VPS4B	43
BP	GO:0006970	response to osmotic stress	24/2759	79/18800	0.000280091	0.00251754	0.00167129	ABCB1/AKR1B1/AQP1/ARHGEF2/CASP3/CLDN1/FMO1/ICOSLG/ITGA2/LRRC8A/LRRC8C/MAPK13/OXSR1/PDPK1/PKD2/PKN1/PLK3/PTGS2/RELB/SLC12A2/STK39/TRPV4/XRCC5/YBX3	24
BP	GO:0014068	positive regulation of phosphatidylinositol 3-kinase signaling	24/2759	79/18800	0.000280091	0.00251754	0.00167129	ANGPT1/CBL/DCN/F2R/F2RL1/FGFR1/HCLS1/IGF1R/IL18/MIR21/NTRK2/OSM/PDGFA/PDGFC/PDGFD/PDGFRA/PDGFRB/PPARD/ROR2/SIRT1/SOX9/TGFB2/TREM2/UBE3A	24
BP	GO:0060349	bone morphogenesis	28/2759	98/18800	0.000287552	0.00258085	0.00171331	ACP5/BMPR2/CHSY1/COL13A1/COL1A1/COL2A1/COL3A1/CSGALNACT1/EXT2/FOXN3/GLG1/GLI3/HAS2/MMP14/MMP16/NAB1/RAB23/RARB/SERPINH1/SFRP4/SOX9/STC1/TGFB3/TGFBR2/THBS3/TMEM107/TMEM119/TRPV4	28
BP	GO:0007405	neuroblast proliferation	20/2759	61/18800	0.000289059	0.00258174	0.00171391	ARHGEF2/CTNNA1/CTNNB1/CX3CL1/DAGLA/DOCK7/EML1/FGF13/GLI3/HIF1A/ID4/KDM1A/LEF1/LRRK2/NDE1/NF1/PAFAH1B1/PLXNB2/RAB10/SMARCD3	20
BP	GO:0030865	cortical cytoskeleton organization	20/2759	61/18800	0.000289059	0.00258174	0.00171391	AKAP11/ARF6/ECT2/EPB41L2/EPB41L3/EZR/FMNL1/FMNL2/FMNL3/NCKAP1/PAFAH1B1/PLS1/PPP2R3C/RAC1/RHOA/RHOC/RHOH/RND1/ROCK1/TRPV4	20
BP	GO:0032233	positive regulation of actin filament bundle assembly	20/2759	61/18800	0.000289059	0.00258174	0.00171391	ABL1/ARHGEF10/ARHGEF5/CD47/CDC42/CX3CL1/ITGB1BP1/LPAR1/PAK1/RAC1/RGCC/RHOA/RHOC/S100A10/SFRP1/SMAD3/SWAP70/TGFB3/TGFBR1/TPM1	20
BP	GO:0061028	establishment of endothelial barrier	17/2759	48/18800	0.000289329	0.00258174	0.00171391	ADD1/CDH5/CLDN1/EDNRA/EDNRB/EZR/F2RL1/HPSE/IL1B/MSN/MYADM/PDE4D/PECAM1/RAP1A/ROCK1/TJP1/VCL	17
BP	GO:0010522	regulation of calcium ion transport into cytosol	29/2759	103/18800	0.000297334	0.0026378	0.00175112	ABL1/ANK2/ATG5/BAK1/BCL2/BDKRB1/CACNA1C/CALM1/CAMK2D/CAV1/CD19/CX3CL1/CXCL10/CXCL11/CYBA/F2R/FKBP1A/FYN/P2RX4/PDE4D/PDPK1/PKD2/PLCG1/PRKD1/RYR2/SLC8A1/SRI/THY1/UBASH3B	29
BP	GO:0048024	regulation of mRNA splicing, via spliceosome	29/2759	103/18800	0.000297334	0.0026378	0.00175112	CELF2/CWC22/DDX5/DYRK1A/HNRNPA1/HNRNPA2B1/HNRNPK/HNRNPU/JMJD6/KHDRBS1/NOVA1/NUP98/PCBP4/QKI/RAVER2/RBM24/RBM3/RBM8A/RNPS1/SNW1/SON/SRPK1/SRPK2/SRRM1/SRSF12/SRSF3/THRAP3/WTAP/YTHDC1	29
BP	GO:1901796	regulation of signal transduction by p53 class mediator	29/2759	103/18800	0.000297334	0.0026378	0.00175112	ANKRD1/BCL2/C16orf72/CD44/CD74/DDX5/DYRK1A/HNRNPK/KAT6A/KDM1A/MIR21/MLF1/PLK3/PMAIP1/RNF34/RPL23/RPL26/RPL37/RPL5/RPS15/RPS20/RPS7/SIRT1/SMYD2/SNAI1/SOX4/SPRED1/SPRED2/USP7	29
BP	GO:1903076	regulation of protein localization to plasma membrane	29/2759	103/18800	0.000297334	0.0026378	0.00175112	APPL1/ARF6/ATP2C1/BCL2L1/CNPY4/EPHA2/EPHA3/EPHB2/EZR/ITGA3/ITGB1/KIF5B/LGALS3/LYPD1/MMP14/PDPK1/PICALM/PLS1/PPFIA1/PRKCH/PRKCI/PTPN9/RSC1A1/STX3/STX4/TGFB1/TREM2/VAMP8/ZDHHC7	29
BP	GO:0010818	T cell chemotaxis	12/2759	28/18800	0.000297754	0.0026378	0.00175112	ADAM10/ADAM17/CCR2/CXCL10/CXCL11/CXCL16/GPR183/OXSR1/PIK3CG/SLC12A2/STK39/WNT5A	12
BP	GO:0016241	regulation of macroautophagy	40/2759	158/18800	0.000298522	0.00264081	0.00175312	ATG5/ATP6V0C/ATP6V1B2/ATP6V1C1/ATP6V1D/ATP6V1E1/ATP6V1G1/ATP6V1H/CALCOCO2/CAPNS1/CASP3/CHMP4B/DCN/FEZ2/GNAI3/HIF1A/HSPB8/LRRK2/MAP3K7/MAPK8/NOD1/NPC1/PAFAH1B2/PRKAA2/RAB3GAP1/RALB/RIPK2/SESN1/SH3GLB1/SIRT1/SLC25A5/SNX6/SNX7/SPTLC1/SPTLC2/TBK1/UCHL1/VPS26A/VPS35/WAC	40
BP	GO:0035051	cardiocyte differentiation	39/2759	153/18800	0.000303881	0.00268436	0.00178203	ACVR1/AKAP13/ALPK3/ATG5/BMPR1A/CDC42/CXADR/DKK1/DLL1/EDN1/EDNRA/EFNB2/FHL2/G6PD/GREM1/HNRNPU/ITGB1/JAG1/KDM6B/LMNA/MAPK1/MIR21/NEBL/NOX4/PDGFRA/PDGFRB/RARB/RBPJ/RGS2/RGS4/SEMA3C/SGCB/SGCD/SLC8A1/SLC9A1/SMAD4/SPRY1/TGFB1/TGFB2	39
BP	GO:0070997	neuron death	76/2759	353/18800	0.000304366	0.00268479	0.00178232	ABL1/ADARB1/ANGPT1/AP2B1/APAF1/APP/ARL6IP5/ATF4/AXL/BCL2/BCL2L1/BTBD10/CAPN2/CASP2/CASP3/CASP8/CBL/CCL2/CD200/CD34/CDC42/CHMP4B/CNTF/CSF1/CTNNB1/CX3CL1/DKK1/EFNB2/EGLN3/EGR1/ENO2/F2R/FAS/FYN/G6PD/GRN/GSK3B/HIF1A/ITGAM/ITGB2/JUN/LRRK2/MAP2K4/MAX/MCL1/MECP2/NCSTN/NF1/NONO/NQO1/NR4A3/NSMF/NTF4/NTRK2/PICALM/PRKCI/PSEN1/RB1/RHOA/ROCK1/SET/SIRT1/SLC30A10/SLC9A1/SNX6/SRPK2/STXBP1/TBK1/TGFB2/TGFB3/TLR4/T…	76
BP	GO:0021795	cerebral cortex cell migration	16/2759	44/18800	0.000306715	0.00270164	0.0017935	CTNNB1/EFHC1/FGF13/FUT10/GLI3/LAMB1/PAFAH1B1/PSEN1/RHOA/RTN4/SLIT2/SRGAP2/SRGAP2C/SUN1/SYNE2/ZMIZ1	16
BP	GO:0051962	positive regulation of nervous system development	61/2759	270/18800	0.000309666	0.00272168	0.00180681	ACTR2/AGRN/BMPR2/CAPRIN1/CDKL5/CLSTN1/CTNNB1/CUX1/CX3CL1/CXCR4/CYFIP1/DAG1/DBN1/DICER1/EFNA5/EIF4G2/EPHB2/FAIM/FLRT2/FLRT3/GDI1/GLI3/HDAC2/HIF1A/IL1B/IL6/IST1/KDM1A/LIF/LRRN1/MAP1B/MIR221/NAP1L1/NIN/NPTN/NTRK2/OXTR/PAFAH1B1/PLXNA1/PLXNA2/PLXNA3/PLXNB2/PLXND1/PRKCH/PRKCI/PTPRD/RAB11A/RAB21/SEMA4A/SERPINE2/SKIL/SLIT2/SMARCD3/SNW1/SPINT1/SRPX2/TGFB1/THBS2/TIAM2/TWF2/XRCC5	61
BP	GO:0030324	lung development	44/2759	179/18800	0.000310317	0.00272168	0.00180681	ADAMTS2/AP3B1/ASXL1/BMPR1A/BMPR2/CDC42/COL3A1/CRISPLD2/CTNNB1/CTSH/DAG1/GLI3/GPC3/GRHL2/HEG1/ITGA3/ITGB6/JMJD6/LAMA1/LAMA5/LIF/LOX/LTA4H/MAPK1/MMP12/MMP14/PDGFA/PDGFRA/PDGFRB/PDPN/PHEX/PTK7/RBPJ/RC3H2/RCN3/SMAD2/SOX9/SPRY1/SPRY2/TGFB3/TGFBR2/WNT5A/YWHAZ/ZFPM2	44
BP	GO:0050777	negative regulation of immune response	44/2759	179/18800	0.000310317	0.00272168	0.00180681	ADAR/AHR/ANXA1/BCR/CCR2/CD46/CD59/CEACAM1/COL3A1/CTLA4/DUSP22/FER/FGL2/FYN/GRN/HAVCR2/HLA-A/HLA-B/HLA-DRB1/HLA-E/HLA-G/IFI16/IL7R/IRAK3/LGALS3/MIR21/MMP12/NMI/PLCG1/PLK2/PTPRC/RABGEF1/RC3H1/RC3H2/RHBDF2/SAMHD1/SAMSN1/SERPINB9/SLAMF8/SMAD7/STAT6/TNFAIP3/TREM2/YTHDF3	44
BP	GO:0006476	protein deacetylation	32/2759	118/18800	0.000314695	0.00275615	0.00182969	BEX4/CAMK2D/CCAR2/CHD3/CHD4/DYRK1A/ELK4/FLNA/GATAD2B/HDAC2/HDAC7/HDAC9/LRRK2/MAPK8/MBD2/MIER2/MORF4L1/MSL3/MTA3/NDN/NEK3/NIPBL/PER2/PRKAA2/PRKD1/RCOR1/SAP30BP/SFPQ/SIRT1/SPRED1/SPRED2/TBL1XR1	32
BP	GO:0042552	myelination	36/2759	138/18800	0.000315273	0.0027573	0.00183045	ACER3/ANK2/ARHGEF10/B4GALT5/CD9/CTNNB1/CTSC/CXCR4/CYFIP1/DAG1/DICER1/EIF2B2/EPB41L3/FAM126A/FIG4/HEXB/ID4/ILK/ITGAX/JAM2/JAM3/KEL/MARVELD1/MTMR2/MYRF/NAB1/NCSTN/NF1/NTRK2/PARD3/PMP22/PTEN/QKI/TMEM98/TNFRSF21/TSPAN2	36
BP	GO:0002224	toll-like receptor signaling pathway	33/2759	123/18800	0.000316956	0.00276809	0.00183761	AP3B1/APPL1/BCL10/BIRC2/CAV1/CTSS/CYBA/F2RL1/HAVCR2/HMGB1/IRAK2/IRAK3/IRF1/LY96/MAP3K7/MFHAS1/NFKBIA/NMI/OTUD4/PDPK1/PTPN22/RIPK2/RPS6KA3/RTN4/S100A14/SLC15A4/TLR4/TLR5/TLR7/TLR8/TNFAIP3/TREM2/WDFY1	33
BP	GO:0051642	centrosome localization	13/2759	32/18800	0.000317896	0.00276839	0.00183782	BICD2/DYNC1LI2/EZR/KIF5B/NDE1/NIN/PAFAH1B1/PARD3/PKHD1/PLXNA2/RANBP2/SUN1/SYNE2	13
BP	GO:1901889	negative regulation of cell junction assembly	13/2759	32/18800	0.000317896	0.00276839	0.00183782	CLASP2/CORO1C/DKK1/DLC1/DUSP22/IL1B/ITGB1BP1/MMP14/PTEN/RCC2/ROCK1/THBS1/WNT5A	13
BP	GO:0106027	neuron projection organization	26/2759	89/18800	0.000318341	0.00276839	0.00183782	ABI2/ACTR2/APP/CAPRIN1/CDC42/CFL1/CTNND2/CTTN/DBN1/EPHB2/FYN/GSK3B/HOMER1/IGF1R/ITGA3/LRRK2/MTMR2/PAFAH1B1/PLS1/PSEN1/PTEN/SIPA1L1/TANC2/TREM2/UBE3A/VPS35	26
BP	GO:0046633	alpha-beta T cell proliferation	15/2759	40/18800	0.000319091	0.00277101	0.00183955	CBLB/CCR2/ELF4/HLA-A/HLA-E/IL18/IL23A/IRF1/LGALS9C/PTPN22/PTPRC/RIPK2/SH3RF1/TGFBR2/TWSG1	15
BP	GO:0071230	cellular response to amino acid stimulus	23/2759	75/18800	0.00031967	0.00277212	0.0018403	BCL2L1/CAPN2/COL1A1/COL1A2/COL3A1/COL4A1/COL5A2/COL6A1/CYBA/FYN/HNRNPD/MMP2/NSMF/NTRK2/PDGFC/PDGFD/PDGFRA/RRAGA/RRAGC/SESN1/SH3BP4/UBR1/ZEB1	23
BP	GO:0098900	regulation of action potential	19/2759	57/18800	0.000320258	0.00277332	0.00184109	ANK2/ATP2A2/CACNA1C/CACNA2D1/CALM1/CAMK2D/CAV1/CNR2/CXADR/DSC2/DSG2/DSP/FGF12/FGF13/FLNA/GJA5/KCNAB2/RYR2/SLC9A1	19
BP	GO:0035909	aorta morphogenesis	14/2759	36/18800	0.000323862	0.00279275	0.00185398	ADAMTS9/BMPR1A/COL3A1/EFEMP2/EFNB2/FKBP10/HEY1/JAG1/MIR143/MIR29B1/PDGFRB/RBPJ/SOX4/TGFB2	14
BP	GO:0039694	viral RNA genome replication	14/2759	36/18800	0.000323862	0.00279275	0.00185398	APOBEC3A/APOBEC3B/APOBEC3C/APOBEC3F/APOBEC3G/ATG16L1/ATG5/CDC42/CXCL8/EEA1/FBXL2/PCBP2/SMARCB1/TOP2B	14
BP	GO:0043516	regulation of DNA damage response, signal transduction by p53 class mediator	14/2759	36/18800	0.000323862	0.00279275	0.00185398	ANKRD1/CD44/CD74/DDX5/DYRK1A/KDM1A/PMAIP1/RPL26/SIRT1/SMYD2/SNAI1/SOX4/SPRED1/SPRED2	14
BP	GO:0051091	positive regulation of DNA-binding transcription factor activity	60/2759	265/18800	0.000325079	0.00279932	0.00185835	ANKRD42/ANXA3/APP/ARHGEF2/ARHGEF5/ARID5B/BCL10/BUD31/CARD16/CAV1/CD200/CFLAR/CLEC7A/CRNN/CRTC3/CTNNB1/CX3CL1/CYTL1/DDR2/DHX9/EDN1/EIF2AK2/FER/GREM1/HCLS1/IL18/IL1B/IL6/IRAK2/IRAK3/KDM1A/LRP6/MALT1/MAP3K7/NOD1/NTS/PPIA/PPP3CA/PRKCH/PRKCI/PRKD1/PTEN/RGCC/RIPK2/RIPK4/RPS3/RPS6KA5/RTKN2/SLCO3A1/SMAD3/SMARCA4/SMARCB1/SPHK1/TLR4/TNFSF11/TRAF1/TRAF5/TRIM22/UBE2N/WNT5A	60
BP	GO:0050854	regulation of antigen receptor-mediated signaling pathway	21/2759	66/18800	0.000328186	0.00281426	0.00186827	BCL10/CBLB/CD19/CEACAM1/CMTM3/DUSP22/ELF1/EZR/GCSAM/LAPTM5/LGALS3/MALT1/PRKCH/PTPN22/PTPRC/RC3H1/RPS3/SLA2/SLC39A10/THY1/TRAT1	21
BP	GO:0060389	pathway-restricted SMAD protein phosphorylation	21/2759	66/18800	0.000328186	0.00281426	0.00186827	ACVR1/BMPER/BMPR1A/BMPR2/DKK1/EMILIN1/GDF11/GREM1/INHBA/INHBB/PMEPA1/SDCBP/SMAD4/SMAD7/SNX25/TGFB1/TGFB2/TGFB3/TGFBR1/TGFBR2/TWSG1	21
BP	GO:2000514	regulation of CD4-positive, alpha-beta T cell activation	21/2759	66/18800	0.000328186	0.00281426	0.00186827	ANXA1/CBFB/CD83/CD86/HLA-DRA/HLA-DRB1/HLA-DRB3/HMGB1/IL18/IL23A/LGALS9C/MALT1/MIR21/RC3H1/RC3H2/RIPK2/RUNX1/SH3RF1/SMAD7/TGFBR2/TWSG1	21
BP	GO:0001657	ureteric bud development	27/2759	94/18800	0.000333311	0.00285027	0.00189218	BCL2/BMPER/CTNNB1/EPCAM/FMN1/GDF11/GLI3/GPC3/GREM1/HNF1B/ILK/KIF26B/LAMA5/NPNT/PBX1/PKD2/RARB/SFRP1/SLIT2/SMAD2/SMAD3/SMAD4/SMAD5/SMAD7/SOX9/SPRY1/TACSTD2	27
BP	GO:0045582	positive regulation of T cell differentiation	27/2759	94/18800	0.000333311	0.00285027	0.00189218	ANXA1/AP3B1/CBFB/CD46/CD74/CD83/CD86/GLI3/HLA-DRA/HLA-DRB1/HLA-G/IL18/IL23A/IL7R/ITPKB/LEF1/MALT1/MIR21/PTPRC/RHOA/RHOH/RIPK2/RUNX1/SOX4/TGFBR2/ZBTB1/ZMIZ1	27
BP	GO:0050769	positive regulation of neurogenesis	52/2759	222/18800	0.000336163	0.00287067	0.00190572	ACTR2/BMPR2/CAPRIN1/CDKL5/CTNNB1/CUX1/CX3CL1/CXCR4/CYFIP1/DAG1/DBN1/DICER1/EFNA5/EIF4G2/EPHB2/FAIM/GDI1/GLI3/HDAC2/HIF1A/IL1B/IL6/IST1/KDM1A/LIF/MAP1B/MIR221/NAP1L1/NIN/NPTN/NTRK2/PAFAH1B1/PLXNA1/PLXNA2/PLXNA3/PLXNB2/PLXND1/PRKCH/PRKCI/PTPRD/RAB11A/RAB21/SERPINE2/SKIL/SLIT2/SMARCD3/SNW1/SPINT1/TGFB1/TIAM2/TWF2/XRCC5	52
BP	GO:0071636	positive regulation of transforming growth factor beta production	10/2759	21/18800	0.000339104	0.00288777	0.00191707	ATP6AP2/BMPR1A/CD200/CD34/CD46/CX3CL1/LUM/PTGS2/SMAD3/THBS1	10
BP	GO:0150105	protein localization to cell-cell junction	10/2759	21/18800	0.000339104	0.00288777	0.00191707	ACTG1/ARHGEF18/CDH5/DSP/JAK1/MPP7/PECAM1/TJP1/VCL/ZDHHC7	10
BP	GO:0051279	regulation of release of sequestered calcium ion into cytosol	24/2759	80/18800	0.000345169	0.00293537	0.00194867	ABL1/ANK2/ATG5/BDKRB1/CACNA1C/CALM1/CAMK2D/CD19/CX3CL1/CXCL10/CXCL11/CYBA/F2R/FKBP1A/PDE4D/PDPK1/PKD2/PLCG1/PRKD1/RYR2/SLC8A1/SRI/THY1/UBASH3B	24
BP	GO:1902743	regulation of lamellipodium organization	18/2759	53/18800	0.000351993	0.00298927	0.00198445	ABI2/ACTR2/ACTR3/AKIRIN1/ARPC2/CAPZB/CD44/CDC42/CORO1C/CYFIP1/EPHA2/FER/NCKAP1/PDPN/PLCE1/RAC1/SLIT2/TWF2	18
BP	GO:0050851	antigen receptor-mediated signaling pathway	56/2759	244/18800	0.000352864	0.00299254	0.00198662	ABL1/BCAR1/BCL10/BCL2/BTN2A1/CBLB/CD19/CD276/CEACAM1/CMTM3/CTLA4/DUSP22/EIF2B2/ELF1/EZR/FYN/GCSAM/HLA-A/HLA-DQB1/HLA-DRB1/HLA-DRB3/ICOSLG/ITK/KHDRBS1/KLHL6/LAPTM5/LAT2/LCP2/LGALS3/MALT1/MAP3K7/MAPK1/MNDA/NFATC2/PDE4B/PDE4D/PLCG1/PLEKHA1/PRKCH/PSEN1/PTPN22/PTPRC/RC3H1/RC3H2/RIPK2/RPS3/SLA2/SLC39A10/SPG21/SPPL3/THEMIS2/THY1/TNFRSF21/TRAT1/UBE2N/VTCN1	56
BP	GO:0044772	mitotic cell cycle phase transition	91/2759	440/18800	0.00035464	0.00300347	0.00199387	ABCB1/ACVR1/ADAM17/ADAMTS1/ANXA1/APP/APPL1/BACH1/BCAT1/BCL2/BRD7/CALM1/CASP2/CCL2/CCND2/CCNH/CCNI/CDC16/CDC73/CDK14/CDK16/CDK17/CDK6/CDK7/CDKN3/CDT1/CHFR/CHMP4B/CHMP4C/CKS2/CLASP2/CUL3/CUL4B/DACT1/DCUN1D3/DUSP1/E2F3/E2F7/ECD/ENSA/EPS8/FBXL7/FOXN3/GFI1B/HSPA2/ID4/INHBA/ITGB1/KHDRBS1/KLF4/KLHL18/LATS2/LCMT1/MECP2/MIR221/MIR29A/MIR29B1/MIR495/MTA3/NABP1/NEK11/PBX1/PIM2/PKD2/PLK2/PLK3/PPP2CA/PPP3CA/P…	91
BP	GO:1903038	negative regulation of leukocyte cell-cell adhesion	37/2759	144/18800	0.000361906	0.00306079	0.00203193	ANXA1/CASP3/CBFB/CBLB/CCL28/CD74/CD86/CEACAM1/CTLA4/DUSP22/FGL2/GLI3/HAVCR2/HLA-DRB1/HLA-G/HMGB1/IDO1/IRF1/KLF4/LAPTM5/LGALS3/LGALS9C/LRRC32/MIR21/MIR221/PAG1/PDE5A/PRKAR1A/PTPN22/RC3H1/RC3H2/RUNX1/SMAD7/SOCS6/TNFRSF21/TWSG1/VTCN1	37
BP	GO:0090263	positive regulation of canonical Wnt signaling pathway	30/2759	109/18800	0.000362642	0.00306281	0.00203327	ATP6AP2/BAMBI/CAV1/CCAR2/COL1A1/CSNK1D/CSNK1E/DACT1/DAPK3/GPC3/GPRC5B/ILK/LRRK2/MIR29B1/NFKB1/PTK7/RBPJ/RECK/ROR2/SFRP1/SFRP4/SMAD3/SMURF2/SOX4/TBL1XR1/TGFB1/TNKS2/UBE2B/USP47/VPS35	30
BP	GO:0050684	regulation of mRNA processing	36/2759	139/18800	0.000366314	0.00308958	0.00205104	CCNT1/CDC73/CELF2/CTR9/CWC22/DDX5/DHX9/DYRK1A/HNRNPA1/HNRNPA2B1/HNRNPK/HNRNPU/JMJD6/KHDRBS1/NELFE/NOVA1/NUP98/PCBP4/QKI/RAVER2/RBM24/RBM3/RBM8A/RNPS1/SAFB2/SLTM/SNW1/SON/SRPK1/SRPK2/SRRM1/SRSF12/SRSF3/THRAP3/WTAP/YTHDC1	36
BP	GO:0032102	negative regulation of response to external stimulus	89/2759	429/18800	0.000368071	0.00309542	0.00205491	ACP5/ADAR/ATG5/BCR/CALCRL/CARD16/CASK/CCL2/CD109/CD200/CD34/CD9/CDH5/CEACAM1/CHD8/CLASP2/CNR2/CX3CL1/CYP19A1/DUSP1/EDN1/ELANE/FAP/FGL2/FYN/GREM1/GRN/GSTP1/HAVCR2/HLA-A/HLA-B/HLA-DRB1/HLA-E/HLA-G/IFI16/IRAK3/KLF4/MFHAS1/MIR21/MIR221/MKKS/MMP12/NFKB1/NMI/PCBP2/PDGFA/PDGFRA/PLAT/PLAU/PLCG1/PLK2/PLXNA3/PPARD/PRKCD/PTEN/PTGER4/PTGIS/PTPRC/RABGEF1/RB1/RHBDF2/RIOK3/RYK/SAMHD1/SEC14L1/SEMA3C/SEMA3E/SEMA4…	89
BP	GO:0043030	regulation of macrophage activation	20/2759	62/18800	0.000368514	0.00309542	0.00205491	CD200/CD74/CTSC/CX3CL1/GPR137B/GRN/HAVCR2/IL6/JUND/LRRK2/MFHAS1/PLA2G4A/PTPRC/SHPK/SPHK1/SYT11/THBS1/TLR4/TREM2/WNT5A	20
BP	GO:0044091	membrane biogenesis	20/2759	62/18800	0.000368514	0.00309542	0.00205491	ANKLE2/ANXA2/CAV1/CAV2/CHMP1B/CHMP3/CHMP4B/CHMP4C/CHMP5/EPHB2/PICALM/PTEN/PTPRD/REEP3/S100A10/STX2/STX4/UBE2I/UBXN2A/UGCG	20
BP	GO:2000027	regulation of animal organ morphogenesis	34/2759	129/18800	0.000371524	0.00311611	0.00206865	ABL1/BMPR1A/CD34/CDC42/CSF1/CTHRC1/CTNNB1/DAAM1/DACT1/DKK1/EDN1/FZD6/GPC3/GPC4/GPC6/GREM1/MLLT3/PDGFA/PKHD1/PRICKLE2/PTK7/RAC1/RHOA/ROR2/RYK/SFRP1/SMURF1/SMURF2/SOX9/SPRY1/SULF1/TACSTD2/TNFRSF11B/WNT5A	34
BP	GO:0042177	negative regulation of protein catabolic process	33/2759	124/18800	0.00037199	0.00311611	0.00206865	ANXA2/CAMLG/CCAR2/CSNK2A2/CTSA/EIF3H/FHIT/FLNA/FYN/GRIN2A/IRAK3/LAPTM4B/N4BP1/PDCL3/PSEN1/QRICH2/ROCK1/RPL23/RPL5/RPS7/RYBP/SDCBP/SERPINE2/SMAD3/SMAD4/SMARCC1/TIMP1/TIMP2/TIMP3/USP25/USP7/VPS35/WAC	33
BP	GO:0072331	signal transduction by p53 class mediator	42/2759	170/18800	0.000374378	0.00313186	0.00207911	ANKRD1/BCL2/C16orf72/CASP2/CD44/CD74/DDX5/DYRK1A/E2F2/E2F7/FHIT/HIPK1/HNRNPK/IFI16/KAT6A/KDM1A/MIR21/MLF1/MYO6/PERP/PLK2/PLK3/PMAIP1/RNF34/RPL23/RPL26/RPL37/RPL5/RPS15/RPS20/RPS27L/RPS7/SHISA5/SIRT1/SMYD2/SNAI1/SNW1/SOX4/SPRED1/SPRED2/TP53BP2/USP7	42
BP	GO:0090257	regulation of muscle system process	57/2759	250/18800	0.000375202	0.00313449	0.00208085	ANK2/ATP1A1/ATP1B1/ATP2A2/ATP2B1/CACNA1C/CALCRL/CALM1/CAMK2D/CAV1/CTTN/DAG1/DAPK3/DOCK5/DSC2/DSG2/DSP/EDN1/F2R/FBXO32/FGF13/G6PD/GJA5/ITGA2/JARID2/LMCD1/LMNA/MIR143/MIR21/NPNT/NR4A3/OXTR/P2RX4/PDE4B/PDE4D/PDE5A/PDE9A/PIK3CG/PLCE1/PPP1R12B/PPP3CA/PTGS2/RGS2/RGS4/RHOA/ROCK1/RYR2/SLC8A1/SLC9A1/SMAD3/SMAD4/SMAD7/SPHK1/SRI/STC1/TPM1/TRPV4	57
BP	GO:2000059	negative regulation of ubiquitin-dependent protein catabolic process	17/2759	49/18800	0.000383058	0.00319578	0.00212154	CAMLG/CCAR2/CSNK2A2/EIF3H/FHIT/N4BP1/PDCL3/PSEN1/QRICH2/RPL23/RPL5/RPS7/RYBP/SDCBP/SMARCC1/USP7/WAC	17
BP	GO:0072163	mesonephric epithelium development	27/2759	95/18800	0.000401461	0.00334026	0.00221746	BCL2/BMPER/CTNNB1/EPCAM/FMN1/GDF11/GLI3/GPC3/GREM1/HNF1B/ILK/KIF26B/LAMA5/NPNT/PBX1/PKD2/RARB/SFRP1/SLIT2/SMAD2/SMAD3/SMAD4/SMAD5/SMAD7/SOX9/SPRY1/TACSTD2	27
BP	GO:0072164	mesonephric tubule development	27/2759	95/18800	0.000401461	0.00334026	0.00221746	BCL2/BMPER/CTNNB1/EPCAM/FMN1/GDF11/GLI3/GPC3/GREM1/HNF1B/ILK/KIF26B/LAMA5/NPNT/PBX1/PKD2/RARB/SFRP1/SLIT2/SMAD2/SMAD3/SMAD4/SMAD5/SMAD7/SOX9/SPRY1/TACSTD2	27
BP	GO:1905523	positive regulation of macrophage migration	11/2759	25/18800	0.000403535	0.00335299	0.00222591	AKIRIN1/C3AR1/C5AR1/CSF1/CX3CL1/MAPK1/MMP14/P2RX4/THBS1/TREM2/TRPV4	11
BP	GO:0034764	positive regulation of transmembrane transport	50/2759	213/18800	0.000409911	0.00340138	0.00225803	ABCB1/ABL1/ACTN4/ANK2/APPL1/ATP1B1/ATP1B2/ATP1B3/BDKRB1/CACNA2D1/CALM1/CCL2/CCR2/CD19/CFTR/CTSS/CX3CL1/CXCL10/CXCL11/EDN1/EDNRA/EPHB2/F2R/FLNA/FXYD2/G6PD/GPC3/HSPA2/IFNGR2/ITGB1/MIR21/NFE2L2/NR4A3/OPN3/OSBPL8/PDPK1/PKD2/PLCG1/PRKCI/PSEN1/RYR2/SLC9A1/SRI/STIM2/STK39/TESC/THY1/TMSB4X/TREM2/TRPC6	50
BP	GO:0016331	morphogenesis of embryonic epithelium	38/2759	150/18800	0.000411004	0.00340529	0.00226063	ABL1/APAF1/BCL10/CASP3/COBL/CTHRC1/CTNNB1/DLC1/FZD6/GREM1/GRHL2/GRSF1/HIF1A/HNF1B/IFT122/IFT52/IFT57/LAMA5/LUZP1/MIB1/MTHFD1L/PLXNB2/PTK7/RALA/RPS7/SFRP1/SHROOM3/SOX4/SOX9/SPINT1/SPINT2/ST14/STK4/SULF1/TGFB1/TGFB2/TULP3/WNT5A	38
BP	GO:0090303	positive regulation of wound healing	19/2759	58/18800	0.000411488	0.00340529	0.00226063	ACTG1/ANXA1/ARFGEF1/CLDN1/CLDN4/CLEC7A/CXCR4/DUOX2/F2R/F3/HBEGF/HPSE/ITGB1/MIR221/MIR29A/NFE2L2/SERPINE1/SMOC2/THBS1	19
BP	GO:1904377	positive regulation of protein localization to cell periphery	21/2759	67/18800	0.000412711	0.00341082	0.0022643	ARF6/ATP2C1/CNPY4/EPB41L2/EPHA2/EPHA3/EPHB2/EZR/GNAI1/ITGA3/ITGB1/KIF5B/LGALS3/PDPK1/PLS1/PRKCH/PRKCI/PTPN9/STX3/STX4/TREM2	21
BP	GO:1901890	positive regulation of cell junction assembly	29/2759	105/18800	0.000423084	0.00349186	0.0023181	ABL1/AGRN/CAV1/CLDN1/CLSTN1/CNTNAP2/EFNA5/EPHA2/EPHB2/FLRT2/FLRT3/FMN1/ITGB1BP1/LIMS1/LRRN1/MAP4K4/NPHP1/NTRK2/OXTR/PTPRD/RAC1/ROCK1/S100A10/SEMA4A/SFRP1/SMAD3/SRPX2/THBS2/THY1	29
BP	GO:0051099	positive regulation of binding	42/2759	171/18800	0.00042704	0.00351799	0.00233544	ABL1/ADD1/ANXA2/APP/B2M/BAMBI/CALM1/CAV1/CDT1/CTHRC1/CTNNB1/DACT1/DDX11/DHX9/EIF3D/EIF3E/FKBP1A/GSK3B/HMGB1/ITGA2/KDM1A/KLF4/LARP6/LRRK2/MAPRE1/MARK3/MBD2/PLAUR/PLCL1/PLXND1/PPP2CA/PPP2CB/PSEN1/RALB/RB1/RIPK2/S100A10/SPPL3/STK4/TGFB1/TXN/WNT5A	42
BP	GO:0003159	morphogenesis of an endothelium	9/2759	18/18800	0.000429544	0.00351799	0.00233544	ADAMTS12/CTNNB1/CXCL10/CXCR4/ITGAX/MIR21/RBPJ/RHOA/STARD13	9
BP	GO:0048535	lymph node development	9/2759	18/18800	0.000429544	0.00351799	0.00233544	CD248/IL7R/LTB/PDPN/RC3H1/RC3H2/SPNS2/TGFB1/TRAF3IP2	9
BP	GO:0061154	endothelial tube morphogenesis	9/2759	18/18800	0.000429544	0.00351799	0.00233544	ADAMTS12/CTNNB1/CXCL10/CXCR4/ITGAX/MIR21/RBPJ/RHOA/STARD13	9
BP	GO:0097284	hepatocyte apoptotic process	9/2759	18/18800	0.000429544	0.00351799	0.00233544	ARF6/BCL2L1/CFLAR/GSN/IGF1R/KRT18/PIK3CG/RB1/STK4	9
BP	GO:0002824	positive regulation of adaptive immune response based on somatic recombination of immune receptors built from immunoglobulin superfamily domains	30/2759	110/18800	0.000429678	0.00351799	0.00233544	B2M/CCR2/CLEC6A/CLEC7A/HLA-A/HLA-B/HLA-DRA/HLA-DRB1/HLA-DRB3/HLA-E/HLA-G/HMCES/IL18/IL1B/IL1R1/IL23A/IL6/MALT1/MAP3K7/MIR21/PLA2G4A/PTPRC/PVR/RIF1/RIPK2/SLC11A1/STAT6/TGFB1/TREM2/ZBTB1	30
BP	GO:0002821	positive regulation of adaptive immune response	31/2759	115/18800	0.000433762	0.00354671	0.00235451	B2M/CCR2/CLEC6A/CLEC7A/HLA-A/HLA-B/HLA-DRA/HLA-DRB1/HLA-DRB3/HLA-E/HLA-G/HMCES/IL18/IL1B/IL1R1/IL23A/IL6/MALT1/MAP3K7/MIR21/PLA2G4A/PTPRC/PVR/RIF1/RIPK2/SIRT1/SLC11A1/STAT6/TGFB1/TREM2/ZBTB1	31
BP	GO:0010591	regulation of lamellipodium assembly	15/2759	41/18800	0.000435513	0.00355159	0.00235775	ABI2/ACTR2/ACTR3/AKIRIN1/ARPC2/CAPZB/CDC42/CYFIP1/EPHA2/FER/NCKAP1/PLCE1/RAC1/SLIT2/TWF2	15
BP	GO:0042119	neutrophil activation	15/2759	41/18800	0.000435513	0.00355159	0.00235775	ANXA1/ANXA3/BCR/CXCL6/CXCL8/F2RL1/GRN/IL18/ITGAM/ITGB2/PREX1/PRKCD/STXBP3/TRAF3IP2/TYROBP	15
BP	GO:0071706	tumor necrosis factor superfamily cytokine production	45/2759	187/18800	0.000440328	0.00358137	0.00237752	ACP5/AKAP12/ANGPT1/APP/ARHGEF2/AXL/BCL10/CCR2/CD34/CD47/CD86/CLEC4A/CLEC7A/CX3CL1/CYBA/DHX9/DICER1/EPHB2/GAS6/GSTP1/HAVCR2/HDAC2/HLA-E/HMGB1/IFNGR1/IL23A/IL6/IRAK3/LPL/LRRK2/LY96/NOD1/PSEN1/PTPN22/PTPRC/RIPK2/SPON2/SYT11/THBS1/TLR4/TNFAIP3/TREM2/TYROBP/WNT5A/ZFP36	45
BP	GO:1903555	regulation of tumor necrosis factor superfamily cytokine production	45/2759	187/18800	0.000440328	0.00358137	0.00237752	ACP5/AKAP12/ANGPT1/APP/ARHGEF2/AXL/BCL10/CCR2/CD34/CD47/CD86/CLEC4A/CLEC7A/CX3CL1/CYBA/DHX9/DICER1/EPHB2/GAS6/GSTP1/HAVCR2/HDAC2/HLA-E/HMGB1/IFNGR1/IL23A/IL6/IRAK3/LPL/LRRK2/LY96/NOD1/PSEN1/PTPN22/PTPRC/RIPK2/SPON2/SYT11/THBS1/TLR4/TNFAIP3/TREM2/TYROBP/WNT5A/ZFP36	45
BP	GO:0003176	aortic valve development	14/2759	37/18800	0.000451201	0.00366014	0.00242981	BMPR2/ELN/EMILIN1/HEY1/HEYL/JAG1/RB1/RBPJ/ROCK1/SLIT2/SNAI1/SOX9/TGFB1/TIE1	14
BP	GO:0046640	regulation of alpha-beta T cell proliferation	14/2759	37/18800	0.000451201	0.00366014	0.00242981	CBLB/CCR2/HLA-A/HLA-E/IL18/IL23A/IRF1/LGALS9C/PTPN22/PTPRC/RIPK2/SH3RF1/TGFBR2/TWSG1	14
BP	GO:1901880	negative regulation of protein depolymerization	22/2759	72/18800	0.000452224	0.00366361	0.00243211	ADD1/ADD3/ARHGEF2/CAMSAP1/CAMSAP2/CAPG/CAPZB/CLASP2/EPS8/FGF13/GSN/LIMA1/MAP1B/PLEKHH2/SPTAN1/STMN2/SVIL/SWAP70/TAOK1/TMOD2/TMOD3/TWF2	22
BP	GO:1904062	regulation of cation transmembrane transport	75/2759	352/18800	0.00045903	0.00371386	0.00246547	ABL1/ACTN4/AHNAK/ANK2/APP/ATG5/ATP1B1/ATP1B2/ATP1B3/BDKRB1/CACNA1C/CACNA2D1/CALM1/CAMK2D/CAV1/CCL2/CCR2/CD19/CD63/CTSS/CX3CL1/CXCL10/CXCL11/CYBA/EDN1/EDNRA/EPHB2/F2R/FGF12/FGF13/FKBP1A/FLNA/FXYD2/FXYD5/FYN/G6PD/GEM/HOMER1/HSPA2/IFNGR2/ITGB1/KCNAB2/KCNE4/KEL/MIR21/MIR29B1/NETO2/OXSR1/PDE4B/PDE4D/PDPK1/PIK3CG/PKD2/PLCG1/PRKD1/PSEN2/RGS2/RGS4/RRAD/RYR2/SESTD1/SLC43A2/SLC8A1/SLC9A1/SLMAP/SRI/STIM2/ST…	75
BP	GO:1903169	regulation of calcium ion transmembrane transport	39/2759	156/18800	0.000462306	0.00373546	0.00247981	ABL1/AHNAK/ANK2/ATG5/ATP1B1/BDKRB1/CACNA1C/CACNA2D1/CALM1/CAMK2D/CD19/CX3CL1/CXCL10/CXCL11/CYBA/F2R/FKBP1A/FYN/G6PD/GEM/HSPA2/MIR21/PDE4B/PDE4D/PDPK1/PIK3CG/PKD2/PLCG1/PRKD1/PSEN2/RRAD/RYR2/SESTD1/SLC8A1/SLC9A1/SRI/STIM2/THY1/UBASH3B	39
BP	GO:0032615	interleukin-12 production	20/2759	63/18800	0.000466331	0.00375811	0.00249485	ACP5/CD47/CLEC7A/HLA-B/HLA-G/HMGB1/IDO1/IL23A/IRAK3/IRF1/IRF8/LAPTM5/LTB/MAST2/MIR21/NFKB1/RIPK2/THBS1/TLR4/TLR8	20
BP	GO:0032655	regulation of interleukin-12 production	20/2759	63/18800	0.000466331	0.00375811	0.00249485	ACP5/CD47/CLEC7A/HLA-B/HLA-G/HMGB1/IDO1/IL23A/IRAK3/IRF1/IRF8/LAPTM5/LTB/MAST2/MIR21/NFKB1/RIPK2/THBS1/TLR4/TLR8	20
BP	GO:0008380	RNA splicing	90/2759	438/18800	0.000475676	0.00382841	0.00254152	AHNAK/AQR/BUD31/CCAR2/CCNL1/CELF2/CWC22/CWC27/DDX47/DDX5/DHX15/DHX9/DYRK1A/ECD/EIF4A3/ESRP1/FUS/GRSF1/HABP4/HNRNPA1/HNRNPA1L2/HNRNPA2B1/HNRNPA3/HNRNPC/HNRNPH2/HNRNPK/HNRNPLL/HNRNPM/HNRNPU/JMJD6/KDM1A/KHDRBS1/LGALS3/LSM8/MFAP1/NONO/NOVA1/NUP98/PABPC1/PCBP4/PNN/PPP2CA/PRPF38B/PRPF40A/PRPF4B/PTBP3/QKI/RAVER2/RBM12/RBM17/RBM22/RBM24/RBM3/RBM8A/RNPS1/RNU5D-1/RNU5F-1/RRAGC/SCAF11/SETX/SF3A3/SFPQ/SLC38A…	90
BP	GO:0014020	primary neural tube formation	27/2759	96/18800	0.000481586	0.00386587	0.00256639	ABL1/APAF1/BCL10/CASP3/COBL/CTHRC1/DLC1/FZD6/GRHL2/HIF1A/IFT122/IFT57/LUZP1/MTHFD1L/PLXNB2/PTK7/RALA/RPS7/SFRP1/SHROOM3/SPINT1/SPINT2/ST14/TGFB1/TGFB2/TULP3/WNT5A	27
BP	GO:0030316	osteoclast differentiation	27/2759	96/18800	0.000481586	0.00386587	0.00256639	ANXA2/CD109/CSF1/CTNNB1/EPHA2/FBN1/FSTL3/GAB2/GPC3/GPR137B/GPR183/IL23A/JUNB/KLF10/LRRC17/NF1/NOTCH2/PAFAH1B1/PIAS3/RASSF2/SFRP1/TLR4/TNFAIP6/TNFSF11/TREM2/TYROBP/UBASH3B	27
BP	GO:0086001	cardiac muscle cell action potential	23/2759	77/18800	0.000486738	0.00390214	0.00259046	ANK2/ATP1A1/ATP1B1/ATP2A2/CACNA1C/CACNA2D1/CALM1/CAMK2D/CAV1/CXADR/DSC2/DSG2/DSP/FGF12/FGF13/FLNA/GJA1/GJA5/GJC1/KCNE4/RYR2/SLC8A1/SLMAP	23
BP	GO:1903362	regulation of cellular protein catabolic process	58/2759	258/18800	0.00048963	0.00392022	0.00260247	AGTPBP1/ANKIB1/ANXA2/ARIH1/BBS7/CAMLG/CAV1/CCAR2/CHFR/CSNK1A1/CSNK1D/CSNK1E/CSNK2A2/CTSC/DACT1/EIF3H/EZR/FHIT/GABARAP/GNA12/GSK3B/LAPTM4B/LAPTM5/LRRK2/MSN/N4BP1/NFE2L2/PDCL3/PIAS1/PLK3/PSEN1/PTEN/QRICH2/RNF139/RNF19A/RNF19B/RNF217/RPL23/RPL5/RPS7/RYBP/SDCBP/SH3RF1/SH3RF3/SMAD7/SMARCC1/SMURF1/SOCS4/SUMO2/TMF1/TNFAIP3/TREM2/TRIB2/UBE3A/USP25/USP7/VPS35/WAC	58
BP	GO:0046546	development of primary male sexual characteristics	36/2759	141/18800	0.000490926	0.00392549	0.00260597	ADAM20/ADAM21/ARID5B/BCL2/BCL2L1/BIK/CBL/CSDE1/CTNNA1/ERCC1/GJA1/INHBA/INHBB/KITLG/LHFPL2/MAMLD1/MMP14/NCOA4/PDGFA/PDGFRA/PDGFRB/PLEKHA1/REC8/RNF38/SAFB2/SFRP1/SGPL1/SMAD4/SOX9/TGFB2/TGFBR1/TMF1/WDR48/WNT5A/YBX3/ZFPM2	36
BP	GO:0043434	response to peptide hormone	84/2759	404/18800	0.00049251	0.00393306	0.00261099	AHSG/ANXA1/APPL1/AREG/ATP2B1/BAIAP2L1/BCAR1/CAV1/CAV2/CEACAM1/CFLAR/COL1A1/COL3A1/CPEB2/CRY1/CYBA/CYFIP1/CYSLTR2/DAG1/EDN1/EDNRA/EDNRB/EGR1/EIF2B2/FBN1/FER/GNAI1/GSK3B/HDAC9/IGF1R/IL1B/INHBB/INSRR/JAK1/JUND/KBTBD2/LEPROTL1/LPL/LRP6/LTA4H/MAP1B/MAX/MBD5/MIR107/MIR143/MYO1C/MYO5A/NFE2L2/NFKB1/NR4A3/OSBPL8/OXTR/PDPK1/PHEX/PIK3C2A/PIK3R3/PKM/PLAT/PRKCD/PRKCI/PTGS2/PTPN1/PTPRE/RAB10/RAB31/RAB8B/RANGAP…	84
BP	GO:0045667	regulation of osteoblast differentiation	35/2759	136/18800	0.000498193	0.00397328	0.00263769	ACVR1/AREG/ATF4/BAMBI/BMPR1A/BMPR2/CDK6/CLIC1/CRIM1/CTHRC1/CTNNB1/DDR2/DDX5/FBN2/GLI3/GREM1/HDAC7/IL6/ILK/JAG1/JUND/MIR21/NPNT/PDLIM7/PRKD1/RASSF2/SFRP1/SMAD3/SMAD5/SOX9/SUCO/TMEM119/TNFAIP6/TWSG1/WWTR1	35
BP	GO:0043281	regulation of cysteine-type endopeptidase activity involved in apoptotic process	48/2759	204/18800	0.000499807	0.00397785	0.00264072	APAF1/AQP1/ARL6IP5/BAK1/BCL10/BIRC2/CARD16/CASP2/CASP8/CD44/CFLAR/CLEC7A/CRYAB/CTSH/DLC1/EGLN3/F2R/F3/FAS/GAS6/GSN/HMGB1/IFT57/IGBP1/KLF4/LAPTM5/MALT1/MICAL1/MTCH1/NOD1/PLAUR/PMAIP1/PTGS2/RHOA/RNF34/RPS27L/RPS3/RPS6KA1/RPS6KA3/SERPINB9/SH3RF1/SIRT1/SMAD3/THBS1/TNFAIP8/TNFSF15/UACA/USP47	48
BP	GO:0043370	regulation of CD4-positive, alpha-beta T cell differentiation	17/2759	50/18800	0.000501878	0.00397785	0.00264072	ANXA1/CBFB/CD83/CD86/HLA-DRA/HLA-DRB1/HMGB1/IL18/IL23A/MALT1/MIR21/RC3H1/RC3H2/RIPK2/RUNX1/SH3RF1/SMAD7	17
BP	GO:0046638	positive regulation of alpha-beta T cell differentiation	17/2759	50/18800	0.000501878	0.00397785	0.00264072	ANXA1/AP3B1/CBFB/CD83/CD86/GLI3/HLA-DRA/HLA-DRB1/IL18/IL23A/ITPKB/MALT1/MIR21/RHOA/RIPK2/RUNX1/TGFBR2	17
BP	GO:0003279	cardiac septum development	29/2759	106/18800	0.000501996	0.00397785	0.00264072	ACVR1/ANK2/AP2B1/BMPR1A/BMPR2/DCTN5/GJA5/HEG1/HEY1/HEYL/JAG1/LUZP1/MATR3/NOTCH2/NRP2/PLXND1/PRDM1/PTK7/RBPJ/SEMA3C/SLIT2/SMAD4/SMAD7/SOX4/TGFB2/TGFBR1/TGFBR2/WNT5A/ZFPM2	29
BP	GO:1903707	negative regulation of hemopoiesis	29/2759	106/18800	0.000501996	0.00397785	0.00264072	ANXA1/CBFB/CD74/CDK6/CEACAM1/CTLA4/CTNNB1/FBN1/FGL2/FSTL3/GLI3/GPR137B/HLA-G/HMGB1/INHBA/IRF1/LRRC17/MIR21/MIR221/NF1/PIAS3/RC3H1/RC3H2/RUNX1/SFRP1/SMAD7/TLR4/TNFAIP6/UBASH3B	29
BP	GO:0006022	aminoglycan metabolic process	34/2759	131/18800	0.00050398	0.00398844	0.00264775	ANGPT1/B3GNT2/B3GNT3/B4GALT4/B4GALT5/BGN/CD44/CHST1/CHST11/CHST15/CHST9/CHSY1/CSGALNACT1/CSGALNACT2/DCN/DSEL/EDNRA/EDNRB/EXT2/GLB1/GNS/HAS2/HEXA/HEXB/HPSE/HS2ST1/HYAL2/IL1B/ITIH5/NFKB1/PDGFRB/TGFB1/TNFAIP6/UST	34
BP	GO:0003206	cardiac chamber morphogenesis	33/2759	126/18800	0.000508055	0.00401552	0.00266573	ACVR1/ADAMTS1/BMPR1A/BMPR2/COL11A1/DSP/EDNRA/FHL2/FKBP1A/GRHL2/HEG1/HEY1/HEYL/HIF1A/JAG1/NOTCH2/NRP2/PPP1R13L/RBPJ/RYR2/SEMA3C/SLIT2/SMAD4/SMAD7/SMARCD3/SOX4/TGFB1/TGFB2/TGFBR1/TGFBR2/TPM1/WNT5A/ZFPM2	33
BP	GO:0042987	amyloid precursor protein catabolic process	21/2759	68/18800	0.000515593	0.00406923	0.00270139	ABCG1/ADAM10/ADAM17/APH1A/APH1B/CASP3/DYRK1A/FKBP1A/IFNGR1/MIR107/MIR29A/MIR29B1/NCSTN/NTRK2/PICALM/PSEN1/PSEN2/RANBP9/ROCK1/RTN4/SP1	21
BP	GO:0043242	negative regulation of protein-containing complex disassembly	24/2759	82/18800	0.000516171	0.00406923	0.00270139	ADD1/ADD3/ARHGEF2/CAMSAP1/CAMSAP2/CAPG/CAPZB/CLASP2/EPS8/FGF13/GSN/IRAK3/LIMA1/MAP1B/PLEKHH2/SCAF4/SPTAN1/STMN2/SVIL/SWAP70/TAOK1/TMOD2/TMOD3/TWF2	24
BP	GO:0032905	transforming growth factor beta1 production	8/2759	15/18800	0.000520375	0.00408667	0.00271296	ATP6AP2/CD2AP/COL3A1/CX3CL1/LAPTM4B/LUM/THBS1/TYROBP	8
BP	GO:2000052	positive regulation of non-canonical Wnt signaling pathway	8/2759	15/18800	0.000520375	0.00408667	0.00271296	ABL1/CSNK1D/CSNK1E/DKK1/GPC3/MLLT3/SFRP1/WNT5A	8
BP	GO:2000767	positive regulation of cytoplasmic translation	8/2759	15/18800	0.000520375	0.00408667	0.00271296	CSDE1/DHX9/HNRNPD/HNRNPU/PABPC1/PKM/SYNCRIP/YBX3	8
BP	GO:0061081	positive regulation of myeloid leukocyte cytokine production involved in immune response	10/2759	22/18800	0.000540256	0.00422268	0.00280325	BCL10/CD74/GPRC5B/HLA-G/LAPTM5/NR4A3/SIRT1/SPON2/TLR4/WNT5A	10
BP	GO:0061318	renal filtration cell differentiation	10/2759	22/18800	0.000540256	0.00422268	0.00280325	ASXL1/CD24/EDNRA/EDNRB/IQGAP1/JAG1/MYO1E/NOTCH2/PODXL/PROM1	10
BP	GO:0072112	glomerular visceral epithelial cell differentiation	10/2759	22/18800	0.000540256	0.00422268	0.00280325	ASXL1/CD24/EDNRA/EDNRB/IQGAP1/JAG1/MYO1E/NOTCH2/PODXL/PROM1	10
BP	GO:0002699	positive regulation of immune effector process	56/2759	248/18800	0.000540437	0.00422268	0.00280325	ANXA1/B2M/BCL10/CCR2/CD46/CD74/CD86/CLEC7A/EPHB2/F2RL1/FER/GAB2/GPRC5B/HLA-A/HLA-B/HLA-DMB/HLA-DRA/HLA-DRB1/HLA-DRB3/HLA-E/HLA-G/HMCES/IL18/IL1B/IL1R1/IL23A/IL6/ITGAM/ITGB2/KLRC3/LACC1/LAMP1/LAPTM5/MALT1/MAP3K7/MIR21/NR4A3/PDPK1/PTPN22/PTPRC/PVR/RABGEF1/RIF1/RIPK2/SIRT1/SPON2/STAT6/STX4/STXBP1/TGFB1/TLR4/TREM2/TYROBP/VAMP8/WNT5A/ZBTB1	56
BP	GO:0051251	positive regulation of lymphocyte activation	78/2759	371/18800	0.000544715	0.00424053	0.0028151	ANXA1/AP3B1/AXL/B2M/BCL10/BCL2/CAV1/CBFB/CCL2/CCR2/CD24/CD276/CD46/CD47/CD74/CD83/CD86/CLEC7A/EFNB2/EPHB2/FYN/GAS6/GLI3/GPR183/HAVCR2/HLA-A/HLA-DMA/HLA-DMB/HLA-DPA1/HLA-DQA1/HLA-DQB1/HLA-DQB2/HLA-DRA/HLA-DRB1/HLA-DRB3/HLA-DRB5/HLA-E/HLA-G/HMCES/HMGB1/HSPH1/ICOSLG/IL18/IL1B/IL23A/IL6/IL7R/ITPKB/LAMP1/LEF1/LGALS1/MALT1/MIR21/MMP14/NCK2/NFATC2/PPP2R3C/PTPN22/PTPRC/RHOA/RHOH/RIF1/RIPK2/RPS3/RUNX1/SH3…	78
BP	GO:0051346	negative regulation of hydrolase activity	78/2759	371/18800	0.000544715	0.00424053	0.0028151	ABL1/AHSG/ANXA1/ANXA2/ANXA8/APP/AQP1/ARFGEF1/ARL2/BIRC2/BOD1/BOD1L1/CARD16/CAST/CD109/CD44/COL6A3/CPEB2/CRIM1/CRYAB/CSTB/EGLN1/FKBP1A/GAS6/GPC3/GSK3B/HDAC9/IFI16/IGBP1/ITIH5/KLF4/LGALS3/LRCH1/LRRK2/LXN/MGAT5/MICAL1/MIR21/MIR29B1/MKKS/PI15/PICALM/PLAUR/PPP1R15A/PPP4R4/PTGS2/PTX3/RARRES1/RCC2/RECK/RGS2/RNF34/ROCK1/RPS6KA1/RPS6KA3/SERPINB2/SERPINB8/SERPINB9/SERPINE1/SERPINE2/SERPINH1/SH3BP4/SH3RF1/S…	78
BP	GO:0009410	response to xenobiotic stimulus	85/2759	411/18800	0.000545205	0.00424053	0.0028151	AADAC/ABCB1/ABCC1/ABL1/ADAM17/AHR/ANKRD1/APOBEC3A/ATG5/ATP1A1/BAK1/BCL2/BLMH/CASP3/CD69/COL1A1/CTNNB1/CXCR4/CYBA/DUSP6/EDN1/ENO2/FMO1/FOSB/GAS6/GNA12/GRIN2A/GSTP1/HDAC2/HNF1B/HTR2B/IL1B/INHBA/ITGA2/ITGA3/JUN/LOX/LPL/MAP1B/MIR129-1/MIR495/MMP2/NAT8/NCEH1/NFATC2/NFE2L2/NPC1/NQO1/OXCT1/OXTR/PAM/PDE3A/PDE4B/PDGFA/PPP1R12A/PRKAA2/PTGS2/PTPRM/RAD54L/RAP2A/RB1/RBM22/RECQL5/RHOA/RNF149/SEMA3C/SFRP1/SLC1A…	85
BP	GO:0001974	blood vessel remodeling	16/2759	46/18800	0.000546165	0.00424053	0.0028151	ATG5/AXL/BAK1/BCR/BMPR2/CCR2/CEACAM1/EDNRA/FLNA/JAG1/LIF/MIR143/MIR29B1/RBPJ/SEMA3C/TGFB1	16
BP	GO:0035307	positive regulation of protein dephosphorylation	16/2759	46/18800	0.000546165	0.00424053	0.0028151	ANKLE2/CALM1/CDH5/CNEP1R1/DLC1/GNA12/NSMF/PDGFRB/PPIA/PPP1R12A/PPP1R15A/PRKCD/PTPRC/SLC39A10/SPPL3/TGFB1	16
BP	GO:0034614	cellular response to reactive oxygen species	37/2759	147/18800	0.000555041	0.00430401	0.00285725	ABL1/ANXA1/AQP1/AXL/ECT2/EDN1/FER/HDAC2/IL6/JUN/KDM6B/LRRK2/MAPK1/MAPK13/MAPK8/MIR107/MIR21/MMP2/NFE2L2/NQO1/NR4A3/PDCD10/PDGFD/PDGFRA/PKD2/PLEKHA1/PRKCD/PTPRK/RPS3/SETX/SIRT1/SPHK1/STAT6/TNFAIP3/TPM1/TXN/ZNF277	37
BP	GO:0060415	muscle tissue morphogenesis	22/2759	73/18800	0.000558785	0.0043276	0.00287291	ADARB1/ANKRD1/BMPR1A/COL11A1/COL3A1/DSP/EDNRA/EFEMP2/FKBP1A/HEG1/MIR143/RBPJ/RYR2/S1PR1/SMAD4/SMAD7/TGFB1/TGFB2/TGFBR1/TPM1/WNT5A/ZFPM2	22
BP	GO:0031330	negative regulation of cellular catabolic process	59/2759	265/18800	0.000570246	0.00441081	0.00292815	ANXA2/BCL2/CAMLG/CCAR2/CHMP4B/CSDE1/CSNK2A2/CTSA/DHX9/EIF3H/EIF4G2/FEZ2/FHIT/FUS/HNRNPC/HNRNPD/HNRNPU/HTR2B/LAPTM4B/LARP4B/LRRK2/MCL1/MIR21/MTMR2/MTMR9/N4BP1/NAF1/NPC1/PABPC1/PDCL3/PIK3CG/PSEN1/PTPN22/QRICH2/RBM24/ROCK1/RPL23/RPL5/RPS7/RRAGA/RYBP/SDCBP/SLC11A1/SMARCC1/SYNCRIP/THRAP3/TIMP1/TIMP2/TIMP3/TRAF3IP2/TRAF5/TRDMT1/TREM2/USP25/USP7/VPS35/WAC/YBX3/ZFP36	59
BP	GO:0032434	regulation of proteasomal ubiquitin-dependent protein catabolic process	35/2759	137/18800	0.000576264	0.00445177	0.00295534	ANKIB1/ARIH1/BBS7/CAMLG/CAV1/CCAR2/CHFR/CSNK1A1/CSNK1D/CSNK1E/EIF3H/FHIT/GABARAP/GNA12/GSK3B/LRRK2/N4BP1/NFE2L2/PIAS1/PLK3/PSEN1/RNF19A/RNF19B/RNF217/RYBP/SDCBP/SH3RF1/SH3RF3/SMAD7/SMARCC1/SOCS4/SUMO2/TRIB2/USP7/WAC	35
BP	GO:0032908	regulation of transforming growth factor beta1 production	7/2759	12/18800	0.000583185	0.00449095	0.00298135	ATP6AP2/CD2AP/CX3CL1/LAPTM4B/LUM/THBS1/TYROBP	7
BP	GO:0038063	collagen-activated tyrosine kinase receptor signaling pathway	7/2759	12/18800	0.000583185	0.00449095	0.00298135	COL1A1/COL4A1/COL4A2/COL4A5/DDR1/DDR2/UBASH3B	7
BP	GO:0032874	positive regulation of stress-activated MAPK cascade	34/2759	132/18800	0.000584685	0.00449095	0.00298135	APP/ARL6IP5/CDC42/CLEC7A/DUSP22/EDAR/EIF2AK2/F2RL1/GADD45A/HMGB1/IL1B/MFHAS1/NOD1/PDCD10/RASSF2/RB1CC1/RELL1/RIPK2/SASH1/SDCBP/SH3RF1/SH3RF3/SPHK1/STK39/TAOK1/TGFB2/TLR4/TNFRSF19/TNFSF11/TNIK/TRAF1/TRAF5/TRPV4/WNT5A	34
BP	GO:0048247	lymphocyte chemotaxis	20/2759	64/18800	0.000585913	0.00449095	0.00298135	ADAM10/ADAM17/CCL18/CCL2/CCL20/CCL4/CCR2/CH25H/CKLF/CX3CL1/CXCL10/CXCL11/CXCL16/GAS6/GPR183/OXSR1/PIK3CG/SLC12A2/STK39/WNT5A	20
BP	GO:0051653	spindle localization	18/2759	55/18800	0.000586397	0.00449095	0.00298135	ACTR2/ACTR3/CFL1/CLASP2/DYNC1H1/DYNLT1/FBXW11/GJA1/ITGB1/KPNB1/MAP4/MYH9/NDE1/PAFAH1B1/PKHD1/SPIRE1/SPRY1/SPRY2	18
BP	GO:1902106	negative regulation of leukocyte differentiation	28/2759	102/18800	0.000586405	0.00449095	0.00298135	ANXA1/CBFB/CD74/CDK6/CEACAM1/CTLA4/CTNNB1/FBN1/FGL2/FSTL3/GLI3/GPR137B/HLA-G/HMGB1/INHBA/IRF1/LRRC17/MIR21/NF1/PIAS3/RC3H1/RC3H2/RUNX1/SFRP1/SMAD7/TLR4/TNFAIP6/UBASH3B	28
BP	GO:0060412	ventricular septum morphogenesis	15/2759	42/18800	0.000586442	0.00449095	0.00298135	ACVR1/BMPR1A/BMPR2/HEY1/HEYL/RBPJ/SLIT2/SMAD4/SMAD7/SOX4/TGFB2/TGFBR1/TGFBR2/WNT5A/ZFPM2	15
BP	GO:0050680	negative regulation of epithelial cell proliferation	40/2759	163/18800	0.000588067	0.0044978	0.0029859	AIMP1/B2M/CASK/CAV1/CAV2/CCL2/CD109/CDC73/CDK6/CEACAM1/EFNB2/GPC3/IFT52/IFT57/MIR129-1/MIR21/MIR29B1/MIR410/MIR492/MIR495/NF1/PDCD10/PPARD/PTEN/PTPRK/PTPRM/RB1/RGCC/SFRP1/SOX9/SPARC/STAT1/SULF1/TGFB1/TGFB2/TGFBR1/THBS1/TINF2/VASH1/WNT5A	40
BP	GO:1903557	positive regulation of tumor necrosis factor superfamily cytokine production	29/2759	107/18800	0.000593573	0.00453428	0.00301011	AKAP12/APP/ARHGEF2/BCL10/CCR2/CD86/CLEC7A/CYBA/DHX9/EPHB2/HAVCR2/HDAC2/HLA-E/HMGB1/IFNGR1/IL23A/IL6/LPL/LRRK2/LY96/NOD1/PSEN1/PTPRC/RIPK2/SPON2/THBS1/TLR4/TYROBP/WNT5A	29
BP	GO:0008088	axo-dendritic transport	23/2759	78/18800	0.000595745	0.00454016	0.00301402	ACTR10/AGTPBP1/AP3B1/AP3M2/APP/ARL8B/DYNC1H1/FBXW11/HIF1A/HNRNPU/HSBP1/KIF3A/KIF5B/KLC1/KLC2/MAP2/PAFAH1B1/RAB21/RAB27B/SFPQ/TERF2/TRAK1/UCHL1	23
BP	GO:0002456	T cell mediated immunity	30/2759	112/18800	0.000597293	0.00454016	0.00301402	AHR/B2M/CCR2/CD46/CEACAM1/CTSC/CTSH/DUSP22/GNL1/HLA-A/HLA-B/HLA-DRA/HLA-DRB1/HLA-DRB3/HLA-E/HLA-G/HMGB1/IL18/IL1B/IL1R1/IL23A/IL6/IL7R/JAG1/MALT1/MAP3K7/PTPRC/PVR/SMAD7/ZBTB1	30
BP	GO:0010927	cellular component assembly involved in morphogenesis	30/2759	112/18800	0.000597293	0.00454016	0.00301402	ACTG1/AKAP13/ANK2/ANKRD1/CD9/CFLAR/CLASP2/CSRP1/DAG1/DICER1/EDN1/EPB41L3/FIG4/FLNC/ITGB1/KRT19/MTMR2/NEBL/PAFAH1B1/PDGFRA/PDGFRB/PHLDB1/PMP22/PRKAR1A/RFX2/SMAD4/TMF1/TMOD2/TMOD3/TPM1	30
BP	GO:0021987	cerebral cortex development	30/2759	112/18800	0.000597293	0.00454016	0.00301402	BTBD3/CNTNAP2/COL3A1/CSNK2A2/CTNNB1/EFHC1/FGF13/FUT10/GLI3/GSK3B/HIF1A/KDM1A/LAMB1/MKKS/NDE1/NF1/NTRK2/PAFAH1B1/PAX5/PSEN1/RHOA/RTN4/SLC38A2/SLIT2/SRGAP2/SRGAP2C/SUN1/SYNE2/TACC1/ZMIZ1	30
BP	GO:0048863	stem cell differentiation	49/2759	211/18800	0.00060288	0.00457629	0.003038	ABL1/ACVR1/BMPR1A/CDC42/CDK6/CORO1C/CTNNB1/EDN1/EDNRA/EDNRB/EIF2AK2/EPCAM/FRZB/GSK3B/HIF1A/HNF1B/HNRNPU/HTR2B/JAG1/JARID2/KDM3A/KITLG/LAMA5/LBH/LIF/LRP6/MAPK1/MLLT3/MSI2/NFE2L2/NRP2/OSM/OTUD5/PDGFRA/PHF19/PTPRC/PWP1/RBM24/SEMA3C/SEMA3E/SEMA4A/SEMA6A/SFRP1/SMAD4/SOX9/TACSTD2/TGFB2/XRCC5/ZNF281	49
BP	GO:0003094	glomerular filtration	11/2759	26/18800	0.000607248	0.00457629	0.003038	CD34/CYBA/EDNRA/F2R/F2RL1/GAS6/GJA5/MCAM/MYO1E/SULF1/SULF2	11
BP	GO:0006972	hyperosmotic response	11/2759	26/18800	0.000607248	0.00457629	0.003038	AKR1B1/AQP1/ARHGEF2/CLDN1/ICOSLG/PDPK1/PKN1/SLC12A2/TRPV4/XRCC5/YBX3	11
BP	GO:0014829	vascular associated smooth muscle contraction	11/2759	26/18800	0.000607248	0.00457629	0.003038	ACTA2/ATP2B1/DOCK5/EDN1/EDNRA/EDNRB/MIR21/MKKS/PIK3C2A/RHOA/SLC8A1	11
BP	GO:0019883	antigen processing and presentation of endogenous antigen	11/2759	26/18800	0.000607248	0.00457629	0.003038	ATG5/B2M/CD74/HLA-A/HLA-B/HLA-C/HLA-DRA/HLA-DRB1/HLA-E/HLA-G/TAP1	11
BP	GO:0035872	nucleotide-binding domain, leucine rich repeat containing receptor signaling pathway	11/2759	26/18800	0.000607248	0.00457629	0.003038	BIRC2/CYLD/LACC1/MAP3K7/NFKBIA/PTPN22/RIPK2/RNF34/SLC15A4/TLR4/TNFAIP3	11
BP	GO:0051894	positive regulation of focal adhesion assembly	11/2759	26/18800	0.000607248	0.00457629	0.003038	ABL1/FMN1/ITGB1BP1/LIMS1/MAP4K4/RAC1/ROCK1/S100A10/SFRP1/SMAD3/THY1	11
BP	GO:0006816	calcium ion transport	87/2759	424/18800	0.000613134	0.004615	0.0030637	ABL1/AHNAK/ANK2/ANXA2/ANXA2P2/ATG5/ATP1B1/ATP2A2/ATP2B1/ATP2C1/BAK1/BCL2/BDKRB1/CACNA1C/CACNA2D1/CALCRL/CALM1/CAMK2D/CASK/CAV1/CCL2/CCL4/CD19/CTNNB1/CX3CL1/CXCL10/CXCL11/CXCR4/CYBA/DNM1L/EDN1/EDNRA/EDNRB/F2R/FKBP1A/FYN/G6PD/GAS6/GEM/GRIN2A/HOMER1/HOMER3/HSPA2/HTR2B/ITGAV/ITPR3/LGALS3/MCOLN3/MCU/MIR21/NALCN/NCS1/ORAI2/P2RX4/PANX1/PDE4B/PDE4D/PDGFRB/PDPK1/PIK3CG/PKD2/PLCG1/PPP3CA/PRKD1/PSEN1/PSEN2/…	87
BP	GO:0032092	positive regulation of protein binding	24/2759	83/18800	0.000626549	0.00471021	0.00312691	ABL1/ADD1/ANXA2/APP/B2M/BAMBI/CAV1/CTHRC1/DACT1/FKBP1A/GSK3B/LRRK2/MAPRE1/MARK3/PLCL1/PLXND1/PPP2CA/PPP2CB/PSEN1/RALB/RIPK2/SPPL3/STK4/WNT5A	24
BP	GO:0044843	cell cycle G1/S phase transition	57/2759	255/18800	0.000631476	0.00474146	0.00314765	ACVR1/ADAM17/ADAMTS1/ANXA1/APPL1/BACH1/BCAT1/BCL2/BRD7/CASP2/CCL2/CCND2/CCNH/CDC73/CDK14/CDK16/CDK17/CDK6/CDK7/CDKN3/CRNN/CUL3/CUL4B/DACT1/DCUN1D3/E2F3/E2F7/ECD/GFI1B/ID4/INHBA/ITGB1/KHDRBS1/KLF4/LATS2/MIR221/MIR29A/MIR29B1/MIR495/MLF1/PIM2/PKD2/PLK2/PLK3/PPP2CA/PPP3CA/PRMT2/PTEN/RB1/RGCC/RHOU/RPL26/RPS27L/SPDYA/UBE2E2/WAC/WEE1	57
BP	GO:1904064	positive regulation of cation transmembrane transport	37/2759	148/18800	0.000637208	0.00476068	0.00316041	ABL1/ACTN4/ANK2/ATP1B1/ATP1B2/ATP1B3/BDKRB1/CACNA2D1/CALM1/CCL2/CCR2/CD19/CTSS/CX3CL1/CXCL10/CXCL11/EDN1/EDNRA/EPHB2/F2R/FLNA/FXYD2/G6PD/HSPA2/IFNGR2/MIR21/PDPK1/PKD2/PLCG1/RYR2/SLC9A1/SRI/STIM2/TESC/THY1/TMSB4X/TREM2	37
BP	GO:0002335	mature B cell differentiation	13/2759	34/18800	0.000637901	0.00476068	0.00316041	CD19/CMTM7/DLL1/DOCK11/GPR183/IL6/IRF8/ITFG2/ITM2A/LGALS1/MALT1/NOTCH2/SLAMF8	13
BP	GO:0007435	salivary gland morphogenesis	13/2759	34/18800	0.000637901	0.00476068	0.00316041	CDC42/DAG1/EDAR/LAMA1/LAMA5/PDGFA/PLXNA1/PLXND1/SEMA3C/TGFB1/TGFB2/TGFB3/TWSG1	13
BP	GO:0090322	regulation of superoxide metabolic process	13/2759	34/18800	0.000637901	0.00476068	0.00316041	ACP5/CLEC7A/CYBA/F2RL1/GNAI3/GSTP1/ITGAM/ITGB2/MIR21/NFE2L2/PRKCD/TGFB1/TYROBP	13
BP	GO:1990000	amyloid fibril formation	13/2759	34/18800	0.000637901	0.00476068	0.00316041	APP/B2M/CRYAB/FKBP1A/GSN/NAT8/PFDN1/PFDN4/PFDN5/PSEN1/SERF1B/TREM2/USP9X	13
BP	GO:0002709	regulation of T cell mediated immunity	25/2759	88/18800	0.000651433	0.00484991	0.00321965	AHR/B2M/CCR2/CEACAM1/DUSP22/HLA-A/HLA-B/HLA-DRA/HLA-DRB1/HLA-DRB3/HLA-E/HLA-G/HMGB1/IL18/IL1B/IL1R1/IL23A/IL6/IL7R/MALT1/MAP3K7/PTPRC/PVR/SMAD7/ZBTB1	25
BP	GO:0046849	bone remodeling	25/2759	88/18800	0.000651433	0.00484991	0.00321965	ACP5/CTHRC1/CTNNB1/CTSK/EPHA2/GJA1/GPR137B/GREM1/IL6/ITGB3/NF1/NOTCH2/NOX4/RASSF2/S1PR1/SFRP1/SPP1/SUCO/TGFB1/TGFB3/TMEM119/TNFAIP3/TNFRSF11B/TNFSF11/UBASH3B	25
BP	GO:0046824	positive regulation of nucleocytoplasmic transport	19/2759	60/18800	0.000663201	0.00491967	0.00326596	CTDSPL2/DHX9/ECT2/FLNA/GAS6/GLI3/GSK3B/HCLS1/HYAL2/IL1B/KHDRBS1/PRKCD/PRKD1/PSEN1/PTGS2/RBM22/RIOK2/SMAD3/TGFB1	19
BP	GO:1903078	positive regulation of protein localization to plasma membrane	19/2759	60/18800	0.000663201	0.00491967	0.00326596	ARF6/ATP2C1/CNPY4/EPHA2/EPHA3/EPHB2/EZR/ITGA3/ITGB1/KIF5B/LGALS3/PDPK1/PLS1/PRKCH/PRKCI/PTPN9/STX3/STX4/TREM2	19
BP	GO:1903670	regulation of sprouting angiogenesis	19/2759	60/18800	0.000663201	0.00491967	0.00326596	ADAMTS9/BMPER/CEACAM1/CREB3L1/DLL1/E2F2/ITGA5/JAK1/KLF4/MIR221/MIR377/MIR495/PDPK1/PIK3CB/PKM/RHOJ/SEMA6A/THBS1/TJP1	19
BP	GO:0046661	male sex differentiation	40/2759	164/18800	0.000669483	0.00495771	0.00329121	ADAM20/ADAM21/ARID5B/BCL2/BCL2L1/BIK/BMPR1A/CBL/CSDE1/CTNNA1/CTNNB1/ERCC1/GJA1/INHBA/INHBB/KITLG/LHFPL2/MAMLD1/MMP14/NCOA4/PDGFA/PDGFRA/PDGFRB/PLEKHA1/REC8/RNF38/ROR2/SAFB2/SFRP1/SGPL1/SMAD4/SMAD5/SOX9/TGFB2/TGFBR1/TMF1/WDR48/WNT5A/YBX3/ZFPM2	40
BP	GO:0030516	regulation of axon extension	26/2759	93/18800	0.000670744	0.00495771	0.00329121	ABL1/BMPR2/CDKL5/CTTN/CYFIP1/DBN1/DPYSL2/EIF4G2/GDI1/GSK3B/MAP1B/MAP2/NRCAM/PAFAH1B1/PLXNA3/RAB11A/RAB21/RTN4/RYK/SEMA3C/SEMA3E/SEMA4A/SEMA6A/TTL/TWF2/WNT5A	26
BP	GO:0060993	kidney morphogenesis	26/2759	93/18800	0.000670744	0.00495771	0.00329121	ASXL1/BCL2/CTNNB1/FMN1/FRAS1/GCNT4/GLI3/GPC3/GREM1/HNF1B/ILK/KIF26B/LAMA5/LIF/LRRK2/NPNT/PBX1/PDGFRB/PKD2/PRKX/SMAD4/SOX4/SOX9/STAT1/TACSTD2/WWTR1	26
BP	GO:0061337	cardiac conduction	27/2759	98/18800	0.000684893	0.00505622	0.00335661	ANK2/ATP1A1/ATP1B1/ATP1B2/ATP2A2/ATP2B1/CACNA1C/CACNA2D1/CALM1/CAMK2D/CAV1/CORIN/CXADR/DSC2/DSG2/DSP/FLNA/GJA1/GJA5/GJC1/KCNE4/PDE4D/RYR2/SLC8A1/SLC9A1/SRI/TMEM65	27
BP	GO:1903050	regulation of proteolysis involved in cellular protein catabolic process	51/2759	223/18800	0.000686899	0.00506496	0.00336241	AGTPBP1/ANKIB1/ARIH1/BBS7/CAMLG/CAV1/CCAR2/CHFR/CSNK1A1/CSNK1D/CSNK1E/CSNK2A2/CTSC/EIF3H/FHIT/GABARAP/GNA12/GSK3B/LAPTM5/LRRK2/N4BP1/NFE2L2/PDCL3/PIAS1/PLK3/PSEN1/PTEN/QRICH2/RNF139/RNF19A/RNF19B/RNF217/RPL23/RPL5/RPS7/RYBP/SDCBP/SH3RF1/SH3RF3/SMAD7/SMARCC1/SMURF1/SOCS4/SUMO2/TMF1/TREM2/TRIB2/UBE3A/USP25/USP7/WAC	51
BP	GO:0050792	regulation of viral process	39/2759	159/18800	0.000690287	0.00508385	0.00337495	ADAR/ADARB1/APOBEC3A/APOBEC3B/APOBEC3C/APOBEC3F/APOBEC3G/ATG5/AXL/BCL2/CD74/CH25H/CXCL8/CXCR4/DHX9/DYNLT1/EIF2AK2/GSN/HLA-DRB1/IFI16/ILF3/KPNA2/LGALS1/N4BP1/OASL/PABPC1/PLSCR1/PPIA/PTX3/SRPK1/SRPK2/STAT1/TMPRSS2/TOP2B/TRIM22/TSG101/VPS37B/ZFP36/ZNFX1	39
BP	GO:1905477	positive regulation of protein localization to membrane	28/2759	103/18800	0.000694324	0.00510747	0.00339063	AP2B1/ARF6/ATP2C1/CNPY4/EPHA2/EPHA3/EPHB2/EZR/FYN/ITGA3/ITGAM/ITGB1/ITGB1BP1/ITGB2/KIF5B/LGALS3/MAPK8/MTCL1/MYO1C/PDPK1/PLS1/PRKCH/PRKCI/PTPN9/STX3/STX4/TNFAIP6/TREM2	28
BP	GO:2000060	positive regulation of ubiquitin-dependent protein catabolic process	29/2759	108/18800	0.000699494	0.00513936	0.0034118	AGTPBP1/ANKIB1/ARIH1/BBS7/CAV1/CHFR/CSNK1A1/CSNK1D/CSNK1E/GABARAP/GSK3B/LAPTM5/LRRK2/NFE2L2/PIAS1/PLK3/PSEN1/PTEN/RNF139/RNF19A/RNF19B/RNF217/SH3RF1/SH3RF3/SMAD7/SMURF1/SOCS4/SUMO2/TRIB2	29
BP	GO:0002483	antigen processing and presentation of endogenous peptide antigen	9/2759	19/18800	0.000710216	0.00520571	0.00345585	B2M/HLA-A/HLA-B/HLA-C/HLA-DRA/HLA-DRB1/HLA-E/HLA-G/TAP1	9
BP	GO:1902774	late endosome to lysosome transport	9/2759	19/18800	0.000710216	0.00520571	0.00345585	ARL8B/CHMP1B/CHMP3/CHMP4B/CHMP4C/CHMP5/LRRK2/VPS35/VPS41	9
BP	GO:0048638	regulation of developmental growth	70/2759	329/18800	0.000725188	0.0053043	0.0035213	ABL1/AGRN/APP/BCL2/BMPR1A/BMPR2/CDKL5/CSF1/CTTN/CXCR4/CYFIP1/DBN1/DLL1/DPYSL2/DUSP6/EDN1/EFNA5/EIF4G2/EZR/FGF13/FTO/G6PD/GDI1/GSK3B/HNF1B/IST1/JARID2/LATS2/MAP1B/MAP2/MBD5/MIR29B1/MKKS/NIPBL/NRCAM/PAFAH1B1/PLS1/PLXNA3/PPARD/PTEN/RAB11A/RAB21/RAI1/RBPJ/RGS2/RGS4/RTN4/RUNX1/RYK/SEMA3C/SEMA3E/SEMA4A/SEMA6A/SGPL1/SMAD7/SMURF1/SOCS2/SPAG9/SPP1/STK4/TGFBR1/TGFBR2/TNKS2/TTL/TWF2/ULK2/WNT5A/WWC3/YBX3/ZFP…	70
BP	GO:0048708	astrocyte differentiation	23/2759	79/18800	0.000725389	0.0053043	0.0035213	ABL1/APP/C5AR1/CDK6/CNTF/DLL1/GRN/ID4/IFNGR1/IL1B/IL6/LAMC3/LIF/MAPK1/NF1/PSEN1/ROR2/SERPINE2/SOX9/TLR4/TREM2/TSPAN2/VIM	23
BP	GO:0002260	lymphocyte homeostasis	20/2759	65/18800	0.000731123	0.00533989	0.00354492	ABL1/BAK1/BCL10/BCL2/CAMLG/CASP3/CD74/DOCK11/FAS/HIF1A/PKN1/PMAIP1/PPP2R3C/RC3H1/RC3H2/SKIL/SOS2/SPNS2/TNFAIP3/TRAF3IP2	20
BP	GO:0019722	calcium-mediated signaling	47/2759	202/18800	0.000736587	0.00537342	0.00356718	ACKR3/ANK2/ATP1B1/ATP2A2/CACNA1C/CALM1/CAMK2D/CCL20/CCL4/CCR2/CCRL2/CLEC7A/CXCL8/CXCR4/DEFB1/EDN1/EDNRB/FHL2/GRIN2A/GSK3B/HOMER3/HTR2B/LAT2/LMCD1/LRRK2/MCTP1/MCTP2/MCU/NFATC2/P2RX4/PDPK1/PLCE1/PLCG1/PPP3CA/PPP3CC/PTPRC/RCAN3/RYR2/SGCD/SLA2/SLC8A1/SLC9A1/SPHK1/SPPL3/TNFSF11/TRAT1/TREM2	47
BP	GO:0003229	ventricular cardiac muscle tissue development	18/2759	56/18800	0.000747093	0.00544361	0.00361378	ADAMTS9/BMPR1A/COL11A1/DSG2/DSP/EDNRA/FKBP1A/HEG1/PPP1R13L/RBPJ/RYR2/SMAD4/SMAD7/TGFB1/TGFB2/TGFBR1/TPM1/ZFPM2	18
BP	GO:0033135	regulation of peptidyl-serine phosphorylation	36/2759	144/18800	0.000748345	0.00544629	0.00361556	ANGPT1/APP/BAK1/BCL2/CAV1/CD44/DKK1/DOCK7/GADD45A/GAS6/GGNBP2/HCLS1/IFNA14/IL6/LIF/NCK2/NTF4/NTRK2/OSM/PAK1/PDCD10/PDE4D/PLCL1/PRKD1/PTEN/PTGS2/PWP1/RASSF2/RIPK2/SMAD7/SPRY2/STK4/TBK1/TGFB1/TXN/WNT5A	36
BP	GO:0022406	membrane docking	24/2759	84/18800	0.000756926	0.00550224	0.0036527	ATP2A2/CALM1/CAV2/CFTR/ESYT2/EZR/MSN/PSEN2/RAB10/RAB3IP/RAB8B/RALB/ROCK1/SNAP25/STX11/STX12/STX2/STX3/STX4/STX6/STXBP1/STXBP3/VAMP3/VAMP8	24
BP	GO:0009895	negative regulation of catabolic process	69/2759	324/18800	0.000767446	0.00557212	0.00369909	ANXA2/BCL2/CAMLG/CCAR2/CHMP4B/CRTC3/CSDE1/CSNK2A2/CTSA/DHX9/EIF3H/EIF4G2/FEZ2/FHIT/FLNA/FUS/FYN/GRIN2A/HNRNPC/HNRNPD/HNRNPU/HTR2B/IL1B/IRAK3/LAPTM4B/LARP4B/LRRK2/MCL1/MIR21/MTMR2/MTMR9/N4BP1/NAF1/NPC1/PABPC1/PDCL3/PIK3CG/PSEN1/PTPN22/QRICH2/RBM24/ROCK1/RPL23/RPL5/RPS7/RRAGA/RYBP/SDCBP/SERPINE2/SLC11A1/SMAD3/SMAD4/SMARCC1/SYNCRIP/THRAP3/TIMP1/TIMP2/TIMP3/TRAF3IP2/TRAF5/TRDMT1/TREM2/USP25/USP7/VPS3…	69
BP	GO:0003015	heart process	57/2759	257/18800	0.000771655	0.00559609	0.00371501	AKAP13/ANK2/ATG5/ATP1A1/ATP1B1/ATP1B2/ATP2A2/ATP2B1/CACNA1C/CACNA2D1/CALM1/CAMK2D/CAV1/CDC42/CELF2/CORIN/CXADR/CXCR4/DNM1L/DSC2/DSG2/DSP/EDN1/EDNRA/EDNRB/EXT2/FGF12/FGF13/FLNA/FYN/GJA1/GJA5/GJC1/GSN/HBEGF/KCNE4/NOX4/P2RX4/PDE4B/PDE4D/PDE5A/PIK3CG/PPP1R13L/RGS2/RGS4/RYR2/SGCD/SLC8A1/SLC9A1/SMAD5/SMAD7/SRI/STC1/TGFB2/TMEM65/TPM1/WWTR1	57
BP	GO:0071526	semaphorin-plexin signaling pathway	15/2759	43/18800	0.000779717	0.00564367	0.00374659	ARHGDIA/EDN1/EDNRA/FLNA/NRP2/PLXNA1/PLXNA2/PLXNA3/PLXNB2/PLXND1/RAC1/SEMA3C/SEMA3E/SEMA4A/SEMA6A	15
BP	GO:0019079	viral genome replication	34/2759	134/18800	0.000780966	0.00564367	0.00374659	ADAR/ADARB1/APOBEC3A/APOBEC3B/APOBEC3C/APOBEC3F/APOBEC3G/ATG16L1/ATG5/BCL2/CCL2/CCNK/CDC42/CXCL8/DEK/EEA1/EIF2AK2/FBXL2/GAS6/IFI16/ILF3/MIR221/N4BP1/OASL/PABPC1/PCBP2/PLSCR1/PPIA/SMARCB1/SRPK1/SRPK2/TOP2B/VAPA/ZNFX1	34
BP	GO:0070304	positive regulation of stress-activated protein kinase signaling cascade	34/2759	134/18800	0.000780966	0.00564367	0.00374659	APP/ARL6IP5/CDC42/CLEC7A/DUSP22/EDAR/EIF2AK2/F2RL1/GADD45A/HMGB1/IL1B/MFHAS1/NOD1/PDCD10/RASSF2/RB1CC1/RELL1/RIPK2/SASH1/SDCBP/SH3RF1/SH3RF3/SPHK1/STK39/TAOK1/TGFB2/TLR4/TNFRSF19/TNFSF11/TNIK/TRAF1/TRAF5/TRPV4/WNT5A	34
BP	GO:0009267	cellular response to starvation	39/2759	160/18800	0.000785817	0.00567046	0.00376437	ALB/ATF4/ATG5/BCL2/BMPR2/DEPDC5/DSC2/EIF2AK2/FAS/GABARAP/GAS6/HNRNPA1/IFI16/INHBB/ITFG2/KLF10/LAMP2/LRRK2/MAP1LC3B/MAPK1/MAPK8/MAX/NFE2L2/NUAK2/PMAIP1/PRKAA2/PRKD1/RALB/RRAGA/RRAGC/SESN1/SFRP1/SH3GLB1/SIRT1/SLC38A2/STK24/UPP1/VPS41/XPR1	39
BP	GO:0060070	canonical Wnt signaling pathway	67/2759	313/18800	0.000786515	0.00567046	0.00376437	ATP6AP2/BAMBI/BCL9/BICC1/CAV1/CCAR2/CDK14/CHD8/COL1A1/CSNK1A1/CSNK1D/CSNK1E/CTHRC1/CTNNB1/CTNND1/CTNND2/CYLD/DACT1/DAPK3/DKK1/EDN1/EDNRA/EDNRB/EGR1/FRZB/FZD6/GLI3/GNAQ/GPC3/GPRC5B/GREM1/GSK3B/ILK/KLF4/LATS2/LEF1/LRP6/LRRK2/MIR29B1/MLLT3/NFKB1/OTUD5/PFDN5/PSEN1/PTEN/PTK7/PYGO1/RBPJ/RECK/ROR2/RYK/SFRP1/SFRP4/SMAD3/SMURF2/SOX4/SOX9/STK4/TBL1XR1/TGFB1/TLE4/TNKS2/UBE2B/USP47/VPS35/WNT5A/WWTR1	67
BP	GO:0042698	ovulation cycle	21/2759	70/18800	0.000789663	0.00567985	0.00377061	ADAMTS1/AXL/CASP2/CASP3/EGR1/HAS2/IGF1R/INHBA/MMP19/MMP2/OXTR/PAM/PDGFRA/PLEKHA1/PTX3/SGPL1/SIRT1/SLIT2/TGFB2/TGFB3/TNFAIP6	21
BP	GO:0051057	positive regulation of small GTPase mediated signal transduction	21/2759	70/18800	0.000789663	0.00567985	0.00377061	AKAP13/ARHGEF3/COL3A1/CSF1/F2R/F2RL1/F2RL2/ITGAV/ITPKB/KITLG/LPAR1/LPAR6/MAP4K4/MAPRE2/NOTCH2/P2RY10/PDGFRB/PIK3CB/PIK3CG/RAC1/SOS2	21
BP	GO:0035601	protein deacylation	33/2759	129/18800	0.00079455	0.00570834	0.00378952	ABHD12/BEX4/CAMK2D/CCAR2/CHD3/CHD4/DYRK1A/ELK4/FLNA/GATAD2B/HDAC2/HDAC7/HDAC9/LRRK2/MAPK8/MBD2/MIER2/MORF4L1/MSL3/MTA3/NDN/NEK3/NIPBL/PER2/PRKAA2/PRKD1/RCOR1/SAP30BP/SFPQ/SIRT1/SPRED1/SPRED2/TBL1XR1	33
BP	GO:0002042	cell migration involved in sprouting angiogenesis	26/2759	94/18800	0.000799763	0.00573241	0.0038055	ABL1/AKT3/ANXA1/CLEC14A/EFNB2/GREM1/HDAC7/HDAC9/ITGB1/ITGB1BP1/KLF4/MIR221/MIR410/MIR495/PDCD10/PIK3C2A/PIK3R3/PLK2/PTGS2/RHOA/RHOJ/SLIT2/SPRED1/SRPX2/STARD13/THBS1	26
BP	GO:0061326	renal tubule development	26/2759	94/18800	0.000799763	0.00573241	0.0038055	BCL2/CD24/COL4A1/CTNNB1/DLL1/FMN1/GLI3/GPC3/GREM1/HEYL/HNF1B/ILK/JAG1/KIF26B/LAMA5/LIF/NOTCH2/NPNT/PBX1/PKD2/PROM1/SMAD4/SOX9/STAT1/TACSTD2/WWTR1	26
BP	GO:0045664	regulation of neuron differentiation	45/2759	192/18800	0.000802093	0.00573814	0.0038093	APP/ARHGEF2/B2M/BCL2/CASZ1/CNTF/CNTN4/CSNK1D/CSNK1E/DKK1/DLL1/DLX2/DPYSL2/ECT2/EDNRB/ESRP1/FGFR1/GDF11/GLI3/GPRC5B/GSK3B/HEY1/HEYL/HMG20A/ID4/JAG1/LRRK2/MAP1B/MIB1/MMD/NOTCH3/NRCAM/NTF4/PBX1/RHOA/ROCK1/SFRP1/SOCS2/SOX9/SPAG9/TCF12/TCF4/TUG1/YWHAH/ZEB1	45
BP	GO:0002221	pattern recognition receptor signaling pathway	42/2759	176/18800	0.000802426	0.00573814	0.0038093	AP3B1/APPL1/BCL10/BIRC2/CAV1/CLEC4E/CLEC7A/CTSS/CYBA/CYLD/F2RL1/HAVCR2/HMGB1/IRAK2/IRAK3/IRF1/LACC1/LSM14A/LY96/MAP3K7/MFHAS1/NFKBIA/NMI/NOD1/OASL/OTUD4/PDPK1/PTPN22/RIOK3/RIPK2/RPS6KA3/RTN4/S100A14/SEC14L1/SLC15A4/TLR4/TLR5/TLR7/TLR8/TNFAIP3/TREM2/WDFY1	42
BP	GO:0001823	mesonephros development	27/2759	99/18800	0.000812129	0.00580079	0.0038509	BCL2/BMPER/CTNNB1/EPCAM/FMN1/GDF11/GLI3/GPC3/GREM1/HNF1B/ILK/KIF26B/LAMA5/NPNT/PBX1/PKD2/RARB/SFRP1/SLIT2/SMAD2/SMAD3/SMAD4/SMAD5/SMAD7/SOX9/SPRY1/TACSTD2	27
BP	GO:0046822	regulation of nucleocytoplasmic transport	28/2759	104/18800	0.00081922	0.00583545	0.00387391	ANGPT1/CTDSPL2/DHX9/ECT2/FLNA/GAS6/GLI3/GSK3B/HCLS1/HYAL2/IL1B/KHDRBS1/MX2/NF1/NUP153/PPP1R12A/PRKCD/PRKD1/PSEN1/PTGS2/PTPN14/RAB23/RANGAP1/RBM22/RIOK2/SMAD3/TGFB1/TXN	28
BP	GO:0003014	renal system process	30/2759	114/18800	0.000819826	0.00583545	0.00387391	AKAP11/AKR1B1/AQP1/BCL2/BCR/CD34/CLDN4/CORIN/CYBA/EDN1/EDNRA/EDNRB/F2R/F2RL1/GAS6/GJA5/GSN/HAS2/HYAL2/ITGA3/MAGED2/MCAM/MYO1E/NPR3/PCSK5/PKN1/RHOA/STC1/SULF1/SULF2	30
BP	GO:0043200	response to amino acid	30/2759	114/18800	0.000819826	0.00583545	0.00387391	BCL2L1/CAPN2/CASP3/COL1A1/COL1A2/COL3A1/COL4A1/COL5A2/COL6A1/CYBA/EDN1/FYN/GLRB/HNRNPD/IGF1R/MMP2/NQO1/NSMF/NTRK2/PDGFC/PDGFD/PDGFRA/RHOA/RRAGA/RRAGC/SESN1/SH3BP4/TOMM20/UBR1/ZEB1	30
BP	GO:0030728	ovulation	10/2759	23/18800	0.000830833	0.00590016	0.00391686	ADAMTS1/INHBA/INHBB/MMP19/MMP2/PLAT/PTGS2/RGS2/SIRT1/TNFAIP6	10
BP	GO:0072311	glomerular epithelial cell differentiation	10/2759	23/18800	0.000830833	0.00590016	0.00391686	ASXL1/CD24/EDNRA/EDNRB/IQGAP1/JAG1/MYO1E/NOTCH2/PODXL/PROM1	10
BP	GO:0050819	negative regulation of coagulation	17/2759	52/18800	0.00083665	0.00593462	0.00393974	ANXA5/CD34/CD9/CEACAM1/EDN1/FAP/PDGFA/PDGFRA/PLAT/PLAU/PRKCD/SERPINB2/SERPINE1/SERPINE2/THBS1/TSPAN8/UBASH3B	17
BP	GO:0008654	phospholipid biosynthetic process	57/2759	258/18800	0.000851633	0.00603395	0.00400568	AGPAT4/CAPN2/CHKA/DGKA/DGKD/DGKH/DPM2/EFR3A/FABP3/FABP5/FAM126A/FAR1/FIG4/GGPS1/HEXB/HTR2B/INPP1/ISYNA1/ITPKB/ITPKC/LIPH/LPCAT1/MBOAT1/MTMR2/PDGFA/PGAP1/PGS1/PI4K2A/PI4KB/PIGA/PIGB/PIGS/PIK3C2A/PIK3CB/PIK3CG/PIK3R3/PIP5K1A/PIPSL/PISD/PLA2G4A/PLSCR1/PPARD/PTEN/SAMD8/SGMS1/SGMS2/SH3YL1/SLA2/SLC44A2/SLC44A3/SOCS2/SOCS4/SOCS6/SPTLC1/SPTLC2/SYNJ2/VAPA	57
BP	GO:0070588	calcium ion transmembrane transport	67/2759	314/18800	0.000859324	0.00608145	0.00403721	ABL1/AHNAK/ANK2/ANXA2/ANXA2P2/ATG5/ATP1B1/ATP2A2/ATP2B1/ATP2C1/BDKRB1/CACNA1C/CACNA2D1/CALM1/CAMK2D/CD19/CX3CL1/CXCL10/CXCL11/CYBA/EDN1/EDNRA/EDNRB/F2R/FKBP1A/FYN/G6PD/GAS6/GEM/GRIN2A/HSPA2/HTR2B/ITGAV/ITPR3/MCOLN3/MCU/MIR21/NALCN/NCS1/ORAI2/P2RX4/PANX1/PDE4B/PDE4D/PDPK1/PIK3CG/PKD2/PLCG1/PRKD1/PSEN1/PSEN2/PTPRC/RASA3/RRAD/RYR2/SESTD1/SLC8A1/SLC9A1/SRI/STIM2/THY1/TMEM165/TRPC4/TRPC6/TRPV4/TRPV6/U…	67
BP	GO:0032640	tumor necrosis factor production	43/2759	182/18800	0.000870477	0.00614625	0.00408023	ACP5/AKAP12/ANGPT1/APP/ARHGEF2/AXL/CCR2/CD34/CD47/CLEC4A/CLEC7A/CX3CL1/CYBA/DHX9/DICER1/EPHB2/GAS6/GSTP1/HAVCR2/HDAC2/HLA-E/HMGB1/IFNGR1/IL23A/IL6/IRAK3/LPL/LRRK2/LY96/NOD1/PSEN1/PTPN22/PTPRC/RIPK2/SPON2/SYT11/THBS1/TLR4/TNFAIP3/TREM2/TYROBP/WNT5A/ZFP36	43
BP	GO:0032680	regulation of tumor necrosis factor production	43/2759	182/18800	0.000870477	0.00614625	0.00408023	ACP5/AKAP12/ANGPT1/APP/ARHGEF2/AXL/CCR2/CD34/CD47/CLEC4A/CLEC7A/CX3CL1/CYBA/DHX9/DICER1/EPHB2/GAS6/GSTP1/HAVCR2/HDAC2/HLA-E/HMGB1/IFNGR1/IL23A/IL6/IRAK3/LPL/LRRK2/LY96/NOD1/PSEN1/PTPN22/PTPRC/RIPK2/SPON2/SYT11/THBS1/TLR4/TNFAIP3/TREM2/TYROBP/WNT5A/ZFP36	43
BP	GO:0003151	outflow tract morphogenesis	23/2759	80/18800	0.000878811	0.00617699	0.00410064	BMPR1A/BMPR2/CDC42/CTNNB1/EDN1/EDNRA/ELN/GJA5/HEYL/HIF1A/ILK/JAG1/JUN/NIPBL/NRP2/PLXND1/RBPJ/SEMA3C/SMAD4/TGFB2/TGFBR2/WNT5A/ZFPM2	23
BP	GO:0006029	proteoglycan metabolic process	23/2759	80/18800	0.000878811	0.00617699	0.00410064	ADAMTS12/BGN/BMPR2/CHST11/CHST15/CHST9/CHSY1/COL11A1/COL2A1/CSGALNACT1/CSGALNACT2/CTNNB1/CYTL1/DCN/DSEL/EXT2/EXTL2/HPSE/HS2ST1/PPARD/SULF1/SULF2/UST	23
BP	GO:0008584	male gonad development	35/2759	140/18800	0.000879078	0.00617699	0.00410064	ADAM20/ADAM21/ARID5B/BCL2/BCL2L1/BIK/CBL/CSDE1/CTNNA1/ERCC1/GJA1/INHBA/INHBB/KITLG/MAMLD1/MMP14/NCOA4/PDGFA/PDGFRA/PDGFRB/PLEKHA1/REC8/RNF38/SAFB2/SFRP1/SGPL1/SMAD4/SOX9/TGFB2/TGFBR1/TMF1/WDR48/WNT5A/YBX3/ZFPM2	35
BP	GO:0045089	positive regulation of innate immune response	35/2759	140/18800	0.000879078	0.00617699	0.00410064	AKIRIN2/CLEC6A/CLEC7A/DHX9/FYN/HAVCR2/HLA-E/HLA-G/HMGB1/IFI16/KLRC3/LAMP1/LSM14A/MAP3K7/MATR3/MMP12/MNDA/NMI/NONO/PAK1/PLSCR1/POLR3C/POLR3D/PVR/RIOK3/SFPQ/SLC15A4/TBK1/TLR4/TLR8/TYROBP/USP27X/WNT5A/XRCC5/ZNFX1	35
BP	GO:0019932	second-messenger-mediated signaling	65/2759	303/18800	0.000879847	0.00617699	0.00410064	ACKR3/AHR/ANK2/AQP1/ATP1B1/ATP2A2/CACNA1C/CALM1/CAMK2D/CAP1/CCL20/CCL4/CCR2/CCRL2/CLEC7A/CXCL8/CXCR4/DDAH2/DEFB1/EDN1/EDNRB/FHL2/GNAI1/GRIN2A/GSK3B/HOMER3/HTR2B/ITPR3/KSR1/LAT2/LMCD1/LRRK2/MCTP1/MCTP2/MCU/NFATC2/P2RX4/PDE10A/PDE3A/PDE4D/PDE5A/PDE7A/PDE9A/PDPK1/PLCE1/PLCG1/PPP2CA/PPP3CA/PPP3CC/PTPRC/RCAN3/RYR2/SCTR/SGCD/SLA2/SLC8A1/SLC9A1/SOX9/SPHK1/SPPL3/THBS1/TNFSF11/TRAT1/TREM2/UBE2B	65
BP	GO:0060055	angiogenesis involved in wound healing	12/2759	31/18800	0.000901479	0.00631446	0.0041919	CD34/CX3CL1/CXCR4/DAG1/HPSE/ITGB3/MCAM/PIK3CB/SERPINE1/SLC12A2/SMOC2/TNFAIP3	12
BP	GO:0061311	cell surface receptor signaling pathway involved in heart development	12/2759	31/18800	0.000901479	0.00631446	0.0041919	ACVR1/BMPR1A/CTNNB1/DKK1/HEY1/HEYL/JAG1/NOTCH2/RBPJ/SNAI1/TGFB1/WNT5A	12
BP	GO:0030837	negative regulation of actin filament polymerization	20/2759	66/18800	0.000906314	0.0063325	0.00420388	ADD1/ADD3/ARFGEF1/CAPG/CAPZB/EPS8/GSN/MKKS/MYADM/PRKCD/SLIT2/SPTAN1/SSH1/SSH2/SVIL/TMOD2/TMOD3/TMSB10/TMSB4X/TWF2	20
BP	GO:1902285	semaphorin-plexin signaling pathway involved in neuron projection guidance	8/2759	16/18800	0.000907179	0.0063325	0.00420388	EDN1/EDNRA/NRP2/PLXNA1/PLXNA2/PLXNA3/PLXNB2/PLXND1	8
BP	GO:1903975	regulation of glial cell migration	8/2759	16/18800	0.000907179	0.0063325	0.00420388	ATP1B2/CCR2/CSF1/CX3CL1/GPR183/MIR221/P2RX4/TREM2	8
BP	GO:0007032	endosome organization	24/2759	85/18800	0.000910226	0.0063325	0.00420388	ANXA8/CHMP1B/CHMP3/CHMP4B/CHMP4C/CHMP5/CORO1C/DNM1/EEA1/IST1/LAPTM4B/PI4K2A/RAB11A/RAB22A/RNASEK/SCARB2/STAM/STAM2/STX6/TMCC1/TSG101/VPS36/VPS37B/VPS4B	24
BP	GO:0071229	cellular response to acid chemical	24/2759	85/18800	0.000910226	0.0063325	0.00420388	BCL2L1/CAPN2/COL1A1/COL1A2/COL3A1/COL4A1/COL5A2/COL6A1/CYBA/FYN/HNRNPD/MMP2/NSMF/NTRK2/PDGFC/PDGFD/PDGFRA/PKD2/RRAGA/RRAGC/SESN1/SH3BP4/UBR1/ZEB1	24
BP	GO:0072384	organelle transport along microtubule	24/2759	85/18800	0.000910226	0.0063325	0.00420388	ACTR10/AGTPBP1/AP3B1/AP3M2/ARHGAP21/BICD2/CDC42/DYNC1H1/FBXW11/HIF1A/HSBP1/KIF3A/KIF5B/KIFAP3/LAMP1/MAP1B/MAP2/NDE1/PAFAH1B1/RHOT1/SUN1/SYNE2/TRAK1/UCHL1	24
BP	GO:0030195	negative regulation of blood coagulation	16/2759	48/18800	0.000930084	0.00646335	0.00429074	CD34/CD9/CEACAM1/EDN1/FAP/PDGFA/PDGFRA/PLAT/PLAU/PRKCD/SERPINB2/SERPINE1/SERPINE2/THBS1/TSPAN8/UBASH3B	16
BP	GO:0001843	neural tube closure	25/2759	90/18800	0.000933672	0.00648097	0.00430244	ABL1/APAF1/BCL10/CASP3/COBL/CTHRC1/DLC1/FZD6/GRHL2/IFT122/IFT57/MTHFD1L/PLXNB2/PTK7/RALA/RPS7/SFRP1/SHROOM3/SPINT1/SPINT2/ST14/TGFB1/TGFB2/TULP3/WNT5A	25
BP	GO:0031099	regeneration	44/2759	188/18800	0.000939222	0.00651215	0.00432314	AKIRIN1/ANXA1/ANXA3/AXL/BAK1/BCL2/BCL9/CD9/CFLAR/CLDN1/CNTF/CPQ/CSNK2A2/CTNNA1/DAG1/FLNA/GAS6/GJA1/GLI3/GRN/IGF1R/IL6/JUN/KLF4/KLF5/MAP1B/MIR221/MIR29B1/MMP2/MUSTN1/NINJ2/NR4A3/PPARD/PPP3CA/PTEN/PTPN12/RPS15/RUNX1/SPP1/SRSF5/STK24/TGFBR2/THY1/TM4SF4	44
BP	GO:0001961	positive regulation of cytokine-mediated signaling pathway	18/2759	57/18800	0.000944093	0.00653122	0.00433579	ADAM17/AXL/CD74/CSF1/CXCR4/EDN1/GAS6/HIF1A/IL1R1/LAPTM5/LSM14A/MMP12/PAFAH1B1/RIPK2/TBK1/TREM2/USP27X/WNT5A	18
BP	GO:0060350	endochondral bone morphogenesis	18/2759	57/18800	0.000944093	0.00653122	0.00433579	BMPR2/COL13A1/COL1A1/COL2A1/COL3A1/CSGALNACT1/EXT2/MMP14/MMP16/NAB1/RARB/SERPINH1/SOX9/STC1/TGFBR2/THBS3/TMEM119/TRPV4	18
BP	GO:0002702	positive regulation of production of molecular mediator of immune response	31/2759	120/18800	0.000946362	0.00653957	0.00434134	B2M/BCL10/CD74/CD86/CLEC7A/EPHB2/F2RL1/GPRC5B/HLA-A/HLA-E/HLA-G/HMCES/IL18/IL1B/IL1R1/IL6/LACC1/LAPTM5/MALT1/MAP3K7/NR4A3/PTPN22/PTPRC/RIF1/SIRT1/SPON2/STAT6/STX4/TGFB1/TLR4/WNT5A	31
BP	GO:1902850	microtubule cytoskeleton organization involved in mitosis	37/2759	151/18800	0.000951726	0.00656926	0.00436105	ARHGEF10/CEP97/CHMP1B/CHMP3/CHMP4B/CHMP4C/CHMP5/CKAP5/CLASP2/DCTN2/DYNC1H1/DYNLT1/EFHC1/EML1/FBXW11/FLNA/GJA1/GNAI1/HNRNPU/ITGB1/KIF2A/KPNB1/LSM14A/MAP4/MAP9/MECP2/NDE1/PAFAH1B1/PKHD1/PLK2/RAB11A/RHOA/SPRY1/SPRY2/STAG2/TACC1/VPS4B	37
BP	GO:0021782	glial cell development	30/2759	115/18800	0.000956084	0.00659195	0.00437611	APP/ARHGEF10/B4GALT5/C5AR1/CDK6/CNTF/DAG1/DICER1/DLL1/EIF2B2/GRN/ID4/IFNGR1/IL1B/IL6/ILK/LAMC3/MYRF/NCSTN/NF1/NTRK2/PARD3/PSEN1/PTEN/ROR2/SOX4/TLR4/TREM2/TSPAN2/VIM	30
BP	GO:0048259	regulation of receptor-mediated endocytosis	29/2759	110/18800	0.000961922	0.00662478	0.00439791	AAK1/ANGPT1/ANKRD13A/ANXA2/ARF6/ATAD1/B2M/CBL/CD2AP/CD63/DGKD/DKK1/EFNB2/GREM1/HNRNPK/ITGAV/ITGB3/MTMR2/PICALM/PIK3CB/RAB21/RABGEF1/RAC1/SDCBP/SERPINE1/SFRP4/SGIP1/SMAP1/WDR54	29
BP	GO:0030032	lamellipodium assembly	21/2759	71/18800	0.000968515	0.0066553	0.00441817	ABI2/ABLIM1/ACTR2/ACTR3/AKIRIN1/ARPC2/CAPZB/CDC42/CYFIP1/EPHA2/FER/ITGB1/NCK2/NCKAP1/PLCE1/RAC1/S1PR1/SLIT2/SRGAP2/TWF2/VCL	21
BP	GO:1904427	positive regulation of calcium ion transmembrane transport	21/2759	71/18800	0.000968515	0.0066553	0.00441817	ABL1/ANK2/ATP1B1/BDKRB1/CACNA2D1/CALM1/CD19/CX3CL1/CXCL10/CXCL11/F2R/G6PD/HSPA2/PDPK1/PKD2/PLCG1/RYR2/SLC9A1/SRI/STIM2/THY1	21
BP	GO:0002700	regulation of production of molecular mediator of immune response	40/2759	167/18800	0.000976668	0.00670384	0.00445039	ANGPT1/ATG5/B2M/BCL10/CCR2/CD74/CD86/CLEC7A/EPHB2/F2RL1/GPRC5B/HLA-A/HLA-E/HLA-G/HMCES/IL18/IL1B/IL1R1/IL6/IRAK3/LACC1/LAPTM5/MALT1/MAP3K7/NR4A3/PKN1/PTPN22/PTPRC/RIF1/SIRT1/SLC15A4/SMAD7/SPON2/STAT6/STX4/TGFB1/TGFB2/TGFB3/TLR4/WNT5A	40
BP	GO:0061045	negative regulation of wound healing	22/2759	76/18800	0.00101937	0.00698918	0.00463982	CASK/CD109/CD34/CD9/CEACAM1/CLASP2/EDN1/FAP/PDGFA/PDGFRA/PLAT/PLAU/PRKCD/PTEN/SERPINB2/SERPINE1/SERPINE2/SLC12A2/SMAD3/THBS1/TSPAN8/UBASH3B	22
BP	GO:0050856	regulation of T cell receptor signaling pathway	15/2759	44/18800	0.00102437	0.00701564	0.00465739	BCL10/CBLB/CEACAM1/DUSP22/ELF1/EZR/LAPTM5/LGALS3/MALT1/PTPN22/RC3H1/RPS3/SLA2/THY1/TRAT1	15
BP	GO:0032757	positive regulation of interleukin-8 production	19/2759	62/18800	0.00103745	0.00708946	0.00470639	BCL10/CD58/CD74/CLEC7A/ELANE/F2R/F2RL1/F3/HMGB1/HYAL2/IL1B/IL6/NOD1/SERPINE1/TLR4/TLR5/TLR7/TLR8/WNT5A	19
BP	GO:0046579	positive regulation of Ras protein signal transduction	19/2759	62/18800	0.00103745	0.00708946	0.00470639	AKAP13/ARHGEF3/COL3A1/CSF1/F2R/F2RL1/F2RL2/ITPKB/KITLG/LPAR1/LPAR6/MAP4K4/MAPRE2/NOTCH2/P2RY10/PDGFRB/PIK3CB/PIK3CG/RAC1	19
BP	GO:0032886	regulation of microtubule-based process	55/2759	249/18800	0.00104363	0.00712377	0.00472916	ABL1/ARHGEF2/ARL2/ARL3/BICD2/CAMSAP1/CAMSAP2/CDH5/CEP70/CEP97/CHMP1B/CHMP3/CHMP4B/CHMP4C/CHMP5/CKAP5/CLASP2/CYLD/DEFB1/DYNC1H1/DYRK1A/EFNA5/EPHA3/FGF13/GNAI1/GSK3B/HNRNPU/IGBP1/LAMP1/MAP1B/MAP2/MAP9/MAPRE1/MAPRE2/MARK2/MECP2/MKKS/NIN/PAFAH1B1/PAK1/PHLDB1/PKHD1/PLK2/PRKAA2/RAC1/RHOA/ROCK1/RPS3/SENP6/SIRT1/STMN2/TAOK1/TMEM67/TRPV4/VPS4B	55
BP	GO:0030856	regulation of epithelial cell differentiation	38/2759	157/18800	0.00104808	0.00714619	0.00474405	ADD1/APOLD1/CAV1/CD109/CD24/CDH5/CEACAM1/CTNNB1/DLL1/ESRP1/FRZB/GRHL2/IL1B/JAG1/LIF/MAFF/MIR21/MIR29B1/MIR495/NCOA3/PRKCH/PRKX/PROM1/RFX3/ROCK1/SERPINE1/SFRP4/SOX9/SPRED1/SPRED2/SPRY1/SPRY2/STAT1/VCL/VEZF1/WWTR1/ZEB1/ZFP36	38
BP	GO:0072132	mesenchyme morphogenesis	17/2759	53/18800	0.00106552	0.00725706	0.00481765	ACTA2/ACTG2/ACVR1/BMPR1A/HEY1/HEYL/LEF1/RBPJ/SMAD2/SMAD3/SMAD4/SNAI1/SOX9/TGFB2/TGFBR1/TGFBR2/WNT5A	17
BP	GO:0048562	embryonic organ morphogenesis	63/2759	294/18800	0.00107647	0.00732253	0.00486112	ACVR1/ARL13B/BBS7/BCR/CHST11/COL11A1/COL2A1/CTHRC1/CTNNB1/DLL1/DLX2/EDN1/EDNRA/EFEMP1/EIF4A3/EPHA2/EPHB2/FBN1/FBN2/FRZB/FZD6/GJA1/GLI3/GRHL2/HIF1A/HIPK1/HNF1B/IFT52/IFT57/MAPK1/MFAP2/MIB1/MICAL2/MKKS/MMP14/MMP16/MTHFD1L/MYO3A/MYO6/NIPBL/NOTCH2/PAX5/PDGFRA/PKD2/PLS1/PRKRA/PSEN1/PTK7/RARB/ROR2/RPL38/RYR2/SMAD2/SMAD3/SOX9/SPRY2/TGFB3/TGFBR1/TGFBR2/TULP3/USH1C/WNT5A/ZEB1	63
BP	GO:0090596	sensory organ morphogenesis	58/2759	266/18800	0.00107751	0.00732253	0.00486112	ABI2/AGTPBP1/ATF4/BAK1/BCL2/BCR/CNTF/COL11A1/COL2A1/COL5A1/COL5A2/CTHRC1/CTNNB1/DLL1/EDN1/EDNRA/EFEMP1/EPHA2/EPHB2/FAT1/FBN1/FBN2/FJX1/FRZB/FZD6/GDF11/GLI3/HDAC2/HIF1A/HIPK1/IFT122/JAG1/MAPK1/MFAP2/MYO3A/MYO6/NF1/NIPBL/NOTCH2/NTRK2/PLS1/PRDM1/PRKCI/PRKRA/PROM1/PTK7/PTPRM/RARB/ROR2/RPL38/SOX9/SPRY2/TDRD7/THY1/TUG1/USH1C/WNT5A/ZEB1	58
BP	GO:2000134	negative regulation of G1/S transition of mitotic cell cycle	24/2759	86/18800	0.00108968	0.0073971	0.00491062	ACVR1/BCL2/BRD7/CASP2/CCL2/CDC73/DACT1/DCUN1D3/E2F7/GFI1B/INHBA/KLF4/MIR29A/MIR29B1/PKD2/PLK2/PLK3/PRMT2/PTEN/RB1/RPL26/RPS27L/WAC/WEE1	24
BP	GO:0030282	bone mineralization	31/2759	121/18800	0.00109661	0.00742774	0.00493096	ACVR1/AHSG/ASPN/ATF4/ATP2B1/BMPR1A/BMPR2/COL1A2/DDR2/FBN2/GJA1/GPC3/GREM1/HIF1A/KLF10/LOX/MGP/OMD/PHEX/PTGS2/PTHLH/ROR2/S1PR1/SGMS2/SLC8A1/SMAD3/SOX9/SRGN/TGFB1/TGFB3/TMEM119	31
BP	GO:0055007	cardiac muscle cell differentiation	31/2759	121/18800	0.00109661	0.00742774	0.00493096	ACVR1/AKAP13/ALPK3/ATG5/BMPR1A/CXADR/DKK1/DLL1/EDN1/EFNB2/FHL2/G6PD/GREM1/HNRNPU/ITGB1/KDM6B/LMNA/NEBL/NOX4/PDGFRA/PDGFRB/RARB/RBPJ/RGS2/RGS4/SGCB/SGCD/SLC8A1/SLC9A1/SMAD4/TGFB1	31
BP	GO:0052548	regulation of endopeptidase activity	86/2759	426/18800	0.0011015	0.00745058	0.00494612	AHSG/AKIRIN2/ANXA2/ANXA8/APAF1/APH1A/APH1B/APP/AQP1/ARL6IP5/BAK1/BCL10/BIRC2/CARD16/CASP2/CASP8/CAST/CD109/CD44/CFLAR/CLEC7A/COL6A3/CRIM1/CRYAB/CSTB/CTSH/DLC1/EGLN3/F2R/F3/FAS/FYN/GAS6/GRIN2A/GSN/HMGB1/IFI16/IFT57/IGBP1/ITIH5/KLF4/LAPTM5/LXN/MALT1/MICAL1/MIR21/MIR29B1/MTCH1/NCSTN/NOD1/PERP/PICALM/PLAUR/PMAIP1/PTGS2/RARRES1/RECK/RHOA/RIPK2/RNF34/ROCK1/RPS27L/RPS3/RPS6KA1/RPS6KA3/SERPINB2/SERPINB8/…	86
BP	GO:0032530	regulation of microvillus organization	7/2759	13/18800	0.00110361	0.00745058	0.00494612	ATP8B1/EZR/KLF5/PLS1/PODXL/TWF2/USH1C	7
BP	GO:0070486	leukocyte aggregation	7/2759	13/18800	0.00110361	0.00745058	0.00494612	CD44/HAS2/IL1B/JAM2/MSN/NR4A3/STK10	7
BP	GO:0060606	tube closure	25/2759	91/18800	0.0011108	0.00748272	0.00496746	ABL1/APAF1/BCL10/CASP3/COBL/CTHRC1/DLC1/FZD6/GRHL2/IFT122/IFT57/MTHFD1L/PLXNB2/PTK7/RALA/RPS7/SFRP1/SHROOM3/SPINT1/SPINT2/ST14/TGFB1/TGFB2/TULP3/WNT5A	25
BP	GO:0072080	nephron tubule development	25/2759	91/18800	0.0011108	0.00748272	0.00496746	BCL2/CD24/CTNNB1/DLL1/FMN1/GLI3/GPC3/GREM1/HEYL/HNF1B/ILK/JAG1/KIF26B/LAMA5/LIF/NOTCH2/NPNT/PBX1/PKD2/PROM1/SMAD4/SOX9/STAT1/TACSTD2/WWTR1	25
BP	GO:0072678	T cell migration	20/2759	67/18800	0.00111636	0.00751193	0.00498685	ADAM10/ADAM17/APP/CCL2/CCL20/CCR2/CD200/CXCL10/CXCL11/CXCL16/GPR183/LRCH1/MSN/OXSR1/PIK3CG/RHOA/S1PR1/SLC12A2/STK39/WNT5A	20
BP	GO:0006942	regulation of striated muscle contraction	26/2759	96/18800	0.00112377	0.00753061	0.00499925	ANK2/ATP1A1/ATP1B1/ATP2A2/CACNA1C/CALM1/CAMK2D/CAV1/DSC2/DSG2/DSP/FGF13/GJA5/P2RX4/PDE4B/PDE4D/PDE5A/PIK3CG/RGS2/RYR2/SLC8A1/SLC9A1/SMAD7/SRI/STC1/TRPV4	26
BP	GO:0035313	wound healing, spreading of epidermal cells	9/2759	20/18800	0.00112403	0.00753061	0.00499925	ADAM17/ARHGAP24/CLASP2/COL5A1/HBEGF/ITGA5/MIR221/MMP12/PTEN	9
BP	GO:0070293	renal absorption	9/2759	20/18800	0.00112403	0.00753061	0.00499925	CLDN4/EDN1/EDNRA/EDNRB/GAS6/GSN/HAS2/HYAL2/MAGED2	9
BP	GO:1903978	regulation of microglial cell activation	9/2759	20/18800	0.00112403	0.00753061	0.00499925	CTSC/CX3CL1/GRN/IL6/LRRK2/PTPRC/SPHK1/SYT11/TREM2	9
BP	GO:0070167	regulation of biomineral tissue development	27/2759	101/18800	0.0011295	0.00755906	0.00501813	ACVR1/AHSG/ASPN/ATF4/ATP2B1/BMPR1A/BMPR2/CFTR/DDR2/FBN2/GAS6/GJA1/GREM1/HEY1/HIF1A/MGP/OMD/ROCK1/S1PR1/SGMS2/SLC8A1/SMAD3/SOX9/SRGN/TGFB1/TGFB3/TMEM119	27
BP	GO:0060828	regulation of canonical Wnt signaling pathway	57/2759	261/18800	0.00113756	0.00760475	0.00504846	ATP6AP2/BAMBI/BICC1/CAV1/CCAR2/CDK14/CHD8/COL1A1/CSNK1A1/CSNK1D/CSNK1E/CTHRC1/CTNNB1/CTNND1/CTNND2/CYLD/DACT1/DAPK3/DKK1/EGR1/FRZB/FZD6/GLI3/GNAQ/GPC3/GPRC5B/GREM1/GSK3B/ILK/LATS2/LRRK2/MIR29B1/MLLT3/NFKB1/OTUD5/PFDN5/PSEN1/PTK7/RBPJ/RECK/ROR2/SFRP1/SFRP4/SMAD3/SMURF2/SOX4/SOX9/STK4/TBL1XR1/TGFB1/TLE4/TNKS2/UBE2B/USP47/VPS35/WNT5A/WWTR1	57
BP	GO:0006801	superoxide metabolic process	21/2759	72/18800	0.00118111	0.00788728	0.00523603	ACP5/CLEC7A/CYB5R4/CYBA/DUOX2/EDN1/F2RL1/GNAI3/GSTP1/ITGAM/ITGB2/MIR21/NCF2/NFE2L2/NOX4/NQO1/PREX1/PRKCD/SH3PXD2B/TGFB1/TYROBP	21
BP	GO:0030514	negative regulation of BMP signaling pathway	18/2759	58/18800	0.00118377	0.00788793	0.00523646	ABL1/BAMBI/BMPER/CRIM1/CTDSPL2/DKK1/FBN1/FSTL3/GREM1/SFRP1/SKIL/SMAD7/SMURF1/SMURF2/TNFAIP6/TWSG1/UBE2D1/WNT5A	18
BP	GO:0050732	negative regulation of peptidyl-tyrosine phosphorylation	18/2759	58/18800	0.00118377	0.00788793	0.00523646	CAV1/CBL/CBLB/DUSP22/GGNBP2/GPRC5A/HYAL2/PPP2CA/PRKCD/PSEN1/PTPRC/SAMSN1/SFRP1/SH3BP5/SNX6/SOCS4/THY1/TSG101	18
BP	GO:0007431	salivary gland development	13/2759	36/18800	0.001194	0.00792415	0.0052605	CDC42/DAG1/EDAR/LAMA1/LAMA5/PDGFA/PLXNA1/PLXND1/SEMA3C/TGFB1/TGFB2/TGFB3/TWSG1	13
BP	GO:0008038	neuron recognition	16/2759	49/18800	0.00119531	0.00792415	0.0052605	APP/CASP3/CNTN4/CNTNAP2/CXCR4/EPHA3/EPHB2/NCAM2/NDN/NPTN/NRCAM/NTM/PALLD/RTN4/TNFRSF21/YWHAZ	16
BP	GO:0022602	ovulation cycle process	16/2759	49/18800	0.00119531	0.00792415	0.0052605	ADAMTS1/CASP2/CASP3/INHBA/MMP19/MMP2/PAM/PDGFRA/PLEKHA1/PTX3/SGPL1/SIRT1/SLIT2/TGFB2/TGFB3/TNFAIP6	16
BP	GO:1900047	negative regulation of hemostasis	16/2759	49/18800	0.00119531	0.00792415	0.0052605	CD34/CD9/CEACAM1/EDN1/FAP/PDGFA/PDGFRA/PLAT/PLAU/PRKCD/SERPINB2/SERPINE1/SERPINE2/THBS1/TSPAN8/UBASH3B	16
BP	GO:0010950	positive regulation of endopeptidase activity	41/2759	174/18800	0.00119564	0.00792415	0.0052605	AKIRIN2/APAF1/APH1A/APH1B/ARL6IP5/BAK1/BCL10/CASP2/CASP8/CFLAR/CLEC7A/CTSH/DLC1/EGLN3/F2R/F3/FAS/FYN/GRIN2A/GSN/HMGB1/IFI16/IFT57/LAPTM5/MALT1/MIR21/MIR29B1/MTCH1/NCSTN/NOD1/PERP/PICALM/PMAIP1/RHOA/RIPK2/RPS27L/RPS3/SIRT1/SMAD3/TNFSF15/UACA	41
BP	GO:0006686	sphingomyelin biosynthetic process	6/2759	10/18800	0.00122409	0.00807795	0.00536261	SAMD8/SGMS1/SGMS2/SPTLC1/SPTLC2/VAPA	6
BP	GO:0060346	bone trabecula formation	6/2759	10/18800	0.00122409	0.00807795	0.00536261	COL1A1/FBN2/GREM1/MMP2/SFRP1/THBS3	6
BP	GO:1901838	positive regulation of transcription of nucleolar large rRNA by RNA polymerase I	6/2759	10/18800	0.00122409	0.00807795	0.00536261	DDX11/IPPK/NOL11/PWP1/SMARCA4/SMARCB1	6
BP	GO:1904526	regulation of microtubule binding	6/2759	10/18800	0.00122409	0.00807795	0.00536261	ABL1/MAP2/MAPRE1/MARK2/PPP2CA/PPP2CB	6
BP	GO:0032729	positive regulation of interferon-gamma production	22/2759	77/18800	0.00123243	0.00811557	0.00538758	ABL1/CCR2/CD276/CLEC7A/F2RL1/HAVCR2/HLA-A/HLA-DPA1/IL18/IL1B/IL1R1/IL23A/IRF8/PDE4B/PDE4D/PTPN22/RIPK2/SLC11A1/TLR4/TLR7/TLR8/WNT5A	22
BP	GO:0050772	positive regulation of axonogenesis	22/2759	77/18800	0.00123243	0.00811557	0.00538758	BMPR2/CDKL5/CYFIP1/DBN1/EFNA5/EIF4G2/GDI1/IST1/MAP1B/NIN/NTRK2/PAFAH1B1/PLXNA1/PLXNA2/PLXNA3/PLXNB2/PLXND1/RAB11A/SKIL/SLIT2/TIAM2/TWF2	22
BP	GO:0021801	cerebral cortex radial glia-guided migration	10/2759	24/18800	0.00123832	0.00812829	0.00539602	CTNNB1/GLI3/LAMB1/PAFAH1B1/RTN4/SRGAP2/SRGAP2C/SUN1/SYNE2/ZMIZ1	10
BP	GO:0022030	telencephalon glial cell migration	10/2759	24/18800	0.00123832	0.00812829	0.00539602	CTNNB1/GLI3/LAMB1/PAFAH1B1/RTN4/SRGAP2/SRGAP2C/SUN1/SYNE2/ZMIZ1	10
BP	GO:0035994	response to muscle stretch	10/2759	24/18800	0.00123832	0.00812829	0.00539602	ANKRD1/CTNNB1/EDN1/GSN/JUN/NFKB1/NFKBIA/RYR2/SLC8A1/SLC9A1	10
BP	GO:0021543	pallium development	40/2759	169/18800	0.00124479	0.00816204	0.00541843	ANXA3/BTBD3/CASP3/CDK6/CNTNAP2/COL3A1/CSNK2A2/CTNNB1/DCLK2/DLX2/EFHC1/FGF13/FUT10/GLI3/GSK3B/HIF1A/ID4/IGF1R/KDM1A/LAMB1/LEF1/MKKS/NDE1/NF1/NTRK2/PAFAH1B1/PAX5/PLXNA3/PSEN1/PTEN/RHOA/RTN4/SLC38A2/SLIT2/SRGAP2/SRGAP2C/SUN1/SYNE2/TACC1/ZMIZ1	40
BP	GO:0002063	chondrocyte development	12/2759	32/18800	0.00125163	0.00817209	0.0054251	BMPR2/CHST11/CHSY1/COL11A1/MEX3C/PTHLH/SERPINH1/SMAD7/SOX9/SULF1/SULF2/TGFBR2	12
BP	GO:0003180	aortic valve morphogenesis	12/2759	32/18800	0.00125163	0.00817209	0.0054251	ELN/EMILIN1/HEY1/HEYL/JAG1/RB1/ROCK1/SLIT2/SNAI1/SOX9/TGFB1/TIE1	12
BP	GO:0032509	endosome transport via multivesicular body sorting pathway	12/2759	32/18800	0.00125163	0.00817209	0.0054251	CHMP1B/CHMP3/CHMP4B/CHMP4C/CHMP5/LAPTM4B/LEPROTL1/SORT1/STAM/TMEM50A/VPS36/VPS4B	12
BP	GO:0033028	myeloid cell apoptotic process	12/2759	32/18800	0.00125163	0.00817209	0.0054251	ADAM17/ANXA1/ARF6/BCL2/CLEC5A/IL6/ITPKB/KITLG/MAEA/PIK3CB/PTEN/SIRT1	12
BP	GO:0071901	negative regulation of protein serine/threonine kinase activity	31/2759	122/18800	0.00126721	0.00826504	0.00548681	ABL1/CASP3/CAV1/DUSP1/DUSP7/GADD45A/GSTP1/HEG1/HYAL2/IL1B/IPO7/IRAK3/LATS2/LRP6/NF1/PIK3CB/PRKAR1A/PRKCD/PTEN/PTPN1/PTPN22/RB1/RGS2/SFRP1/SIRT1/SLC8A1/SPRY1/SPRY2/SPRY4/TNFAIP3/UCHL1	31
BP	GO:0042310	vasoconstriction	23/2759	82/18800	0.0012713	0.00826735	0.00548834	ABL1/ACTA2/ATP2B1/BMPR2/CAV1/DOCK5/EDN1/EDNRA/EDNRB/F2R/GJA5/HTR2B/KEL/MIR21/MKKS/MMP2/OXTR/PER2/PIK3C2A/PTGS2/RHOA/SLC8A1/TBXAS1	23
BP	GO:0010592	positive regulation of lamellipodium assembly	11/2759	28/18800	0.00127293	0.00826735	0.00548834	ABI2/ACTR2/ACTR3/AKIRIN1/ARPC2/CDC42/CYFIP1/NCKAP1/PLCE1/RAC1/TWF2	11
BP	GO:1901798	positive regulation of signal transduction by p53 class mediator	11/2759	28/18800	0.00127293	0.00826735	0.00548834	ANKRD1/DDX5/PMAIP1/RPL23/RPL26/RPL37/RPS15/RPS20/RPS7/SPRED1/SPRED2	11
BP	GO:2000765	regulation of cytoplasmic translation	11/2759	28/18800	0.00127293	0.00826735	0.00548834	CPEB2/CSDE1/DHX9/HNRNPD/HNRNPU/PABPC1/PKM/RBM24/RPL13A/SYNCRIP/YBX3	11
BP	GO:1901214	regulation of neuron death	66/2759	313/18800	0.00128634	0.00834422	0.00553937	ABL1/ANGPT1/AP2B1/ATF4/AXL/BCL2/BCL2L1/BTBD10/CAPN2/CASP2/CASP3/CASP8/CBL/CCL2/CD200/CD34/CDC42/CHMP4B/CNTF/CSF1/CTNNB1/CX3CL1/DKK1/EFNB2/EGLN3/EGR1/ENO2/F2R/FYN/G6PD/GRN/GSK3B/HIF1A/ITGAM/ITGB2/JUN/LRRK2/MAP2K4/MCL1/MECP2/NF1/NONO/NQO1/NR4A3/NSMF/NTF4/NTRK2/PICALM/PRKCI/PSEN1/RHOA/ROCK1/SET/SIRT1/SLC30A10/SNX6/SRPK2/STXBP1/TBK1/TGFB2/TGFB3/TLR4/TREM2/TYROBP/VPS35/WNT5A	66
BP	GO:0032609	interferon-gamma production	30/2759	117/18800	0.00128883	0.00834422	0.00553937	ABL1/AXL/CCR2/CD276/CD47/CLEC7A/F2RL1/GAS6/HAVCR2/HLA-A/HLA-DPA1/HLA-DRB1/HMGB1/IL18/IL1B/IL1R1/IL23A/INHBA/IRF8/LAPTM5/LGALS9C/PDE4B/PDE4D/PTPN22/RIPK2/SLC11A1/TLR4/TLR7/TLR8/WNT5A	30
BP	GO:0032649	regulation of interferon-gamma production	30/2759	117/18800	0.00128883	0.00834422	0.00553937	ABL1/AXL/CCR2/CD276/CD47/CLEC7A/F2RL1/GAS6/HAVCR2/HLA-A/HLA-DPA1/HLA-DRB1/HMGB1/IL18/IL1B/IL1R1/IL23A/INHBA/IRF8/LAPTM5/LGALS9C/PDE4B/PDE4D/PTPN22/RIPK2/SLC11A1/TLR4/TLR7/TLR8/WNT5A	30
BP	GO:1990868	response to chemokine	26/2759	97/18800	0.00132458	0.00854253	0.00567102	ACKR3/CCL18/CCL2/CCL20/CCL4/CCR2/CCRL2/CX3CL1/CXCL1/CXCL10/CXCL11/CXCL5/CXCL6/CXCL8/CXCR4/DUSP1/EDN1/HIF1A/LOX/LRCH1/OXSR1/RHOA/SLC12A2/SLIT2/STK39/TREM2	26
BP	GO:1990869	cellular response to chemokine	26/2759	97/18800	0.00132458	0.00854253	0.00567102	ACKR3/CCL18/CCL2/CCL20/CCL4/CCR2/CCRL2/CX3CL1/CXCL1/CXCL10/CXCL11/CXCL5/CXCL6/CXCL8/CXCR4/DUSP1/EDN1/HIF1A/LOX/LRCH1/OXSR1/RHOA/SLC12A2/SLIT2/STK39/TREM2	26
BP	GO:0032677	regulation of interleukin-8 production	27/2759	102/18800	0.00132501	0.00854253	0.00567102	ANXA1/ANXA4/BCL10/CD58/CD74/CLEC7A/ELANE/F2R/F2RL1/F3/HMGB1/HYAL2/IL1B/IL6/KLF4/MIR129-1/MIRLET7C/NOD1/PTPN22/PTPRC/SERPINE1/TLR4/TLR5/TLR7/TLR8/TMSB4X/WNT5A	27
BP	GO:2001243	negative regulation of intrinsic apoptotic signaling pathway	27/2759	102/18800	0.00132501	0.00854253	0.00567102	ACKR3/ARHGEF2/BCL2/BCL2L1/CCAR2/CD44/CD74/CREB3L1/HIF1A/KDM1A/LRRK2/MCL1/MIR21/NFE2L2/NONO/PIK3CB/PLAUR/PPIA/PTGS2/PTPN1/RTKN2/SIRT1/SNAI1/TPT1/USP47/VDAC2/YBX3	27
BP	GO:1902622	regulation of neutrophil migration	15/2759	45/18800	0.0013307	0.00856129	0.00568347	C3AR1/C5AR1/CD74/CXCL8/DNM1L/EDN1/IL1R1/IL23A/JAM3/MCU/RAC1/RHOH/SLAMF8/SLIT2/TNFAIP6	15
BP	GO:2000273	positive regulation of signaling receptor activity	15/2759	45/18800	0.0013307	0.00856129	0.00568347	ADAM17/AREG/BUD31/CCL2/CCR2/EDN1/EPHB2/GREM1/HBEGF/HDAC2/HIF1A/IFNGR2/ITGB1/NCOA3/TGFA	15
BP	GO:2001020	regulation of response to DNA damage stimulus	54/2759	246/18800	0.00133716	0.00859381	0.00570506	ABL1/ACKR3/ACTR2/ANKRD1/ARID2/BCL2/BCL2L1/BCLAF1/CCAR2/CD44/CD74/CRY1/DDX11/DDX5/DEK/DHX9/DYRK1A/EPC2/ERCC1/FEM1B/FUS/HMGB1/HNRNPK/IER3/KDM1A/MCL1/MEAF6/MIR221/MORF4L1/PARG/PMAIP1/PRKCD/RAD52/RECQL5/RIF1/RMI2/RNF169/RPL26/RPS3/SIRT1/SKIL/SMCHD1/SMYD2/SNAI1/SOX4/SPIRE1/SPRED1/SPRED2/TERF2/TPT1/TRIP12/UBE2N/USP47/WDR48	54
BP	GO:1902115	regulation of organelle assembly	46/2759	202/18800	0.00134015	0.00860408	0.00571188	ADPRH/ARHGEF5/ATG5/CDKL5/CEP97/CHMP1B/CHMP3/CHMP4B/CHMP4C/CHMP5/CNOT2/CNOT6/CNOT6L/CYLD/DCDC2/DYNC1H1/DYNC2LI1/EZR/FEZ2/G3BP2/GSK3B/GSN/HNRNPU/LRRK2/MAK/MAP4/MNS1/MSN/ODF2L/PLK2/PRKAA2/PTPRD/RAB3GAP1/RABEP2/RALB/RHOA/SDCBP/SENP6/SH3GLB1/SMAD4/SNX7/STAM/STX18/SYNE2/TSG101/VPS4B	46
BP	GO:0006968	cellular defense response	17/2759	54/18800	0.0013454	0.00862878	0.00572828	BCL10/C5AR1/CCR2/CLEC5A/DCDC2/HLA-G/ITGB1/ITK/KLRC3/LGALS3BP/LY96/MNDA/NCF2/RAB23/TRAT1/TYROBP/VEZF1	17
BP	GO:0072665	protein localization to vacuole	20/2759	68/18800	0.00136668	0.00875611	0.00581281	AP3B1/GNPTAB/GPR137B/LAMP2/LAPTM5/LMBRD1/MFSD1/NCOA4/RTN4/SCARB2/SH3BP4/SH3GLB1/SMURF1/SNX16/SORT1/STAM/TNFAIP3/VPS36/VPS37B/VPS41	20
BP	GO:0030308	negative regulation of cell growth	43/2759	186/18800	0.00138087	0.00883787	0.00586708	BCL2/BDKRB1/BMPR2/CCAR2/CRYAB/DCBLD2/DCUN1D3/FGF13/FRZB/G6PD/GJA1/GREM1/HYAL2/INHBA/MAP2/PLXNA3/PPARD/PPP2CA/RB1/RERG/RGS2/RGS4/RTN4/RYK/SEMA3C/SEMA3E/SEMA4A/SEMA6A/SERPINE2/SERTAD3/SFRP1/SH3BP4/SIRT1/SLIT2/SMAD3/SMAD4/SMARCA4/SPAG9/SPP1/TGFB1/TGFB2/ULK2/WNT5A	43
BP	GO:0098732	macromolecule deacylation	33/2759	133/18800	0.00139137	0.00889583	0.00590556	ABHD12/BEX4/CAMK2D/CCAR2/CHD3/CHD4/DYRK1A/ELK4/FLNA/GATAD2B/HDAC2/HDAC7/HDAC9/LRRK2/MAPK8/MBD2/MIER2/MORF4L1/MSL3/MTA3/NDN/NEK3/NIPBL/PER2/PRKAA2/PRKD1/RCOR1/SAP30BP/SFPQ/SIRT1/SPRED1/SPRED2/TBL1XR1	33
BP	GO:0031214	biomineral tissue development	40/2759	170/18800	0.00140154	0.00895155	0.00594255	ACVR1/AHSG/ASPN/ATF4/ATP2B1/BMPR1A/BMPR2/CFTR/COL1A1/COL1A2/DDR2/FBN2/GAS6/GJA1/GPC3/GREM1/HEY1/HIF1A/ITGB1BP1/ITGB6/KLF10/LOX/MGP/OMD/PHEX/PTGS2/PTHLH/ROCK1/ROR2/S1PR1/SGMS2/SLC20A1/SLC8A1/SMAD3/SOX9/SPP1/SRGN/TGFB1/TGFB3/TMEM119	40
BP	GO:0016570	histone modification	97/2759	494/18800	0.00141302	0.00901552	0.00598502	ASXL1/ATG5/BRD1/BRD7/CAMK2D/CBX8/CDC73/CHD3/CHD4/CTNNB1/CTR9/CUL4B/DOT1L/ELK4/ENY2/EPC2/FBL/GATAD2B/HDAC2/HDAC7/HDAC9/IL1B/JARID2/JMJD1C/JMJD6/KAT6A/KDM1A/KDM2A/KDM3A/KDM5B/KDM6A/KDM6B/KMT2C/LEF1/LIF/LMNA/LRRK2/MAP3K7/MAPK8/MBD2/MEAF6/MECP2/MIER2/MLLT3/MORF4L1/MSL3/MTA3/MYSM1/NCOA3/NEK11/NELFE/NFYA/NIPBL/PARG/PAX5/PBXIP1/PCGF3/PER2/PHC1/PHF19/PHF20/PHF20L1/PKN1/PRDM4/PRKAA2/PRKCD/PRKD1/PRMT2/PWP1…	97
BP	GO:0006397	mRNA processing	98/2759	500/18800	0.00142224	0.00906497	0.00601785	ADAR/ADARB1/APP/AQR/BUD31/CCAR2/CCNT1/CDC73/CELF2/CNOT6L/CTR9/CWC22/CWC27/DDX47/DDX5/DHX15/DHX9/DYRK1A/ECD/EIF4A3/ESRP1/GRSF1/HABP4/HNRNPA1/HNRNPA1L2/HNRNPA2B1/HNRNPA3/HNRNPC/HNRNPK/HNRNPLL/HNRNPM/HNRNPU/JMJD6/KDM1A/KHDRBS1/LGALS3/LSM8/MFAP1/NELFE/NONO/NOVA1/NUP98/PABPC1/PAPOLG/PCBP4/PCF11/PNN/PRPF38B/PRPF40A/PRPF4B/PTBP3/QKI/RAVER2/RBBP6/RBM17/RBM22/RBM24/RBM3/RBM8A/RNGTT/RNMT/RNPS1/RNU5D-1/RNU5…	98
BP	GO:0001707	mesoderm formation	21/2759	73/18800	0.00143243	0.00909223	0.00603594	ACVR1/BMPR1A/BMPR2/DKK1/EPHA2/EXT2/GJA1/INHBA/ITGA2/ITGA3/ITGB1/ITGB3/KDM6B/KLF4/LEF1/PRKAR1A/SMAD2/SMAD3/SNAI1/TWSG1/WNT5A	21
BP	GO:0016239	positive regulation of macroautophagy	21/2759	73/18800	0.00143243	0.00909223	0.00603594	CALCOCO2/DCN/GNAI3/HIF1A/HSPB8/MAP3K7/NOD1/PAFAH1B2/PRKAA2/RAB3GAP1/RALB/RIPK2/SESN1/SH3GLB1/SIRT1/SLC25A5/SNX7/SPTLC1/SPTLC2/TBK1/WAC	21
BP	GO:0032732	positive regulation of interleukin-1 production	21/2759	73/18800	0.00143243	0.00909223	0.00603594	APP/CASP8/CLEC7A/EGR1/F2RL1/HAVCR2/HDAC2/HMGB1/IFI16/IL6/LPL/MALT1/MNDA/NOD1/PANX1/RIPK2/SMAD3/TLR4/TLR8/TYROBP/WNT5A	21
BP	GO:0045123	cellular extravasation	21/2759	73/18800	0.00143243	0.00909223	0.00603594	BCR/CCL2/CCL28/CCR2/CD47/CHST4/CX3CL1/ELANE/FER/IL1R1/ITGB1/JAM2/JAM3/PDGFD/PECAM1/PIK3CG/PLVAP/PTGER4/ROCK1/SELL/THY1	21
BP	GO:0031109	microtubule polymerization or depolymerization	31/2759	123/18800	0.0014604	0.00926021	0.00614745	ABL1/ARHGEF2/ARL2/ARL3/CAMSAP1/CAMSAP2/CDH5/CKAP5/CLASP2/CRYAB/CSNK1D/DYRK1A/FGF13/HAUS2/KIF2A/MAP1B/MAP2/MAPRE1/MAPRE2/MECP2/NDE1/NEDD1/NIN/PAK1/RAC1/RANBP9/RPS3/STMN2/TAOK1/TPPP3/TRPV4	31
BP	GO:0150077	regulation of neuroinflammatory response	14/2759	41/18800	0.00146694	0.00929214	0.00616865	CD200/CTSC/CX3CL1/DAGLA/GRN/IL18/IL1B/IL6/LRRK2/PTGS2/PTPRC/SPHK1/SYT11/TREM2	14
BP	GO:0002711	positive regulation of T cell mediated immunity	18/2759	59/18800	0.00147323	0.00930325	0.00617603	B2M/HLA-A/HLA-B/HLA-DRA/HLA-DRB1/HLA-DRB3/HLA-E/HLA-G/IL18/IL1B/IL1R1/IL23A/IL6/MALT1/MAP3K7/PTPRC/PVR/ZBTB1	18
BP	GO:0030042	actin filament depolymerization	18/2759	59/18800	0.00147323	0.00930325	0.00617603	ADD1/ADD3/CAPG/CAPZB/CFL1/EPS8/F2RL1/GSN/LIMA1/MICAL1/MICAL2/PLEKHH2/SPTAN1/SVIL/SWAP70/TMOD2/TMOD3/TWF2	18
BP	GO:0043666	regulation of phosphoprotein phosphatase activity	18/2759	59/18800	0.00147323	0.00930325	0.00617603	BOD1/BOD1L1/CALM1/FKBP1A/GNA12/GSK3B/LGALS3/MGAT5/PDGFRB/PPP1R12A/PPP1R15A/PPP1R2/PPP1R2P1/PPP4R4/PPP6R1/PTPRC/ROCK1/SLC39A10	18
BP	GO:0051261	protein depolymerization	30/2759	118/18800	0.00148997	0.00937748	0.00622531	ADD1/ADD3/ARHGEF2/CAMSAP1/CAMSAP2/CAPG/CAPZB/CFL1/CKAP5/CLASP2/EPS8/F2RL1/FGF13/GSN/KIF2A/LIMA1/MAP1B/MICAL1/MICAL2/PLEKHH2/SPTAN1/STMN2/SVIL/SWAP70/TAOK1/TMOD2/TMOD3/TRPV4/TWF2/VPS4B	30
BP	GO:0003198	epithelial to mesenchymal transition involved in endocardial cushion formation	8/2759	17/18800	0.00149412	0.00937748	0.00622531	ACVR1/HEYL/RBPJ/SMAD4/SNAI1/TGFB2/TGFBR1/TGFBR2	8
BP	GO:0038065	collagen-activated signaling pathway	8/2759	17/18800	0.00149412	0.00937748	0.00622531	COL1A1/COL4A1/COL4A2/COL4A5/DDR1/DDR2/ITGA2/UBASH3B	8
BP	GO:0086103	G protein-coupled receptor signaling pathway involved in heart process	8/2759	17/18800	0.00149412	0.00937748	0.00622531	AKAP13/CAV1/CDC42/EDN1/EDNRA/PDE4B/PDE4D/RGS2	8
BP	GO:0090594	inflammatory response to wounding	8/2759	17/18800	0.00149412	0.00937748	0.00622531	CCR2/F2R/GRN/HIF1A/MIR21/TGFB1/TIMP1/TLR4	8
BP	GO:1904948	midbrain dopaminergic neuron differentiation	8/2759	17/18800	0.00149412	0.00937748	0.00622531	CSNK1D/CSNK1E/CTNNB1/DKK1/LRP6/RYK/SFRP1/WNT5A	8
BP	GO:0050000	chromosome localization	23/2759	83/18800	0.00151846	0.00951318	0.00631539	ACTR2/ACTR3/BOD1/CDT1/CENPC/CHMP1B/CHMP3/CHMP4B/CHMP4C/CHMP5/CUL3/DCTN2/DYNC1H1/GEM/HNRNPU/KPNB1/LMNA/NDE1/RAB11A/SUN1/TTL/UBE2B/VPS4B	23
BP	GO:2000045	regulation of G1/S transition of mitotic cell cycle	38/2759	160/18800	0.00151883	0.00951318	0.00631539	ACVR1/ADAM17/ADAMTS1/ANXA1/APPL1/BCL2/BRD7/CASP2/CCL2/CCND2/CCNH/CDC73/CDK7/CUL4B/DACT1/DCUN1D3/E2F7/ECD/GFI1B/INHBA/KLF4/MIR221/MIR29A/MIR29B1/MIR495/PKD2/PLK2/PLK3/PPP2CA/PRMT2/PTEN/RB1/RGCC/RPL26/RPS27L/UBE2E2/WAC/WEE1	38
BP	GO:0051293	establishment of spindle localization	16/2759	50/18800	0.00152163	0.009521	0.00632059	CFL1/CLASP2/DYNC1H1/DYNLT1/FBXW11/GJA1/ITGB1/KPNB1/MAP4/MYH9/NDE1/PAFAH1B1/PKHD1/SPIRE1/SPRY1/SPRY2	16
BP	GO:1901879	regulation of protein depolymerization	24/2759	88/18800	0.00154163	0.00963638	0.00639718	ADD1/ADD3/ARHGEF2/CAMSAP1/CAMSAP2/CAPG/CAPZB/CLASP2/EPS8/F2RL1/FGF13/GSN/LIMA1/MAP1B/PLEKHH2/SPTAN1/STMN2/SVIL/SWAP70/TAOK1/TMOD2/TMOD3/TRPV4/TWF2	24
BP	GO:0019827	stem cell population maintenance	34/2759	139/18800	0.00154357	0.00963868	0.00639871	BCL9/BMPR1A/CDC73/CNOT2/CTNNB1/CTR9/DLL1/FUT10/HNF1B/JAG1/KDM3A/KLF10/KLF4/LBH/LIF/LOXL2/MED14/MED15/MED27/MED30/MED6/NANOG/NCOA3/NIPBL/PCM1/PELO/PHF19/RBPJ/RIF1/SFRP1/SMC5/SOX4/SOX9/TPT1	34
BP	GO:0032637	interleukin-8 production	27/2759	103/18800	0.00154908	0.00964374	0.00640206	ANXA1/ANXA4/BCL10/CD58/CD74/CLEC7A/ELANE/F2R/F2RL1/F3/HMGB1/HYAL2/IL1B/IL6/KLF4/MIR129-1/MIRLET7C/NOD1/PTPN22/PTPRC/SERPINE1/TLR4/TLR5/TLR7/TLR8/TMSB4X/WNT5A	27
BP	GO:0032760	positive regulation of tumor necrosis factor production	27/2759	103/18800	0.00154908	0.00964374	0.00640206	AKAP12/APP/ARHGEF2/CCR2/CLEC7A/CYBA/DHX9/EPHB2/HAVCR2/HDAC2/HLA-E/HMGB1/IFNGR1/IL23A/IL6/LPL/LRRK2/LY96/NOD1/PSEN1/PTPRC/RIPK2/SPON2/THBS1/TLR4/TYROBP/WNT5A	27
BP	GO:0110149	regulation of biomineralization	27/2759	103/18800	0.00154908	0.00964374	0.00640206	ACVR1/AHSG/ASPN/ATF4/ATP2B1/BMPR1A/BMPR2/CFTR/DDR2/FBN2/GAS6/GJA1/GREM1/HEY1/HIF1A/MGP/OMD/ROCK1/S1PR1/SGMS2/SLC8A1/SMAD3/SOX9/SRGN/TGFB1/TGFB3/TMEM119	27
BP	GO:0032602	chemokine production	26/2759	98/18800	0.00155558	0.00967442	0.00642243	ADAM17/APP/CD74/CLEC7A/CXCL6/EGR1/EIF2AK2/ELANE/EPHA2/F2RL1/GSTP1/HAVCR2/HIF1A/HMGB1/IL18/IL1B/IL6/KLF4/LPL/RIPK2/TLR4/TLR7/TREM1/TREM2/TRPV4/WNT5A	26
BP	GO:0032388	positive regulation of intracellular transport	45/2759	198/18800	0.00156553	0.00972651	0.00645701	ANXA2/CDC42/CSNK2A2/CTDSPL2/DHX9/DYNC1H1/ECT2/EZR/FLNA/FYN/GAS6/GLI3/GSK3B/HCLS1/HYAL2/ICE1/IL1B/ITGAM/ITGB1BP1/ITGB2/KHDRBS1/MAP2/MAPK8/MSN/MTCL1/MTMR2/MYO1C/PCM1/PDCD10/PGAP1/PLK3/PRKCD/PRKD1/PSEN1/PTGS2/RAB21/RBM22/RHOU/RIOK2/SAE1/SH3GLB1/SMAD3/STX18/TGFB1/TMEM30B	45
BP	GO:0016358	dendrite development	51/2759	231/18800	0.00156891	0.00973771	0.00646445	ABI1/ABI2/ABL1/ACTR2/APP/ARF6/BTBD3/CAMSAP2/CAPRIN1/CDC42/CDKL5/CFL1/COBL/CTNND2/CUX1/CYFIP1/DBN1/DCDC2/DCLK1/EIF4G2/EPHB2/FYN/GSK3B/HDAC2/ITGB1/LAMC2/LRRK2/MAP1B/MAP2/MAPK6/MARK1/MECP2/NCK2/NSMF/PAFAH1B1/PICALM/PPP3CA/PSEN1/PTEN/PTPRD/RAB21/RAP2A/RHOA/SIPA1L1/SRGAP2/SRGAP2C/TANC2/TNIK/TRAPPC4/UBE3A/YWHAH	51
BP	GO:0045670	regulation of osteoclast differentiation	19/2759	64/18800	0.00157885	0.00978953	0.00649885	CSF1/CTNNB1/FBN1/FSTL3/GPR137B/IL23A/KLF10/LRRC17/NF1/NOTCH2/PIAS3/RASSF2/SFRP1/TLR4/TNFAIP6/TNFSF11/TREM2/TYROBP/UBASH3B	19
BP	GO:0045861	negative regulation of proteolysis	72/2759	350/18800	0.00160449	0.00993849	0.00659773	AHSG/ANXA2/ANXA8/APP/AQP1/BIRC2/CAMLG/CARD16/CAST/CCAR2/CD109/CD44/COL6A3/CRIM1/CRYAB/CSNK2A2/CSTB/EIF3H/FHIT/GAS6/GLG1/GPC3/IFI16/IGBP1/ITIH5/KLF4/LRRK2/LXN/MICAL1/MIR29B1/N4BP1/PDCL3/PI15/PICALM/PLAT/PLAUR/PSEN1/PTGS2/QRICH2/RARRES1/RECK/RNF34/ROCK1/RPL23/RPL5/RPS6KA1/RPS6KA3/RPS7/RYBP/SDCBP/SERPINB2/SERPINB8/SERPINB9/SERPINE1/SERPINE2/SERPINH1/SH3RF1/SMARCC1/SPINT1/SPINT2/TFPI2/THBS1/TIMP1/TIM…	72
BP	GO:0010639	negative regulation of organelle organization	73/2759	356/18800	0.00163512	0.0101034	0.00670722	ADD1/ADD3/ARFGEF1/ARHGEF18/ARHGEF2/BCL2L1/CAMSAP1/CAMSAP2/CAPG/CAPZB/CDH5/CDT1/CEP97/CHMP4B/CLASP2/DLC1/DUSP1/DYRK1A/EPS8/ERCC1/EXOSC10/FEZ2/FGF13/GMFB/GMFG/GNL3L/GSN/HNRNPA1/HNRNPC/HNRNPU/LCMT1/LIF/LIMA1/LMNA/LRRK2/MAK/MAP1B/MAP2/MAP4/MAPRE1/MIR21/MKKS/MYADM/ODF2L/PLEKHH2/PPFIA1/PRKCD/PSMG2/S1PR1/SLC25A5/SLC25A6/SLIT2/SMAD4/SMARCA5/SPTAN1/SSH1/SSH2/STMN2/SVIL/SWAP70/TACSTD2/TAOK1/TERF2/TINF2/TJP…	73
BP	GO:0032612	interleukin-1 production	32/2759	129/18800	0.00163604	0.0101034	0.00670722	ACP5/ANXA1/APP/CARD16/CASP8/CEACAM1/CLEC7A/CX3CL1/EGR1/F2R/F2RL1/GAS6/GSTP1/HAVCR2/HDAC2/HMGB1/IFI16/IL6/LPL/MALT1/MNDA/NOD1/PANX1/RIPK2/SMAD3/SPHK1/TLR4/TLR8/TNFAIP3/TREM2/TYROBP/WNT5A	32
BP	GO:0032652	regulation of interleukin-1 production	32/2759	129/18800	0.00163604	0.0101034	0.00670722	ACP5/ANXA1/APP/CARD16/CASP8/CEACAM1/CLEC7A/CX3CL1/EGR1/F2R/F2RL1/GAS6/GSTP1/HAVCR2/HDAC2/HMGB1/IFI16/IL6/LPL/MALT1/MNDA/NOD1/PANX1/RIPK2/SMAD3/SPHK1/TLR4/TLR8/TNFAIP3/TREM2/TYROBP/WNT5A	32
BP	GO:0046660	female sex differentiation	31/2759	124/18800	0.00167858	0.0103558	0.00687474	ADAMTS1/ARID5B/AXL/BAK1/BCL2/BCL2L1/CASP2/CASP3/CTNNA1/CYP19A1/EIF2B2/INHBA/INHBB/KITLG/LHFPL2/MMP14/MMP19/MMP2/PDGFRA/PLEKHA1/PTX3/SFRP1/SGPL1/SIRT1/SLIT2/SMAD4/TIPARP/TNFAIP6/UBE3A/WNT5A/ZFPM2	31
BP	GO:0031113	regulation of microtubule polymerization	17/2759	55/18800	0.00168495	0.0103847	0.00689392	ABL1/ARL2/ARL3/CAMSAP1/CAMSAP2/CDH5/CKAP5/DYRK1A/MAP1B/MAP2/MAPRE1/MECP2/NIN/PAK1/RAC1/RPS3/STMN2	17
BP	GO:0090022	regulation of neutrophil chemotaxis	12/2759	33/18800	0.0017071	0.0104927	0.00696568	C3AR1/C5AR1/CD74/CXCL8/DNM1L/EDN1/IL23A/JAM3/MCU/RAC1/SLIT2/TNFAIP6	12
BP	GO:0030521	androgen receptor signaling pathway	15/2759	46/18800	0.00171032	0.0104927	0.00696568	DDX5/HEYL/KDM1A/KDM3A/PKN1/PMEPA1/PRMT2/RHOA/SAFB2/SFRP1/SIRT1/SMARCA4/TMF1/UBE3A/ZMIZ1	15
BP	GO:0003177	pulmonary valve development	9/2759	21/18800	0.00171272	0.0104927	0.00696568	BMPR2/GJA5/HEY1/HEYL/JAG1/NOTCH2/RBPJ/SLIT2/TGFB2	9
BP	GO:0007097	nuclear migration	9/2759	21/18800	0.00171272	0.0104927	0.00696568	CDC42/DOCK7/DYNC1H1/FBXW11/PAFAH1B1/PCM1/SUN1/SYNE2/SYNE3	9
BP	GO:0032986	protein-DNA complex disassembly	9/2759	21/18800	0.00171272	0.0104927	0.00696568	ARID2/RPL23/SET/SMARCA4/SMARCB1/SMARCC1/SMARCD1/SMARCD3/SUPT16H	9
BP	GO:0150146	cell junction disassembly	9/2759	21/18800	0.00171272	0.0104927	0.00696568	ARF6/CX3CL1/DKK1/ITGAM/MAP4K4/MAPRE2/TGFB3/TGFBR1/TREM2	9
BP	GO:0072676	lymphocyte migration	30/2759	119/18800	0.00171768	0.0105127	0.00697893	ADAM10/ADAM17/APP/CCL18/CCL2/CCL20/CCL4/CCR2/CD200/CH25H/CKLF/CX3CL1/CXCL10/CXCL11/CXCL16/GAS6/GCSAM/GPR183/JAM2/LRCH1/MSN/OXSR1/PIK3CG/RHOA/S1PR1/SLC12A2/SPNS2/STK10/STK39/WNT5A	30
BP	GO:0045669	positive regulation of osteoblast differentiation	21/2759	74/18800	0.00172798	0.0105652	0.00701378	ACVR1/BMPR1A/BMPR2/CLIC1/CTHRC1/CTNNB1/DDR2/FBN2/GLI3/IL6/ILK/JAG1/JUND/MIR21/NPNT/PDLIM7/PRKD1/SMAD5/SUCO/TMEM119/WWTR1	21
BP	GO:0017038	protein import	47/2759	210/18800	0.00174744	0.0106736	0.00708574	ANGPT1/APPL1/ARHGEF5/CBLB/E2F3/ECT2/FLNA/GLI3/HCLS1/HYAL2/IPO7/KPNA2/KPNA3/KPNA4/KPNA5/KPNB1/LAMP2/LMNA/LRRK2/MMP12/NF1/NFKBIA/NUP133/NUP153/NUP188/NUP50/NUP93/NUP98/PPP3CA/PRKCD/PRKD1/PSEN1/PTGS2/RAB23/RAB8B/RANBP2/RBM22/RGPD1/RPL23/SMAD3/STK4/TGFB1/TMCO6/TNPO1/TNPO2/TOMM20/TRAF3IP2	47
BP	GO:0071375	cellular response to peptide hormone stimulus	62/2759	294/18800	0.00176408	0.0107645	0.00714612	AHSG/APPL1/ATP2B1/BAIAP2L1/BCAR1/CAV1/CAV2/CEACAM1/CFLAR/CPEB2/CYBA/CYFIP1/CYSLTR2/EDN1/EDNRA/FBN1/FER/GSK3B/HDAC9/IGF1R/IL1B/INHBB/INSRR/JAK1/LEPROTL1/LPL/MAP1B/MAX/MBD5/MIR107/MIR143/MYO1C/MYO5A/NFE2L2/NFKB1/NR4A3/OSBPL8/PDPK1/PIK3C2A/PIK3R3/PKM/PLAT/PRKCD/PRKCI/PTPN1/PTPRE/RAB10/RAB31/RAB8B/RANGAP1/RB1/ROCK1/SIRT1/SLC30A10/SLC9A1/SMARCC1/SOCS2/SP1/SRSF5/STAT1/STAT6/ZDHHC7	62
BP	GO:0110148	biomineralization	40/2759	172/18800	0.00176749	0.0107747	0.00715285	ACVR1/AHSG/ASPN/ATF4/ATP2B1/BMPR1A/BMPR2/CFTR/COL1A1/COL1A2/DDR2/FBN2/GAS6/GJA1/GPC3/GREM1/HEY1/HIF1A/ITGB1BP1/ITGB6/KLF10/LOX/MGP/OMD/PHEX/PTGS2/PTHLH/ROCK1/ROR2/S1PR1/SGMS2/SLC20A1/SLC8A1/SMAD3/SOX9/SPP1/SRGN/TGFB1/TGFB3/TMEM119	40
BP	GO:0010770	positive regulation of cell morphogenesis involved in differentiation	22/2759	79/18800	0.00177479	0.0107902	0.00716313	ABL1/ACTR2/ARPC2/CAPRIN1/CDC42/CDKL5/CUX1/DBN1/DOCK5/EPHB2/FLNA/HAS2/ILK/LIMS1/MYADM/NEDD9/PAFAH1B1/PREX1/PTPRD/RAB21/RAC1/S100A10	22
BP	GO:1901184	regulation of ERBB signaling pathway	22/2759	79/18800	0.00177479	0.0107902	0.00716313	ADAM17/AREG/CBL/CBLB/CEACAM1/DGKD/FER/GPRC5A/HBEGF/MIR21/MIR29A/PLAUR/PSEN1/PTPN12/RBPJ/RHBDF2/RTN4/SNX6/SOCS4/TGFA/TSG101/WDR54	22
BP	GO:0002474	antigen processing and presentation of peptide antigen via MHC class I	11/2759	29/18800	0.00178164	0.0107902	0.00716313	B2M/CLEC4A/HLA-A/HLA-B/HLA-C/HLA-E/HLA-G/IFI30/LNPEP/MFSD6/TAP1	11
BP	GO:0010575	positive regulation of vascular endothelial growth factor production	11/2759	29/18800	0.00178164	0.0107902	0.00716313	ATF4/C3AR1/C5AR1/HIF1A/HPSE/IL1B/IL6/PTGS2/SULF1/SULF2/TGFB1	11
BP	GO:1902547	regulation of cellular response to vascular endothelial growth factor stimulus	11/2759	29/18800	0.00178164	0.0107902	0.00716313	ADAMTS12/CD63/DCN/DLL1/MIR21/MYO1C/PIK3CB/PTP4A3/SEMA6A/SMOC2/SPRY2	11
BP	GO:0046545	development of primary female sexual characteristics	28/2759	109/18800	0.00178195	0.0107902	0.00716313	ADAMTS1/ARID5B/BCL2/BCL2L1/CASP2/CASP3/CTNNA1/CYP19A1/EIF2B2/INHBA/INHBB/KITLG/LHFPL2/MMP14/MMP19/MMP2/PDGFRA/PLEKHA1/PTX3/SFRP1/SGPL1/SIRT1/SLIT2/SMAD4/TIPARP/TNFAIP6/UBE3A/ZFPM2	28
BP	GO:0007009	plasma membrane organization	37/2759	156/18800	0.0017823	0.0107902	0.00716313	ANK2/ANO4/ANO9/ARL8B/ATP10A/ATP2A2/ATP8B1/BAIAP2L1/CAV1/CAV2/CD9/CHMP1B/CHMP3/CHMP4B/CHMP4C/CHMP5/COL5A1/CXCR4/EPB41L3/FNBP1L/GSN/MYH9/MYOF/MYRF/PLEKHM2/PLSCR1/PRKCD/PTEN/PTPRC/SH3GLB1/SNX9/STX2/STX4/SYT11/TGFB2/TIE1/UGCG	37
BP	GO:0050860	negative regulation of T cell receptor signaling pathway	10/2759	25/18800	0.00179484	0.0108024	0.00717125	CBLB/CEACAM1/DUSP22/ELF1/EZR/LAPTM5/LGALS3/PTPN22/SLA2/THY1	10
BP	GO:0051570	regulation of histone H3-K9 methylation	10/2759	25/18800	0.00179484	0.0108024	0.00717125	JARID2/KDM1A/KDM3A/LMNA/MECP2/PAX5/RIF1/SIRT1/SMARCB1/ZNF304	10
BP	GO:0060343	trabecula formation	10/2759	25/18800	0.00179484	0.0108024	0.00717125	ADAMTS1/COL1A1/FBN2/FHL2/FKBP1A/GREM1/HEY1/MMP2/SFRP1/THBS3	10
BP	GO:0070423	nucleotide-binding oligomerization domain containing signaling pathway	10/2759	25/18800	0.00179484	0.0108024	0.00717125	BIRC2/CYLD/LACC1/MAP3K7/NFKBIA/PTPN22/RIPK2/SLC15A4/TLR4/TNFAIP3	10
BP	GO:1903959	regulation of anion transmembrane transport	10/2759	25/18800	0.00179484	0.0108024	0.00717125	ABCB1/ANO9/ARL6IP5/CFTR/ITGB1/PER2/PSEN1/RGS2/RGS4/SLC43A2	10
BP	GO:1905564	positive regulation of vascular endothelial cell proliferation	10/2759	25/18800	0.00179484	0.0108024	0.00717125	ADAM17/AKT3/FGFR1/HMGB1/MIR21/MIR29A/MIR495/PDPK1/PLCG1/SP1	10
BP	GO:0010921	regulation of phosphatase activity	23/2759	84/18800	0.0018056	0.0108459	0.00720014	BOD1/BOD1L1/CALM1/FKBP1A/GNA12/GSK3B/ITGA2/LGALS3/MGAT5/MTMR9/NPNT/PDGFRB/PPP1R12A/PPP1R15A/PPP1R2/PPP1R2P1/PPP4R4/PPP6R1/PTPRC/ROCK1/SLC39A10/SMAD3/TGFB2	23
BP	GO:0035050	embryonic heart tube development	23/2759	84/18800	0.0018056	0.0108459	0.00720014	ACVR1/ARL13B/BBS7/CDC42/CTNNB1/DLL1/EDN1/EDNRA/GJA1/HIF1A/IFT122/IFT52/IFT57/MIB1/MICAL2/MKKS/NOTCH2/PKD2/PSEN1/RYR2/SMAD3/TGFBR2/WNT5A	23
BP	GO:0043407	negative regulation of MAP kinase activity	18/2759	60/18800	0.00182038	0.0109134	0.00724496	CAV1/DUSP1/DUSP7/GSTP1/HYAL2/IL1B/IRAK3/NF1/PIK3CB/PRKCD/PTPN1/PTPN22/RGS2/SFRP1/SPRY1/SPRY2/SPRY4/UCHL1	18
BP	GO:0055008	cardiac muscle tissue morphogenesis	18/2759	60/18800	0.00182038	0.0109134	0.00724496	ANKRD1/BMPR1A/COL11A1/DSP/EDNRA/FKBP1A/HEG1/RBPJ/RYR2/S1PR1/SMAD4/SMAD7/TGFB1/TGFB2/TGFBR1/TPM1/WNT5A/ZFPM2	18
BP	GO:0044070	regulation of anion transport	24/2759	89/18800	0.00182228	0.0109142	0.00724546	ABCB1/ANO9/ARL6IP5/ATF4/ATP8B1/CFTR/EDN1/GABBR1/IL1B/ITGB1/P2RX4/PER2/PLA2G4A/PSEN1/RAB11B/RAB3GAP1/RGS2/RGS4/SFRP4/SLC12A2/SLC43A2/STC1/STXBP1/TNFSF11	24
BP	GO:1903312	negative regulation of mRNA metabolic process	25/2759	94/18800	0.00182664	0.0109191	0.00724869	CCNT1/CSDE1/CTR9/DHX9/DYRK1A/FUS/HNRNPA2B1/HNRNPC/HNRNPD/HNRNPK/HNRNPU/LARP4B/NELFE/PABPC1/PCBP4/RBM24/RNPS1/SLC11A1/SRSF12/SYNCRIP/THRAP3/TRAF3IP2/TRAF5/YBX3/ZFP36	25
BP	GO:1904035	regulation of epithelial cell apoptotic process	25/2759	94/18800	0.00182664	0.0109191	0.00724869	ABL1/ANGPT1/CAST/CCL2/CD248/CDH5/CFLAR/GAS6/GSN/HLA-G/IGF1R/IL6/MIR495/NFE2L2/PDPK1/PKHD1/PLCG1/PRKCI/RB1/RGCC/SERPINE1/SFRP4/THBS1/TNFAIP3/ZFP36	25
BP	GO:0000209	protein polyubiquitination	53/2759	244/18800	0.00187829	0.0112169	0.00744643	ANAPC10/ANKIB1/ARIH1/BCL2/BFAR/BIRC2/BLMH/CBFB/CBL/CDC16/CHFR/CTNNB1/CUL3/FBXL7/FBXW11/GABARAP/LNPEP/NMI/PPIA/PTPN22/RC3H1/RC3H2/RNF111/RNF19A/RNF19B/RNF216/RNF217/RNF34/SASH1/SKP1/SMURF1/SMURF2/TNFAIP3/TNKS2/TRAF1/TRAF3IP2/TRAF5/TRIM22/TRIP12/UBE2A/UBE2B/UBE2D1/UBE2D2/UBE2E2/UBE2E3/UBE2N/UBE2Q2/UBE2R2/UBE2W/UBE3A/UBE3D/WWP2/ZNF738	53
BP	GO:0006417	regulation of translation	91/2759	463/18800	0.00189001	0.0112734	0.00748392	AGO2/APP/ATF4/CAPRIN1/CNOT11/CNOT2/CNOT6/CNOT6L/CPEB2/CSDE1/CYFIP1/DAPK3/DCP1A/DHX9/EIF1/EIF1B/EIF2AK2/EIF2B2/EIF3D/EIF3E/EIF3H/EIF3K/EIF4A2/EIF4A3/EIF4E2/EIF4G2/FTO/HABP4/HNRNPD/HNRNPU/IGF2BP2/IL6/ILF3/ITGA2/KHDRBS1/LARP4B/LARP6/LSM14A/MIR107/MIR21/MIR221/MIR29A/MIR29B1/MIR495/NCK2/NGDN/PABPC1/PAIP2/PELO/PER2/PIWIL4/PKM/PLXNB2/POLDIP3/POLR2G/PPP1R15A/PRR16/QKI/RBM24/RBM3/RBM8A/RC3H1/RC3H2/RGS2/R…	91
BP	GO:0001936	regulation of endothelial cell proliferation	41/2759	178/18800	0.00189141	0.0112734	0.00748392	ADAM17/AIMP1/AKT3/BMPR2/CAV1/CAV2/CCL2/CYBA/F3/FGFR1/HIF1A/HMGB1/HTR2B/ITGB3/JUN/MIR129-1/MIR21/MIR29A/MIR410/MIR492/MIR495/NF1/NRAS/NRP2/PDCD10/PDCL3/PDPK1/PLCG1/PRKD1/PTPRM/RGCC/SIRT1/SP1/SPARC/STAT1/SULF1/TGFBR1/THBS1/TIE1/VASH1/WNT5A	41
BP	GO:0014911	positive regulation of smooth muscle cell migration	14/2759	42/18800	0.00190719	0.0113455	0.00753178	ADAMTS1/BCL2/DOCK5/DOCK7/HAS2/ITGA2/MIR143/MIR21/MIR221/NR4A3/PDGFD/PDGFRB/S100A11/TLR4	14
BP	GO:2000249	regulation of actin cytoskeleton reorganization	14/2759	42/18800	0.00190719	0.0113455	0.00753178	ABL1/ABL2/ARHGDIA/ARHGDIB/BAIAP2L1/CD2AP/CDC42/DAPK3/GMFG/HCLS1/NOTCH2/PDGFRA/SEMA3E/TJP1	14
BP	GO:0003376	sphingosine-1-phosphate receptor signaling pathway	7/2759	14/18800	0.00192854	0.0113845	0.00755766	EZR/PIK3CB/PIK3CG/RAC1/S1PR1/SPHK1/SPNS2	7
BP	GO:0007175	negative regulation of epidermal growth factor-activated receptor activity	7/2759	14/18800	0.00192854	0.0113845	0.00755766	CBL/CBLB/GPRC5A/PSEN1/SNX6/SOCS4/TSG101	7
BP	GO:0010958	regulation of amino acid import across plasma membrane	7/2759	14/18800	0.00192854	0.0113845	0.00755766	ARL6IP5/ITGB1/PER2/PSEN1/RGS2/RGS4/SLC43A2	7
BP	GO:0035791	platelet-derived growth factor receptor-beta signaling pathway	7/2759	14/18800	0.00192854	0.0113845	0.00755766	ABL1/LOX/PDGFA/PDGFRB/PDGFRL/PTPN1/PTPN12	7
BP	GO:0046753	non-lytic viral release	7/2759	14/18800	0.00192854	0.0113845	0.00755766	ARL8B/CHMP1B/CHMP3/CHMP4B/CHMP4C/CHMP5/VPS4B	7
BP	GO:0051547	regulation of keratinocyte migration	7/2759	14/18800	0.00192854	0.0113845	0.00755766	ADAM9/ARF6/HAS2/HBEGF/MAP4K4/MAPRE2/PTEN	7
BP	GO:1903729	regulation of plasma membrane organization	7/2759	14/18800	0.00192854	0.0113845	0.00755766	ATP10A/ATP8B1/GSN/MYH9/PLEKHM2/PRKCD/SH3GLB1	7
BP	GO:1903789	regulation of amino acid transmembrane transport	7/2759	14/18800	0.00192854	0.0113845	0.00755766	ARL6IP5/ITGB1/PER2/PSEN1/RGS2/RGS4/SLC43A2	7
BP	GO:0002460	adaptive immune response based on somatic recombination of immune receptors built from immunoglobulin superfamily domains	75/2759	370/18800	0.0019687	0.0116104	0.00770766	ADAM17/AHR/ANXA1/B2M/BCL10/CCR2/CD19/CD46/CD74/CEACAM1/CLEC6A/CLEC7A/CTSC/CTSH/DUSP22/ENTPD7/EPHB2/ERCC1/FCGR1A/GNL1/HAVCR2/HLA-A/HLA-B/HLA-DMA/HLA-DMB/HLA-DPA1/HLA-DQA1/HLA-DQB1/HLA-DQB2/HLA-DRA/HLA-DRB1/HLA-DRB3/HLA-DRB5/HLA-E/HLA-G/HMCES/HMGB1/IL18/IL1B/IL1R1/IL23A/IL6/IL7R/JAG1/KLHL6/LEF1/MALT1/MAP3K7/MIR21/NFKB2/PKN1/PLA2G4A/PRKCD/PTPRC/PVR/RC3H1/RC3H2/RELB/RIF1/RIPK2/SEMA4A/SLA2/SLC11A1/SLC…	75
BP	GO:0090100	positive regulation of transmembrane receptor protein serine/threonine kinase signaling pathway	30/2759	120/18800	0.00197479	0.0116352	0.00772411	ACVR1/ADAM17/BMPR1A/BMPR2/CDH5/GDF11/GPC3/ILK/INHBA/INHBB/MIR21/NEO1/NOTCH2/NPNT/NUP93/PELO/RBPJ/RNF111/SDCBP/SMAD2/SMAD4/SNW1/SULF1/TGFB1/TGFB2/TGFB3/TGFBR1/TGFBR2/THBS1/TWSG1	30
BP	GO:0046328	regulation of JNK cascade	34/2759	141/18800	0.00199485	0.0117309	0.00778767	APP/CDC42/CYLD/DACT1/DUSP22/EDAR/F2RL1/GADD45A/GSTP1/HMGB1/IGF1R/IL1B/MAP4K4/MFHAS1/NOD1/PAFAH1B1/PTPN22/RAP2A/RASSF2/RB1CC1/RIPK2/SDCBP/SFRP1/SH3RF1/SH3RF3/TAOK1/TLR4/TNFRSF19/TNFSF11/TNIK/TRAF1/TRAF5/TRPV4/WNT5A	34
BP	GO:0098727	maintenance of cell number	34/2759	141/18800	0.00199485	0.0117309	0.00778767	BCL9/BMPR1A/CDC73/CNOT2/CTNNB1/CTR9/DLL1/FUT10/HNF1B/JAG1/KDM3A/KLF10/KLF4/LBH/LIF/LOXL2/MED14/MED15/MED27/MED30/MED6/NANOG/NCOA3/NIPBL/PCM1/PELO/PHF19/RBPJ/RIF1/SFRP1/SMC5/SOX4/SOX9/TPT1	34
BP	GO:0061035	regulation of cartilage development	20/2759	70/18800	0.0020127	0.0118238	0.00784934	ADAMTS12/BMP1/BMPR2/CTNNB1/CTSK/EFEMP1/FRZB/GLG1/GLI3/GREM1/LOXL2/MIR21/PTHLH/RARB/SMAD3/SMAD7/SOX9/TGFBR1/TRPS1/WNT5A	20
BP	GO:0097696	receptor signaling pathway via STAT	42/2759	184/18800	0.00201449	0.0118238	0.00784934	ARL2BP/CAV1/CCL2/CCR2/CNTF/CSF2RA/CTR9/DOT1L/EPHB2/F2R/FER/FYN/GADD45A/GGNBP2/HCLS1/HDAC2/IFNA14/IFNAR2/IL10RB/IL18/IL23A/IL6/IL7R/JAK1/LIF/MGAT5/MIR221/MIRLET7C/NMI/OSM/PIAS1/PKD2/PPP2CA/PTPRC/PTPRD/PWP1/SOCS2/SOCS6/STAT1/STAT6/TGFB1/VHL	42
BP	GO:0048545	response to steroid hormone	68/2759	330/18800	0.00203224	0.0119166	0.00791095	ACVR1/ADAM9/ANXA1/ANXA3/AQP1/AREG/ATP1A1/ATP2B1/BCL2/CASP3/CAV1/CFLAR/CLDN1/CLDN4/CNOT2/COL1A1/CRY1/CYBA/DDX5/EDN1/FBXO32/FIBIN/FOSB/GLB1/HEYL/HNRNPU/IGF1R/IGFBP7/IL6/KDM1A/KDM3A/LBH/LOX/NCOA4/NPC1/NR4A3/OXTR/PAK1/PAM/PAPPA/PKN1/PLAT/PMEPA1/PPARD/PRMT2/PTGER2/PTGS2/RHOA/RPL27/SAFB2/SFRP1/SIRT1/SLIT2/SMARCA4/SPP1/STC1/TAF7/TGFB1/TGFB2/TGFB3/TGFBR2/THBS1/TMF1/TRIP4/UBE3A/YWHAH/ZFP36/ZMIZ1	68
BP	GO:0051607	defense response to virus	61/2759	290/18800	0.00203507	0.0119219	0.00791443	ADAR/ADARB1/APOBEC3A/APOBEC3B/APOBEC3C/APOBEC3F/APOBEC3G/ATG16L1/ATG5/BCL2/BCL2L1/BIRC2/CHMP3/CXCL10/DHX9/EIF2AK2/F2RL1/FGL2/HYAL2/IFI16/IFNA14/IFNAR2/IFNGR1/IFNGR2/IL10RB/IL1B/IL23A/IL6/ILF3/IRF1/IRF9/ITGAX/LSM14A/MLKL/MMP12/MX2/OASL/PCBP2/PLSCR1/PMAIP1/POLR3C/POLR3D/PTPN22/PTPRC/RIOK3/RNASE6/RNF216/RTP4/SAMHD1/SEC14L1/SPON2/STAT1/TLR7/TLR8/TNFAIP3/TRAF3IP2/TRIM22/USP27X/VAMP8/ZDHHC11/ZNFX1	61
BP	GO:0048332	mesoderm morphogenesis	21/2759	75/18800	0.00207377	0.0121256	0.00804964	ACVR1/BMPR1A/BMPR2/DKK1/EPHA2/EXT2/GJA1/INHBA/ITGA2/ITGA3/ITGB1/ITGB3/KDM6B/KLF4/LEF1/PRKAR1A/SMAD2/SMAD3/SNAI1/TWSG1/WNT5A	21
BP	GO:0140056	organelle localization by membrane tethering	21/2759	75/18800	0.00207377	0.0121256	0.00804964	ATP2A2/CALM1/CAV2/CFTR/ESYT2/PSEN2/RAB10/RAB3IP/RAB8B/RALB/SNAP25/STX11/STX12/STX2/STX3/STX4/STX6/STXBP1/STXBP3/VAMP3/VAMP8	21
BP	GO:0045806	negative regulation of endocytosis	17/2759	56/18800	0.00209377	0.0122309	0.00811954	ANKRD13A/ANXA2/ARF6/CAV1/EPHA3/ITGAV/ITGB3/LGALS3/MCTP1/MTMR2/PICALM/PRKD1/RABGEF1/RAC1/SDCBP/SYT11/WDR54	17
BP	GO:0008585	female gonad development	27/2759	105/18800	0.00209637	0.0122344	0.00812192	ADAMTS1/ARID5B/BCL2/BCL2L1/CASP2/CASP3/CTNNA1/CYP19A1/EIF2B2/INHBA/INHBB/KITLG/MMP14/MMP19/MMP2/PDGFRA/PLEKHA1/PTX3/SFRP1/SGPL1/SIRT1/SLIT2/SMAD4/TIPARP/TNFAIP6/UBE3A/ZFPM2	27
BP	GO:0010742	macrophage derived foam cell differentiation	13/2759	38/18800	0.00210467	0.0122481	0.00813096	ABCG1/CSF1/IL18/ITGAV/ITGB3/LPL/MSR1/NFKB1/NFKBIA/PRKCH/SOAT1/STAT1/TGFB1	13
BP	GO:0048246	macrophage chemotaxis	13/2759	38/18800	0.00210467	0.0122481	0.00813096	AKIRIN1/C3AR1/C5AR1/CCL2/CKLF/CSF1/CYP19A1/EDNRB/LGALS3/MAPK1/SLAMF8/THBS1/TRPV4	13
BP	GO:0071985	multivesicular body sorting pathway	13/2759	38/18800	0.00210467	0.0122481	0.00813096	CHMP1B/CHMP3/CHMP4B/CHMP4C/CHMP5/LAPTM4B/LEPROTL1/RAB27B/SORT1/STAM/TMEM50A/VPS36/VPS4B	13
BP	GO:0006023	aminoglycan biosynthetic process	22/2759	80/18800	0.00211465	0.0122829	0.00815409	ANGPT1/B3GNT2/B3GNT3/B4GALT4/B4GALT5/CHST1/CHST11/CHST15/CHST9/CHSY1/CSGALNACT1/CSGALNACT2/DSEL/EXT2/HAS2/HEXA/HS2ST1/IL1B/NFKB1/PDGFRB/TGFB1/UST	22
BP	GO:0097061	dendritic spine organization	22/2759	80/18800	0.00211465	0.0122829	0.00815409	ABI2/ACTR2/CAPRIN1/CDC42/CFL1/CTNND2/CTTN/DBN1/EPHB2/FYN/HOMER1/IGF1R/ITGA3/LRRK2/MTMR2/PAFAH1B1/PTEN/SIPA1L1/TANC2/TREM2/UBE3A/VPS35	22
BP	GO:0050731	positive regulation of peptidyl-tyrosine phosphorylation	43/2759	190/18800	0.00213636	0.0123856	0.0082223	ABI1/ABL1/ACVR1/ADAM17/ANGPT1/AREG/ARHGEF2/ARL2BP/CD24/CD44/CD74/CLEC6A/CLEC7A/CNTF/DLG3/EFNA5/EHD4/FCGR1A/FYN/GAS6/GPRC5B/GREM1/HBEGF/HCLS1/HDAC2/IL18/IL23A/IL6/ITGA5/ITGB3/KITLG/LIF/MIR221/NEDD9/NOX4/OSM/PECAM1/PTPN1/PTPRC/RIPK2/TGFA/TGFB1/TREM2	43
BP	GO:1901654	response to ketone	43/2759	190/18800	0.00213636	0.0123856	0.0082223	ADCY3/AHR/AQP1/ATP2B1/BCL2L1/CAV1/CBL/CFLAR/CFTR/CLDN1/CLDN4/CYBA/EDN1/EFNA5/FBXO32/FIBIN/FOSB/GAS6/GLB1/GNAI1/GNB1/HNRNPD/IGF1R/IGFBP7/MSN/NCOA4/NQO1/OXTR/PLAT/PRKAA2/PTGDR/PTGER2/PTGER4/RPL27/SFRP1/SIRT1/SLIT2/SPP1/TGFB1/TGFB2/TGFB3/THBS1/UBE3A	43
BP	GO:0000375	RNA splicing, via transesterification reactions	67/2759	325/18800	0.00215599	0.0124877	0.00829007	AQR/BUD31/CELF2/CWC22/CWC27/DDX5/DHX9/DYRK1A/EIF4A3/HNRNPA1/HNRNPA2B1/HNRNPA3/HNRNPC/HNRNPK/HNRNPM/HNRNPU/JMJD6/KDM1A/KHDRBS1/LSM8/MFAP1/NOVA1/NUP98/PABPC1/PCBP4/PNN/PRPF40A/PRPF4B/QKI/RAVER2/RBM17/RBM22/RBM24/RBM3/RBM8A/RNPS1/RNU5D-1/RNU5F-1/SCAF11/SETX/SF3A3/SFPQ/SMNDC1/SNIP1/SNRPA1/SNRPB/SNRPD1/SNRPE/SNRPG/SNW1/SON/SRPK1/SRPK2/SRRM1/SRSF1/SRSF12/SRSF3/SRSF5/SYF2/SYNCRIP/TGS1/THRAP3/U2AF1/USP4/…	67
BP	GO:0055010	ventricular cardiac muscle tissue morphogenesis	15/2759	47/18800	0.00217618	0.0125692	0.00834412	BMPR1A/COL11A1/DSP/EDNRA/FKBP1A/HEG1/RBPJ/RYR2/SMAD4/SMAD7/TGFB1/TGFB2/TGFBR1/TPM1/ZFPM2	15
BP	GO:0097028	dendritic cell differentiation	15/2759	47/18800	0.00217618	0.0125692	0.00834412	AXL/F2RL1/GAS6/HLA-B/HLA-G/HMGB1/IRF8/ITGB6/ITGB8/NOTCH2/PSEN1/RBPJ/RELB/TGFBR2/TREM2	15
BP	GO:2000144	positive regulation of DNA-templated transcription, initiation	15/2759	47/18800	0.00217618	0.0125692	0.00834412	BCLAF1/CAND1/ERCC1/HNF1B/JUN/MED14/MED17/MED30/MED4/SETX/SUB1/TAF11/TAF2/TAF4B/TAF7	15
BP	GO:0140546	defense response to symbiont	61/2759	291/18800	0.00221405	0.0127759	0.00848138	ADAR/ADARB1/APOBEC3A/APOBEC3B/APOBEC3C/APOBEC3F/APOBEC3G/ATG16L1/ATG5/BCL2/BCL2L1/BIRC2/CHMP3/CXCL10/DHX9/EIF2AK2/F2RL1/FGL2/HYAL2/IFI16/IFNA14/IFNAR2/IFNGR1/IFNGR2/IL10RB/IL1B/IL23A/IL6/ILF3/IRF1/IRF9/ITGAX/LSM14A/MLKL/MMP12/MX2/OASL/PCBP2/PLSCR1/PMAIP1/POLR3C/POLR3D/PTPN22/PTPRC/RIOK3/RNASE6/RNF216/RTP4/SAMHD1/SEC14L1/SPON2/STAT1/TLR7/TLR8/TNFAIP3/TRAF3IP2/TRIM22/USP27X/VAMP8/ZDHHC11/ZNFX1	61
BP	GO:1903532	positive regulation of secretion by cell	58/2759	274/18800	0.00222175	0.0128083	0.00850291	ABCG1/ADAM9/AIMP1/ANKRD1/ARF6/CADPS/CD2AP/CFTR/CLASP2/CYP19A1/DNM1L/EDN1/EZR/F2RL1/GAB2/GABBR1/HIF1A/HLA-DRB1/IL1B/INHBA/INHBB/ITGAM/ITGB2/LAMP1/LRRC8A/MCU/OXCT1/OXTR/P2RX4/PLA2G4A/PPARD/PPIA/RAB27B/RAB3GAP1/RAB8B/RAB9A/RGCC/SDCBP/SLC12A2/SMAD4/SOX4/SPP1/SRI/STAM/STX4/STXBP1/TGFB1/TGFB2/TGFB3/TLR4/TM7SF3/TMF1/TNFSF11/TREM2/TSG101/VAMP8/VPS35/VPS4B	58
BP	GO:0045428	regulation of nitric oxide biosynthetic process	18/2759	61/18800	0.00223393	0.0128665	0.00854154	ACP5/CAV1/CD34/CD47/CLEC7A/DDAH2/EDN1/GLA/IL1B/KLF4/P2RX4/PKD2/PTGIS/PTGS2/PTX3/RAC1/SMAD3/TLR4	18
BP	GO:0010001	glial cell differentiation	48/2759	218/18800	0.00223972	0.0128878	0.00855566	ABL1/APP/ARHGEF10/B4GALT5/C5AR1/CDK6/CNTF/CTNNB1/CXCR4/DAG1/DICER1/DLL1/DLX2/EIF2B2/GLI3/GRN/HDAC2/ID4/IFNGR1/IL1B/IL6/ILK/LAMC3/LEF1/LIF/MAPK1/MYRF/NAB1/NCSTN/NF1/NTRK2/PARD3/PSEN1/PTEN/RHOA/ROR2/SERPINE2/SOX4/SOX9/SPINT1/TGFB1/TLR4/TMEM98/TNFRSF21/TREM2/TRPC4/TSPAN2/VIM	48
BP	GO:0042594	response to starvation	44/2759	196/18800	0.00225669	0.0129733	0.00861244	ADSL/ALB/ATF4/ATG5/BCL2/BMPR2/CBL/DEPDC5/DSC2/EIF2AK2/FAS/GABARAP/GAS6/HNRNPA1/IFI16/INHBB/ITFG2/KLF10/LAMP2/LRRK2/MAP1LC3B/MAPK1/MAPK8/MAX/NFE2L2/NUAK2/OXCT1/PMAIP1/PRKAA2/PRKD1/RALB/RRAGA/RRAGC/SESN1/SFRP1/SH3GLB1/SIRT1/SLC38A2/STK24/ULK2/UPP1/VPS41/XPR1/ZFP36	44
BP	GO:0003018	vascular process in circulatory system	56/2759	263/18800	0.00228333	0.0131143	0.008706	ABCB1/ABCC1/ABCC4/ABL1/ACTA2/AKAP12/ANGPT1/ATG5/ATP1B2/ATP2B1/BCR/BMPR2/CAV1/CDH5/CEACAM1/DOCK5/EDN1/EDNRA/EDNRB/EXT2/F2R/F2RL1/FABP5/GJA5/HTR2B/ITGB1BP1/KEL/MIR21/MKKS/MMP2/NPR3/OXTR/PDE3A/PER2/PIK3C2A/PLVAP/PPARD/PTGS2/PTP4A3/RGS2/RHOA/ROCK1/SLC12A2/SLC16A12/SLC1A3/SLC2A3/SLC38A2/SLC38A5/SLC6A6/SLC8A1/SLCO3A1/SLIT2/TBXAS1/TGFB1/TJP1/TRPV4	56
BP	GO:0035308	negative regulation of protein dephosphorylation	12/2759	34/18800	0.00229029	0.013142	0.00872439	BOD1/BOD1L1/ENSA/FKBP1A/GSK3B/LGALS3/MFHAS1/MGAT5/PPP1R15A/PPP4R4/ROCK1/SWAP70	12
BP	GO:0097305	response to alcohol	51/2759	235/18800	0.00230359	0.0132059	0.00876686	ACTR2/ADCY3/AHR/ATP2B1/BAK1/BCL2L1/BIRC2/CASP8/CBL/CFTR/CLDN1/CTNNA1/CTNNB1/CYBA/DAG1/EFNA5/EPS8/FOSB/FYN/G6PD/GABBR1/GLB1/GNAI1/GNB1/GRAMD1B/GRIN2A/HDAC2/HNRNPD/IGF1R/IGFBP7/INHBA/INHBB/LRP6/NQO1/OXCT1/PRKAA2/PTGDR/PTGER2/PTGER4/RECQL5/RGS2/RGS4/RHOA/RPL27/SFRP1/SLIT2/SMAD2/TBXAS1/TGFB1/TGFBR1/TGFBR2	51
BP	GO:0050808	synapse organization	83/2759	419/18800	0.0023247	0.0133146	0.00883898	ABI2/ABL1/ACTG1/ACTR2/ADAM10/AGRN/APP/ARF6/C5AR1/CAPRIN1/CAST/CDC42/CDKL5/CFL1/CLSTN1/COL4A1/COL4A5/CRIPT/CTNNB1/CTNND2/CTTN/CX3CL1/CYFIP1/DAG1/DBN1/DKK1/EFNA5/EFNB2/EPHB2/F2R/FGF13/FLNA/FLRT2/FLRT3/FYN/GLRB/GPC4/GPC6/HOMER1/IGF1R/ITGA3/ITGAM/LGI2/LRRK2/LRRN1/MAP1B/MECP2/MTMR2/NPTN/NRCAM/NRP2/NTRK2/OXTR/PAFAH1B1/PCDH17/PCDHB10/PCDHB13/PCDHB14/PCDHB5/PDZRN3/PLXNB2/PLXND1/PPFIA1/PSEN1/PTEN/PTPRD/RH…	83
BP	GO:0071677	positive regulation of mononuclear cell migration	19/2759	66/18800	0.00234243	0.0133731	0.00887785	ADAM10/ADAM17/APP/CCL20/CCL4/CCR2/CD47/CXCL10/GAS6/HMGB1/JAM2/LGALS3/OXSR1/PDGFD/RHOA/S100A14/SERPINE1/STK39/WNT5A	19
BP	GO:0002827	positive regulation of T-helper 1 type immune response	8/2759	18/18800	0.00234578	0.0133731	0.00887785	CCR2/IL18/IL1B/IL1R1/IL23A/PLA2G4A/RIPK2/SLC11A1	8
BP	GO:0006684	sphingomyelin metabolic process	8/2759	18/18800	0.00234578	0.0133731	0.00887785	PRKCD/SAMD8/SGMS1/SGMS2/SMPD2/SPTLC1/SPTLC2/VAPA	8
BP	GO:0046851	negative regulation of bone remodeling	8/2759	18/18800	0.00234578	0.0133731	0.00887785	GPR137B/GREM1/IL6/SFRP1/TMEM119/TNFAIP3/TNFRSF11B/UBASH3B	8
BP	GO:1902683	regulation of receptor localization to synapse	8/2759	18/18800	0.00234578	0.0133731	0.00887785	ADAM10/DAG1/DBN1/GPC4/GPC6/NPTN/RAP1A/TYROBP	8
BP	GO:0008544	epidermis development	72/2759	355/18800	0.00235434	0.0133743	0.00887862	ADAM9/ANXA1/AP3B1/ASAH1/ATP2A2/ATP2C1/BCL2/BCR/CASP3/CD109/CTNNB1/DKK1/DLL1/DSP/EDAR/EMP1/EPHA2/ESRP1/FABP5/FLNB/FOSL2/FZD6/GRHL2/HDAC2/HLA-DRB1/HPSE/INHBA/IRF6/JAG1/KLF4/KRT7/KRT8/KRT80/KRTAP5-9/LAMA3/LAMA5/LAMB3/LAMC2/MAFF/MCOLN3/MYO6/MYSM1/NAB1/NCOA3/NF1/NTF4/OPN3/PAFAH1B1/PALLD/PDGFA/PIP5K1A/PLS1/PPARD/PRKCH/PTHLH/RBPJ/ROCK1/SFRP4/SLC4A7/SMAD4/SNAI1/SOX9/ST14/STK4/SVEP1/TGFB2/TNFRSF19/TSG101/…	72
BP	GO:0042118	endothelial cell activation	6/2759	11/18800	0.00235902	0.0133743	0.00887862	BMPER/CXCL10/P2RX4/PPIA/SMAD4/TGFBR1	6
BP	GO:0045161	neuronal ion channel clustering	6/2759	11/18800	0.00235902	0.0133743	0.00887862	AGRN/CNTNAP2/GLDN/MTCH1/NRCAM/SCLT1	6
BP	GO:0051574	positive regulation of histone H3-K9 methylation	6/2759	11/18800	0.00235902	0.0133743	0.00887862	JARID2/LMNA/MECP2/RIF1/SIRT1/ZNF304	6
BP	GO:0061314	Notch signaling involved in heart development	6/2759	11/18800	0.00235902	0.0133743	0.00887862	HEY1/HEYL/JAG1/NOTCH2/RBPJ/SNAI1	6
BP	GO:1903977	positive regulation of glial cell migration	6/2759	11/18800	0.00235902	0.0133743	0.00887862	CCR2/CSF1/CX3CL1/MIR221/P2RX4/TREM2	6
BP	GO:0099518	vesicle cytoskeletal trafficking	20/2759	71/18800	0.00242219	0.0137198	0.00910798	ACTN4/AP3B1/AP3M2/CCDC186/DYNC1H1/FBXW11/FNBP1L/KIF3A/KIF5B/KIFAP3/MAP2/MYO1C/MYO1D/MYO1E/MYO5A/MYO6/NDE1/PAFAH1B1/TANC2/TRAK1	20
BP	GO:0032414	positive regulation of ion transmembrane transporter activity	27/2759	106/18800	0.00242703	0.0137346	0.00911781	ABCB1/ACTN4/ANK2/ATP1B1/ATP1B2/ATP1B3/CACNA2D1/CALM1/CCL2/CCR2/CFTR/CTSS/EDN1/EDNRA/EPHB2/FXYD2/HSPA2/IFNGR2/PKD2/RYR2/SLC9A1/STIM2/STK39/TESC/TMSB4X/TREM2/TRPC6	27
BP	GO:0045671	negative regulation of osteoclast differentiation	11/2759	30/18800	0.00244441	0.0137823	0.00914946	CTNNB1/FBN1/FSTL3/GPR137B/LRRC17/NF1/PIAS3/SFRP1/TLR4/TNFAIP6/UBASH3B	11
BP	GO:0061037	negative regulation of cartilage development	11/2759	30/18800	0.00244441	0.0137823	0.00914946	ADAMTS12/CTNNB1/CTSK/EFEMP1/FRZB/GREM1/MIR21/PTHLH/RARB/SOX9/TGFBR1	11
BP	GO:1902230	negative regulation of intrinsic apoptotic signaling pathway in response to DNA damage	11/2759	30/18800	0.00244441	0.0137823	0.00914946	ACKR3/BCL2/BCL2L1/CCAR2/CD44/CD74/KDM1A/SIRT1/SNAI1/TPT1/USP47	11
BP	GO:1990776	response to angiotensin	11/2759	30/18800	0.00244441	0.0137823	0.00914946	CAV1/COL3A1/CYBA/IGF1R/MIR143/NFE2L2/NFKB1/PRKCD/PTGS2/ROCK1/SLC30A10	11
BP	GO:0016601	Rac protein signal transduction	14/2759	43/18800	0.00245149	0.0138095	0.00916755	ABI2/ARF6/ARHGAP17/ARHGAP24/CYFIP1/EPS8/GABARAP/NCKAP1/NF1/PIK3CB/PIK3CG/RAC1/RHOH/RHOU	14
BP	GO:0008630	intrinsic apoptotic signaling pathway in response to DNA damage	26/2759	101/18800	0.0024672	0.0138735	0.00921001	ABL1/ACKR3/BAK1/BCL2/BCL2A1/BCL2L1/CASP2/CCAR2/CD44/CD74/EPHA2/HIPK1/HNRNPK/IFI16/KDM1A/MCL1/RPL26/RPS27L/RPS3/SHISA5/SIRT1/SKIL/SNAI1/SNW1/TPT1/USP47	26
BP	GO:0000377	RNA splicing, via transesterification reactions with bulged adenosine as nucleophile	66/2759	321/18800	0.00247545	0.0138735	0.00921001	AQR/BUD31/CELF2/CWC22/CWC27/DDX5/DHX9/DYRK1A/EIF4A3/HNRNPA1/HNRNPA2B1/HNRNPA3/HNRNPC/HNRNPK/HNRNPM/HNRNPU/JMJD6/KDM1A/KHDRBS1/LSM8/MFAP1/NOVA1/NUP98/PABPC1/PCBP4/PNN/PRPF40A/PRPF4B/QKI/RAVER2/RBM17/RBM22/RBM24/RBM3/RBM8A/RNPS1/RNU5D-1/RNU5F-1/SCAF11/SETX/SF3A3/SFPQ/SNIP1/SNRPA1/SNRPB/SNRPD1/SNRPE/SNRPG/SNW1/SON/SRPK1/SRPK2/SRRM1/SRSF1/SRSF12/SRSF3/SRSF5/SYF2/SYNCRIP/TGS1/THRAP3/U2AF1/USP4/WBP11/W…	66
BP	GO:0000398	mRNA splicing, via spliceosome	66/2759	321/18800	0.00247545	0.0138735	0.00921001	AQR/BUD31/CELF2/CWC22/CWC27/DDX5/DHX9/DYRK1A/EIF4A3/HNRNPA1/HNRNPA2B1/HNRNPA3/HNRNPC/HNRNPK/HNRNPM/HNRNPU/JMJD6/KDM1A/KHDRBS1/LSM8/MFAP1/NOVA1/NUP98/PABPC1/PCBP4/PNN/PRPF40A/PRPF4B/QKI/RAVER2/RBM17/RBM22/RBM24/RBM3/RBM8A/RNPS1/RNU5D-1/RNU5F-1/SCAF11/SETX/SF3A3/SFPQ/SNIP1/SNRPA1/SNRPB/SNRPD1/SNRPE/SNRPG/SNW1/SON/SRPK1/SRPK2/SRRM1/SRSF1/SRSF12/SRSF3/SRSF5/SYF2/SYNCRIP/TGS1/THRAP3/U2AF1/USP4/WBP11/W…	66
BP	GO:0006024	glycosaminoglycan biosynthetic process	21/2759	76/18800	0.00247636	0.0138735	0.00921001	ANGPT1/B3GNT2/B3GNT3/B4GALT4/CHST1/CHST11/CHST15/CHST9/CHSY1/CSGALNACT1/CSGALNACT2/DSEL/EXT2/HAS2/HEXA/HS2ST1/IL1B/NFKB1/PDGFRB/TGFB1/UST	21
BP	GO:0043299	leukocyte degranulation	21/2759	76/18800	0.00247636	0.0138735	0.00921001	ANXA3/BCR/CBL/CCR2/CEACAM1/F2RL1/FER/GAB2/ITGAM/ITGB2/LAMP1/LAT2/NR4A3/PDPK1/PIK3CG/PTGDR/RABGEF1/STX4/STXBP1/STXBP3/VAMP8	21
BP	GO:0060047	heart contraction	53/2759	247/18800	0.00247636	0.0138735	0.00921001	ANK2/ATG5/ATP1A1/ATP1B1/ATP1B2/ATP2A2/ATP2B1/CACNA1C/CACNA2D1/CALM1/CAMK2D/CAV1/CDC42/CELF2/CORIN/CXADR/CXCR4/DNM1L/DSC2/DSG2/DSP/EDN1/EDNRA/EDNRB/EXT2/FGF12/FGF13/FLNA/GJA1/GJA5/GJC1/GSN/HBEGF/KCNE4/P2RX4/PDE4B/PDE4D/PDE5A/PIK3CG/PPP1R13L/RGS2/RGS4/RYR2/SGCD/SLC8A1/SLC9A1/SMAD5/SMAD7/SRI/STC1/TGFB2/TMEM65/TPM1	53
BP	GO:0046330	positive regulation of JNK cascade	25/2759	96/18800	0.00249753	0.0139794	0.00928029	APP/CDC42/DUSP22/EDAR/F2RL1/GADD45A/HMGB1/IL1B/MFHAS1/NOD1/RASSF2/RB1CC1/RIPK2/SDCBP/SH3RF1/SH3RF3/TAOK1/TLR4/TNFRSF19/TNFSF11/TNIK/TRAF1/TRAF5/TRPV4/WNT5A	25
BP	GO:0051303	establishment of chromosome localization	22/2759	81/18800	0.00250809	0.0140257	0.00931107	ACTR2/ACTR3/BOD1/CDT1/CENPC/CHMP1B/CHMP3/CHMP4B/CHMP4C/CHMP5/CUL3/DCTN2/DYNC1H1/GEM/HNRNPU/KPNB1/NDE1/RAB11A/SUN1/TTL/UBE2B/VPS4B	22
BP	GO:0007413	axonal fasciculation	9/2759	22/18800	0.00252442	0.0140405	0.00932091	CASP3/CNTN4/EPHA3/EPHB2/NCAM2/NDN/NRCAM/RTN4/TNFRSF21	9
BP	GO:0034104	negative regulation of tissue remodeling	9/2759	22/18800	0.00252442	0.0140405	0.00932091	BCR/GPR137B/GREM1/IL6/SFRP1/TMEM119/TNFAIP3/TNFRSF11B/UBASH3B	9
BP	GO:0044346	fibroblast apoptotic process	9/2759	22/18800	0.00252442	0.0140405	0.00932091	BAK1/CFDP1/CHD8/CUL3/GAS6/PIK3CG/SFRP1/STK17A/STK17B	9
BP	GO:0051444	negative regulation of ubiquitin-protein transferase activity	9/2759	22/18800	0.00252442	0.0140405	0.00932091	ABL1/PSEN1/RPL23/RPL37/RPL5/RPS15/RPS20/RPS7/SMAD7	9
BP	GO:0106030	neuron projection fasciculation	9/2759	22/18800	0.00252442	0.0140405	0.00932091	CASP3/CNTN4/EPHA3/EPHB2/NCAM2/NDN/NRCAM/RTN4/TNFRSF21	9
BP	GO:2000810	regulation of bicellular tight junction assembly	9/2759	22/18800	0.00252442	0.0140405	0.00932091	CLDN1/EPHA2/GPBAR1/MYO1C/NPHP1/PRKCH/ROCK1/SNAI1/TJP1	9
BP	GO:0002703	regulation of leukocyte mediated immunity	51/2759	236/18800	0.00252847	0.0140503	0.00932741	AHR/B2M/BCR/CCR2/CD46/CEACAM1/CLEC7A/CXCL6/DUSP22/F2RL1/FER/GAB2/HAVCR2/HLA-A/HLA-B/HLA-DRA/HLA-DRB1/HLA-DRB3/HLA-E/HLA-G/HMCES/HMGB1/IL18/IL1B/IL1R1/IL23A/IL6/IL7R/ITGAM/ITGB2/KLRC3/LAMP1/MALT1/MAP3K7/PDPK1/PTPRC/PVR/RABGEF1/RIF1/SERPINB9/SLC15A4/SMAD7/STAT6/STX4/STXBP1/TGFB1/TLR4/TREM2/TYROBP/VAMP8/ZBTB1	51
BP	GO:0060706	cell differentiation involved in embryonic placenta development	10/2759	26/18800	0.00253709	0.0140602	0.00933396	CASP8/E2F7/GRHL2/KRT19/LIF/PRDM1/SNAI1/SPINT2/ST14/STK4	10
BP	GO:0062009	secondary palate development	10/2759	26/18800	0.00253709	0.0140602	0.00933396	ITGB6/ITGB8/LEF1/LRRC32/SMAD2/SMAD4/TGFB2/TGFB3/TGFBR2/WNT5A	10
BP	GO:2000050	regulation of non-canonical Wnt signaling pathway	10/2759	26/18800	0.00253709	0.0140602	0.00933396	ABL1/CSNK1D/CSNK1E/DACT1/DKK1/GPC3/MLLT3/SFRP1/SFRP4/WNT5A	10
BP	GO:2001056	positive regulation of cysteine-type endopeptidase activity	34/2759	143/18800	0.00255573	0.0141508	0.00939408	APAF1/ARL6IP5/BAK1/BCL10/CASP2/CASP8/CFLAR/CLEC7A/CTSH/DLC1/EGLN3/F2R/F3/FAS/FYN/GRIN2A/GSN/HMGB1/IFI16/IFT57/LAPTM5/MALT1/MTCH1/NOD1/PERP/PMAIP1/RHOA/RIPK2/RPS27L/RPS3/SIRT1/SMAD3/TNFSF15/UACA	34
BP	GO:0006909	phagocytosis	64/2759	310/18800	0.00257458	0.0142423	0.00945488	ABL1/AHSG/ANXA1/ANXA11/ANXA3/APPL1/ARHGAP12/ARL8B/ATG5/AXL/BCR/CCL2/CCR2/CD47/CD93/CDC42/CDC42SE1/CDC42SE2/CLEC7A/CORO1C/CYBA/ELANE/F2RL1/FCGR1A/FYN/GAS6/GSN/GULP1/HAVCR1/HMGB1/IL1B/IL2RG/IRF8/ITGA2/ITGAM/ITGAV/ITGB1/ITGB2/ITGB3/JMJD6/MFGE8/MSR1/MYH9/NCF2/PAK1/PECAM1/PIP5K1A/PLSCR1/PRKCD/PTPRC/PTX3/RAB31/RAB34/RAC1/RHOH/SLC11A1/SPHK1/SPON2/SRPX/SYT11/THBS1/TLR4/TREM2/TYROBP	64
BP	GO:0051222	positive regulation of protein transport	61/2759	293/18800	0.00261374	0.0144459	0.00959004	ABCG1/ADAM9/ANKRD1/ARF6/ARHGEF5/ATP2C1/CD2AP/CDC42/CFTR/CSNK2A2/CTDSPL2/DNM1L/ECT2/EZR/F2RL1/FLNA/FYN/GAS6/GLI3/GSK3B/HCLS1/HIF1A/HLA-DRB1/HYAL2/ICE1/IL1B/ITGAM/ITGB1BP1/ITGB2/LRRC8A/MAPK8/MCU/MTCL1/MYO1C/OXCT1/PCM1/PDCD10/PLK3/PPARD/PPIA/PRKCD/PRKD1/PSEN1/PTGS2/RBM22/RHOU/SAE1/SH3GLB1/SMAD3/SOX4/SRI/STX4/TGFB1/TGFB2/TGFB3/TLR4/TM7SF3/TMEM30B/TREM2/TSG101/VPS35	61
BP	GO:0006997	nucleus organization	33/2759	138/18800	0.00265622	0.0146676	0.00973718	AHCTF1/ANKLE2/CHMP1B/CHMP3/CHMP4B/CHMP4C/CHMP5/DDX11/ETS1/GOLM1/HABP4/KDM3A/LMNA/NUP133/NUP153/NUP93/NUP98/PAFAH1B1/PITPNB/PSME4/PYGO1/REEP3/RTN4/SERBP1/SIRT1/SRPK1/SRPK2/SUN1/TMEM43/TMF1/UBE2I/UBXN2A/VPS4B	33
BP	GO:0045137	development of primary sexual characteristics	50/2759	231/18800	0.00267347	0.0147496	0.00979162	ADAM20/ADAM21/ADAMTS1/ARID5B/BCL2/BCL2L1/BIK/CASP2/CASP3/CBL/CSDE1/CTNNA1/CYP19A1/EIF2B2/ERCC1/GJA1/INHBA/INHBB/KITLG/LHFPL2/MAMLD1/MKKS/MMP14/MMP19/MMP2/NCOA4/PDGFA/PDGFRA/PDGFRB/PLEKHA1/PTX3/REC8/RNF38/SAFB2/SFRP1/SGPL1/SIRT1/SLIT2/SMAD4/SOX9/TGFB2/TGFBR1/TIPARP/TMF1/TNFAIP6/UBE3A/WDR48/WNT5A/YBX3/ZFPM2	50
BP	GO:0031663	lipopolysaccharide-mediated signaling pathway	18/2759	62/18800	0.0027234	0.0149965	0.00995554	BCL10/CARD16/CCL2/CX3CL1/IL18/IL1B/IRAK2/LY86/LY96/MALT1/MAPK1/NFKBIA/PTPN22/RIPK2/SASH1/TGFB1/TLR4/TNFAIP3	18
BP	GO:0032731	positive regulation of interleukin-1 beta production	18/2759	62/18800	0.0027234	0.0149965	0.00995554	APP/CASP8/CLEC7A/EGR1/F2RL1/IFI16/IL6/LPL/MALT1/MNDA/NOD1/PANX1/RIPK2/SMAD3/TLR4/TLR8/TYROBP/WNT5A	18
BP	GO:0006939	smooth muscle contraction	28/2759	112/18800	0.00273636	0.0149965	0.00995554	ACTA2/ATP2B1/CALCRL/CAV1/CTTN/DAPK3/DOCK5/EDN1/EDNRA/EDNRB/F2R/HTR2B/ITGA2/MIR143/MIR21/MKKS/NPNT/OXTR/PIK3C2A/PLCE1/PTGS2/RGS2/RHOA/ROCK1/SLC8A1/SPHK1/SULF1/SULF2	28
BP	GO:0010633	negative regulation of epithelial cell migration	28/2759	112/18800	0.00273636	0.0149965	0.00995554	ADAMTS9/CORO1C/DCN/GADD45A/HMGB1/ITGB1BP1/KLF4/MECP2/MIR129-1/MIR21/MIR221/MIR410/MIR492/MIR495/PDCD10/PTEN/PTPRG/PTPRM/RGCC/RHOA/SLIT2/SPRED1/STARD13/STC1/TACSTD2/TGFB1/THBS1/VASH1	28
BP	GO:0032506	cytokinetic process	13/2759	39/18800	0.00273887	0.0149965	0.00995554	ANXA11/CHMP1B/CHMP3/CHMP4B/CHMP4C/CHMP5/ECT2/MITD1/MYH9/RHOA/SNX9/SPIRE1/VPS4B	13
BP	GO:0042073	intraciliary transport	13/2759	39/18800	0.00273887	0.0149965	0.00995554	ARL3/DYNC2H1/DYNC2LI1/IFT122/IFT43/IFT52/IFT57/LCA5/MAK/PCM1/RPGR/TTC26/WDR35	13
BP	GO:0071470	cellular response to osmotic stress	13/2759	39/18800	0.00273887	0.0149965	0.00995554	AKR1B1/AQP1/ARHGEF2/CASP3/LRRC8C/OXSR1/PKD2/PTGS2/RELB/STK39/TRPV4/XRCC5/YBX3	13
BP	GO:0090077	foam cell differentiation	13/2759	39/18800	0.00273887	0.0149965	0.00995554	ABCG1/CSF1/IL18/ITGAV/ITGB3/LPL/MSR1/NFKB1/NFKBIA/PRKCH/SOAT1/STAT1/TGFB1	13
BP	GO:0016574	histone ubiquitination	15/2759	48/18800	0.00274258	0.0149965	0.00995554	CBX8/CDC73/CTR9/CUL4B/KDM1A/PCGF3/PHC1/RNF2/RYBP/SKP1/TRIP12/UBE2A/UBE2B/UBE2N/WAC	15
BP	GO:0035272	exocrine system development	15/2759	48/18800	0.00274258	0.0149965	0.00995554	CDC42/DAG1/EDAR/IGSF3/LAMA1/LAMA5/PDGFA/PLXNA1/PLXND1/SEMA3C/SOX9/TGFB1/TGFB2/TGFB3/TWSG1	15
BP	GO:0050807	regulation of synapse organization	46/2759	209/18800	0.00274999	0.0150237	0.00997356	ABI2/ABL1/ACTR2/AGRN/APP/ARF6/CAPRIN1/CDC42/CDKL5/CFL1/CLSTN1/CRIPT/CYFIP1/DAG1/DBN1/DKK1/EFNA5/EPHB2/FLRT2/FLRT3/FYN/GPC4/GPC6/HOMER1/LRRK2/LRRN1/NRCAM/NRP2/NTRK2/OXTR/PAFAH1B1/PTEN/PTPRD/RHOA/SEMA4A/SIPA1L1/SRGN/SRPX2/TANC2/THBS2/TREM2/TUBA1A/UBE3A/VPS35/WNT5A/YWHAZ	46
BP	GO:0008406	gonad development	49/2759	226/18800	0.00282642	0.0154075	0.0102284	ADAM20/ADAM21/ADAMTS1/ARID5B/BCL2/BCL2L1/BIK/CASP2/CASP3/CBL/CSDE1/CTNNA1/CYP19A1/EIF2B2/ERCC1/GJA1/INHBA/INHBB/KITLG/MAMLD1/MKKS/MMP14/MMP19/MMP2/NCOA4/PDGFA/PDGFRA/PDGFRB/PLEKHA1/PTX3/REC8/RNF38/SAFB2/SFRP1/SGPL1/SIRT1/SLIT2/SMAD4/SOX9/TGFB2/TGFBR1/TIPARP/TMF1/TNFAIP6/UBE3A/WDR48/WNT5A/YBX3/ZFPM2	49
BP	GO:0051851	modulation by host of symbiont process	19/2759	67/18800	0.00282775	0.0154075	0.0102284	CAV2/CCL4/CCNK/CCNT1/CFL1/CHD1/FBXL2/JUN/LEF1/MIR221/PTX3/RAB9A/SAP30BP/SMARCA4/SMARCB1/SNW1/SP1/TAF11/VAPA	19
BP	GO:0070936	protein K48-linked ubiquitination	19/2759	67/18800	0.00282775	0.0154075	0.0102284	BFAR/BIRC2/CUL3/GABARAP/NMI/PPIA/RNF216/RNF34/SKP1/TNFAIP3/UBE2A/UBE2B/UBE2D1/UBE2D2/UBE2E2/UBE2E3/UBE2Q2/UBE2R2/UBE3A	19
BP	GO:0051208	sequestering of calcium ion	31/2759	128/18800	0.00285605	0.0155479	0.0103216	ABL1/ANK2/ATG5/ATP7B/BDKRB1/CACNA1C/CALM1/CAMK2D/CD19/CX3CL1/CXCL10/CXCL11/CYBA/F2R/FKBP1A/HTR2B/ITPR3/MCOLN3/PDE4D/PDPK1/PKD2/PLCG1/PRKD1/PSEN1/PTPRC/RASA3/RYR2/SLC8A1/SRI/THY1/UBASH3B	31
BP	GO:0051592	response to calcium ion	34/2759	144/18800	0.00288363	0.0156842	0.0104121	ACTG1/ADAM9/ADD1/ALOX5AP/ANXA11/CALM1/CAMK2D/CAV1/CPNE2/ECT2/EDN1/FOSB/GDI1/HNRNPD/HOMER1/INHBB/IQGAP1/ITPKB/ITPR3/JUN/JUNB/JUND/NCSTN/PKD2/PPP3CA/PRKAA2/RYR2/S100A16/SLC25A24/SYT11/SYT13/THBS1/TRPV6/WNT5A	34
BP	GO:0051047	positive regulation of secretion	62/2759	300/18800	0.00289812	0.0157429	0.010451	ABCG1/ADAM9/AIMP1/ANKRD1/AQP1/ARF6/ATG5/CADPS/CD2AP/CFTR/CLASP2/CYBA/CYP19A1/DNM1L/EDN1/EDNRB/EZR/F2RL1/GAB2/GABBR1/HIF1A/HLA-DRB1/IL1B/INHBA/INHBB/ITGAM/ITGB2/LAMP1/LRRC8A/MCU/OXCT1/OXTR/P2RX4/PLA2G4A/PPARD/PPIA/RAB27B/RAB3GAP1/RAB8B/RAB9A/RGCC/SDCBP/SLC12A2/SMAD4/SOX4/SPP1/SRI/STAM/STX4/STXBP1/TGFB1/TGFB2/TGFB3/TLR4/TM7SF3/TMF1/TNFSF11/TREM2/TSG101/VAMP8/VPS35/VPS4B	62
BP	GO:0030330	DNA damage response, signal transduction by p53 class mediator	20/2759	72/18800	0.00289953	0.0157429	0.010451	ANKRD1/CASP2/CD44/CD74/DDX5/DYRK1A/E2F7/KDM1A/MYO6/PLK2/PLK3/PMAIP1/RPL26/RPS27L/SIRT1/SMYD2/SNAI1/SOX4/SPRED1/SPRED2	20
BP	GO:0032642	regulation of chemokine production	25/2759	97/18800	0.0029048	0.0157437	0.0104516	ADAM17/APP/CD74/CLEC7A/CXCL6/EGR1/EIF2AK2/ELANE/EPHA2/F2RL1/GSTP1/HAVCR2/HIF1A/HMGB1/IL18/IL1B/IL6/KLF4/LPL/RIPK2/TLR4/TLR7/TREM2/TRPV4/WNT5A	25
BP	GO:0032755	positive regulation of interleukin-6 production	25/2759	97/18800	0.0029048	0.0157437	0.0104516	AKIRIN2/APP/ARHGEF2/BCL10/CD74/CLEC7A/CYBA/DHX9/F2R/F2RL1/HMGB1/HYAL2/IL1B/IL6/LPL/MAPK13/NOD1/RIPK2/SPON2/TLR4/TLR7/TLR8/TRPV4/TYROBP/WNT5A	25
BP	GO:0007219	Notch signaling pathway	41/2759	182/18800	0.0029153	0.0157867	0.0104801	AAK1/ADAM10/ADAM17/ANXA4/APH1A/APH1B/APP/CD46/CDH6/CDK6/DLK1/DLL1/DLX2/HEY1/HEYL/HNF1B/ITGB1BP1/JAG1/KRT19/MAML2/MIB1/MMP14/NCSTN/NFKBIA/NOTCH2/NOTCH3/PDCD10/PERP/PRKCI/PSEN1/PSEN2/PTP4A3/RBPJ/SNAI1/SOX9/TGFB2/TGFBR2/TSPAN14/TSPAN15/WWP2/ZMIZ1	41
BP	GO:0032436	positive regulation of proteasomal ubiquitin-dependent protein catabolic process	24/2759	92/18800	0.00293947	0.0159036	0.0105577	ANKIB1/ARIH1/BBS7/CAV1/CHFR/CSNK1A1/CSNK1D/CSNK1E/GABARAP/GSK3B/LRRK2/NFE2L2/PIAS1/PLK3/PSEN1/RNF19A/RNF19B/RNF217/SH3RF1/SH3RF3/SMAD7/SOCS4/SUMO2/TRIB2	24
BP	GO:1903363	negative regulation of cellular protein catabolic process	21/2759	77/18800	0.00294283	0.0159078	0.0105605	ANXA2/CAMLG/CCAR2/CSNK2A2/EIF3H/FHIT/LAPTM4B/N4BP1/PDCL3/PSEN1/QRICH2/RPL23/RPL5/RPS7/RYBP/SDCBP/SMARCC1/USP25/USP7/VPS35/WAC	21
BP	GO:2001021	negative regulation of response to DNA damage stimulus	22/2759	82/18800	0.00296158	0.0159951	0.0106185	ACKR3/BCL2/BCL2L1/CCAR2/CD44/CD74/DYRK1A/ERCC1/KDM1A/MIR221/RECQL5/RIF1/RMI2/RNF169/RPS3/SIRT1/SMCHD1/SNAI1/TERF2/TPT1/TRIP12/USP47	22
BP	GO:0007034	vacuolar transport	36/2759	155/18800	0.00297462	0.0160515	0.0106559	AP1G2/AP3B1/ARL8B/CHMP1B/CHMP3/CHMP4B/CHMP4C/CHMP5/DENND3/GNPTAB/GRN/HGSNAT/LAMP1/LAMP2/LAPTM5/LEPROTL1/LRRK2/NCOA4/NDFIP2/NPC1/PSAP/SCARB2/SMURF1/SNX16/SORT1/STAM/TGFBRAP1/TMEM50A/TRAK1/TSG101/VPS33A/VPS35/VPS36/VPS37B/VPS41/VPS4B	36
BP	GO:1903900	regulation of viral life cycle	33/2759	139/18800	0.00300261	0.0161883	0.0107467	ADAR/ADARB1/APOBEC3A/APOBEC3B/APOBEC3C/APOBEC3F/APOBEC3G/AXL/BCL2/CD74/CH25H/CXCL8/EIF2AK2/GSN/HLA-DRB1/IFI16/ILF3/KPNA2/LGALS1/N4BP1/OASL/PABPC1/PLSCR1/PPIA/PTX3/SRPK1/SRPK2/TMPRSS2/TOP2B/TRIM22/TSG101/VPS37B/ZNFX1	33
BP	GO:0001569	branching involved in blood vessel morphogenesis	12/2759	35/18800	0.00302621	0.0162871	0.0108123	ABL1/ACVR1/COL4A1/CTNNB1/EDN1/EDNRA/GNA13/LEF1/PLXND1/SEMA3E/STK4/TGFBR2	12
BP	GO:0050869	negative regulation of B cell activation	12/2759	35/18800	0.00302621	0.0162871	0.0108123	CASP3/CTLA4/INHBA/LAPTM5/MNDA/PKN1/RC3H1/SAMSN1/SFRP1/TNFAIP3/TNFRSF21/TYROBP	12
BP	GO:0031623	receptor internalization	28/2759	113/18800	0.00313862	0.0168626	0.0111943	ACKR3/ANGPT1/ANKRD13A/ANXA2/ATAD1/CALCRL/CAV1/CD63/CD9/CEACAM1/CXCL8/DKK1/DNM1/EFNB2/EZR/GREM1/HTR2B/ITGB1/ITGB2/ITGB3/LMBRD1/MTMR2/PICALM/RAB31/SDCBP/SFRP4/SNAP25/WDR54	28
BP	GO:0044344	cellular response to fibroblast growth factor stimulus	28/2759	113/18800	0.00313862	0.0168626	0.0111943	CCL2/CD44/COL1A1/CREB3L1/CTNNB1/CXCL8/EXT2/FGF12/FGFR1/FLRT2/FLRT3/GALNT3/HYAL2/IQGAP1/ITGB1BP1/KDM5B/NPTN/SETX/SFRP1/SMOC2/SPRY1/SPRY2/SPRY4/SULF1/SULF2/THBS1/WNT5A/ZFP36	28
BP	GO:0010649	regulation of cell communication by electrical coupling	7/2759	15/18800	0.00316068	0.0169012	0.01122	CALM1/CAMK2D/CAV1/GJA5/PDE4D/SLC8A1/SRI	7
BP	GO:0010755	regulation of plasminogen activation	7/2759	15/18800	0.00316068	0.0169012	0.01122	ANXA2/PLGRKT/RUNX1/S100A10/SERPINE1/SERPINE2/THBS1	7
BP	GO:0010763	positive regulation of fibroblast migration	7/2759	15/18800	0.00316068	0.0169012	0.01122	ACTA2/AKAP12/DDR2/ITGB1/SLC8A1/TGFB1/THBS1	7
BP	GO:0036376	sodium ion export across plasma membrane	7/2759	15/18800	0.00316068	0.0169012	0.01122	ATP1A1/ATP1B1/ATP1B2/ATP1B3/FXYD2/SLC8A1/SLC9A1	7
BP	GO:1902287	semaphorin-plexin signaling pathway involved in axon guidance	7/2759	15/18800	0.00316068	0.0169012	0.01122	EDN1/EDNRA/PLXNA1/PLXNA2/PLXNA3/PLXNB2/PLXND1	7
BP	GO:0060135	maternal process involved in female pregnancy	17/2759	58/18800	0.00316229	0.0169012	0.01122	APOL2/BMPR2/HAVCR2/ITGA3/JUNB/KLF1/LDOC1/LIF/PAM/PPARD/PRDM1/PTGS2/RGS2/SPP1/STC1/TPPP3/UBE2A	17
BP	GO:0045732	positive regulation of protein catabolic process	50/2759	233/18800	0.00321329	0.0171589	0.0113911	ADAM9/AGTPBP1/ANKIB1/ARIH1/BBS7/CAV1/CBLB/CHFR/CSNK1A1/CSNK1D/CSNK1E/CTSC/CUL4B/DACT1/EZR/GABARAP/GPC3/GSK3B/IL1B/LAPTM5/LPCAT1/LRRK2/MSN/NFE2L2/PIAS1/PLK2/PLK3/PSEN1/PTEN/RNF139/RNF19A/RNF19B/RNF217/SH3D19/SH3RF1/SH3RF3/SMAD7/SMURF1/SMURF2/SNX9/SOCS4/SOX9/SUMO2/TIPARP/TNFAIP3/TREM2/TRIB2/VPS35/WNT5A/WWP2	50
BP	GO:0001101	response to acid chemical	31/2759	129/18800	0.00324196	0.017297	0.0114828	BCL2L1/CAPN2/CASP3/COL1A1/COL1A2/COL3A1/COL4A1/COL5A2/COL6A1/CYBA/EDN1/FYN/GLRB/HNRNPD/IGF1R/MMP2/NQO1/NSMF/NTRK2/PDGFC/PDGFD/PDGFRA/PKD2/RHOA/RRAGA/RRAGC/SESN1/SH3BP4/TOMM20/UBR1/ZEB1	31
BP	GO:0051961	negative regulation of nervous system development	34/2759	145/18800	0.00324688	0.0173083	0.0114902	B2M/BMPR1A/CTNNA1/CTNNB1/DICER1/DKK1/DLX2/DYNLT1/EPHB2/FGF13/GDI1/ID4/IL1B/IL6/MAP2/NF1/PCM1/PLXNA3/PPP3CA/PSEN1/PTEN/RTN4/RYK/SEMA3C/SEMA3E/SEMA4A/SEMA6A/SPP1/THY1/TMEM98/TREM2/ULK2/WNT5A/YWHAH	34
BP	GO:0033137	negative regulation of peptidyl-serine phosphorylation	11/2759	31/18800	0.00329302	0.0174959	0.0116148	BAK1/CAV1/DKK1/GADD45A/GGNBP2/NCK2/PDE4D/PTEN/PWP1/RASSF2/SMAD7	11
BP	GO:0090162	establishment of epithelial cell polarity	11/2759	31/18800	0.00329302	0.0174959	0.0116148	ARF6/CDC42/CYTH3/FAT1/FRMD4B/LAMA1/MSN/PARD3/PTK7/RHOA/WNT5A	11
BP	GO:1902042	negative regulation of extrinsic apoptotic signaling pathway via death domain receptors	11/2759	31/18800	0.00329302	0.0174959	0.0116148	ARHGEF2/BCL2L1/CFLAR/FAIM/GSK3B/ITPRIP/MIR221/PEA15/RNF34/SERPINE1/TNFAIP3	11
BP	GO:0032613	interleukin-10 production	18/2759	63/18800	0.00329913	0.0174959	0.0116148	CD34/CD46/CD47/CD83/CLEC7A/DLL1/F2RL1/HLA-DRB1/HMGB1/IDO1/IL23A/IL6/MIRLET7C/TLR4/TNFRSF21/TREM2/TRIB2/TYROBP	18
BP	GO:0032653	regulation of interleukin-10 production	18/2759	63/18800	0.00329913	0.0174959	0.0116148	CD34/CD46/CD47/CD83/CLEC7A/DLL1/F2RL1/HLA-DRB1/HMGB1/IDO1/IL23A/IL6/MIRLET7C/TLR4/TNFRSF21/TREM2/TRIB2/TYROBP	18
BP	GO:2000401	regulation of lymphocyte migration	18/2759	63/18800	0.00329913	0.0174959	0.0116148	ADAM10/ADAM17/APP/CCL2/CCL20/CCL4/CCR2/CD200/CXCL10/GCSAM/JAM2/LRCH1/MSN/OXSR1/RHOA/STK10/STK39/WNT5A	18
BP	GO:0021700	developmental maturation	61/2759	296/18800	0.00333091	0.0176492	0.0117166	ADAMTS12/AGRN/AKR1B1/AP1M1/APP/ATP6AP2/AXL/B4GALT5/BCL2/BRD1/CBFB/CD63/CDH5/CFTR/CLEC7A/CLSTN1/CNTNAP2/CTNNB1/CX3CL1/DAG1/DEFB1/EDN1/EDNRA/EDNRB/FEM1B/G6PD/GDF11/GJA1/GLDN/GREM1/HIF1A/KDM1A/LRRK2/MAEA/MAP1B/MECP2/MMP2/MTCH1/NF1/NRCAM/PDE3A/PICALM/PTBP3/PTEN/RAB32/RB1/RBPJ/REC8/RECK/RFX3/RHOA/RND1/S1PR1/SCLT1/STXBP1/TDRD15/TDRD7/TGFB2/THBS3/WNT5A/YWHAZ	61
BP	GO:0050768	negative regulation of neurogenesis	33/2759	140/18800	0.00338687	0.0179149	0.0118929	B2M/BMPR1A/CTNNA1/CTNNB1/DICER1/DLX2/DYNLT1/EPHB2/FGF13/GDI1/ID4/IL1B/IL6/MAP2/NF1/PCM1/PLXNA3/PPP3CA/PSEN1/PTEN/RTN4/RYK/SEMA3C/SEMA3E/SEMA4A/SEMA6A/SPP1/THY1/TMEM98/TREM2/ULK2/WNT5A/YWHAH	33
BP	GO:1903322	positive regulation of protein modification by small protein conjugation or removal	33/2759	140/18800	0.00338687	0.0179149	0.0118929	ANGPT1/BCL10/BIRC2/CAV1/CBLB/CHFR/CRY1/CTR9/CUL3/DCUN1D3/FKBP1A/GABARAP/KDM1A/LAPTM5/LRRK2/MALT1/NDFIP2/NMI/PIAS1/PIAS3/PTEN/PTPN22/RIPK2/RNF111/SAE1/SKP1/SMAD7/SPHK1/TANK/UBE2D1/UBE2N/UBE3A/WDR48	33
BP	GO:0046854	phosphatidylinositol phosphate biosynthetic process	19/2759	68/18800	0.00339429	0.0179234	0.0118986	EFR3A/FAM126A/FIG4/INPP1/ITPKB/ITPKC/PI4K2A/PI4KB/PIK3C2A/PIK3CB/PIK3CG/PIK3R3/PIP5K1A/PIPSL/SLA2/SOCS2/SOCS4/SOCS6/SYNJ2	19
BP	GO:1903317	regulation of protein maturation	19/2759	68/18800	0.00339429	0.0179234	0.0118986	ANXA2/CARD16/CAST/GLG1/GSN/IFT52/LDLRAD3/LRRK2/MMP14/MYH9/PLGRKT/RNF139/RUNX1/S100A10/SERPINE1/SERPINE2/SOX4/THBS1/TMEM98	19
BP	GO:0006941	striated muscle contraction	40/2759	178/18800	0.00340554	0.0179674	0.0119278	ALDOA/ANK2/ATP1A1/ATP1B1/ATP2A2/CACNA1C/CACNA2D1/CALM1/CAMK2D/CAV1/CXCR4/DSC2/DSG2/DSP/FGF12/FGF13/FLNA/GJA1/GJA5/GJC1/GSN/HOMER1/KCNE4/P2RX4/PDE4B/PDE4D/PDE5A/PIK3CG/PPP1R13L/RGS2/RYR2/SGCD/SLC8A1/SLC9A1/SMAD5/SMAD7/SRI/STC1/TPM1/TRPV4	40
BP	GO:0002275	myeloid cell activation involved in immune response	24/2759	93/18800	0.00342154	0.0180128	0.011958	ANXA3/BCR/CBL/CCR2/F2RL1/FER/GAB2/GRN/HAVCR2/ITGAM/ITGB2/LAT2/NMI/NR4A3/PDPK1/PIK3CG/PTGDR/RABGEF1/STX4/STXBP1/STXBP3/TREM2/TYROBP/VAMP8	24
BP	GO:0045185	maintenance of protein location	24/2759	93/18800	0.00342154	0.0180128	0.011958	ANKRD13C/ARL2/ARL2BP/CAV1/DBN1/FBN1/FBN2/FLNA/G3BP2/GSN/HNRNPU/KDELR3/LTBP1/NFKBIA/PKD2/RANGAP1/SKP1/SRGN/SRI/SUN1/TMSB10/TMSB4X/TWF2/TXN	24
BP	GO:0046850	regulation of bone remodeling	15/2759	49/18800	0.0034252	0.0180128	0.011958	GJA1/GPR137B/GREM1/IL6/ITGB3/NF1/S1PR1/SFRP1/SPP1/SUCO/TMEM119/TNFAIP3/TNFRSF11B/TNFSF11/UBASH3B	15
BP	GO:0045926	negative regulation of growth	52/2759	245/18800	0.00342586	0.0180128	0.011958	BCL2/BDKRB1/BMPR2/CCAR2/CRYAB/DCBLD2/DCUN1D3/FGF13/FRZB/G6PD/GJA1/GPC3/GREM1/HIF1A/HYAL2/INHBA/JARID2/MAP2/PLXNA3/PPARD/PPP2CA/PTEN/RAI1/RB1/RERG/RGS2/RGS4/RTN4/RYK/SEMA3C/SEMA3E/SEMA4A/SEMA6A/SERPINE2/SERTAD3/SFRP1/SH3BP4/SIRT1/SLIT2/SMAD3/SMAD4/SMARCA4/SOCS2/SPAG9/SPP1/STK4/TGFB1/TGFB2/TGFBR2/ULK2/WNT5A/WWC3	52
BP	GO:0002381	immunoglobulin production involved in immunoglobulin-mediated immune response	20/2759	73/18800	0.00345315	0.0181254	0.0120327	B2M/ERCC1/HLA-DMA/HLA-DMB/HLA-DPA1/HLA-DQA1/HLA-DQB1/HLA-DQB2/HLA-DRA/HLA-DRB1/HLA-DRB3/HLA-DRB5/HMCES/PTPRC/RIF1/SLC15A4/STAT6/SWAP70/TGFB1/TRAF3IP2	20
BP	GO:0042058	regulation of epidermal growth factor receptor signaling pathway	20/2759	73/18800	0.00345315	0.0181254	0.0120327	ADAM17/AREG/CBL/CBLB/CEACAM1/DGKD/FER/GPRC5A/HBEGF/MIR21/MIR29A/PLAUR/PSEN1/PTPN12/RHBDF2/SNX6/SOCS4/TGFA/TSG101/WDR54	20
BP	GO:0031110	regulation of microtubule polymerization or depolymerization	23/2759	88/18800	0.00346103	0.0181512	0.0120498	ABL1/ARHGEF2/ARL2/ARL3/CAMSAP1/CAMSAP2/CDH5/CKAP5/CLASP2/DYRK1A/FGF13/MAP1B/MAP2/MAPRE1/MAPRE2/MECP2/NIN/PAK1/RAC1/RPS3/STMN2/TAOK1/TRPV4	23
BP	GO:0048678	response to axon injury	22/2759	83/18800	0.00348205	0.0182459	0.0121127	BCL2/CNTF/CTNNA1/DAG1/DPYSL3/FLNA/FLRT3/GRN/IGF1R/JUN/KLF4/MAP1B/MAX/MIR221/MMP2/P2RX4/PTEN/RANGAP1/SPP1/STK24/TREM2/TYROBP	22
BP	GO:0003171	atrioventricular valve development	10/2759	27/18800	0.00350607	0.018263	0.012124	ACVR1/BMPR1A/BMPR2/GJA5/HEY1/HEYL/SMAD4/SOX4/TGFB2/TGFBR2	10
BP	GO:0032607	interferon-alpha production	10/2759	27/18800	0.00350607	0.018263	0.012124	DHX9/HAVCR2/MMP12/NMI/RIPK2/STAT1/TBK1/TLR4/TLR7/TLR8	10
BP	GO:0032647	regulation of interferon-alpha production	10/2759	27/18800	0.00350607	0.018263	0.012124	DHX9/HAVCR2/MMP12/NMI/RIPK2/STAT1/TBK1/TLR4/TLR7/TLR8	10
BP	GO:0033032	regulation of myeloid cell apoptotic process	10/2759	27/18800	0.00350607	0.018263	0.012124	ADAM17/ANXA1/BCL2/CLEC5A/ITPKB/KITLG/MAEA/PIK3CB/PTEN/SIRT1	10
BP	GO:0036037	CD8-positive, alpha-beta T cell activation	10/2759	27/18800	0.00350607	0.018263	0.012124	BCL2/CBFB/CLEC4A/HLA-A/HLA-E/IRF1/PTPN22/RUNX1/SH3RF1/TNFSF8	10
BP	GO:0071624	positive regulation of granulocyte chemotaxis	10/2759	27/18800	0.00350607	0.018263	0.012124	C3AR1/C5AR1/CD74/CXCL8/DNM1L/EDN1/IL23A/MCU/RAC1/S100A14	10
BP	GO:1900746	regulation of vascular endothelial growth factor signaling pathway	10/2759	27/18800	0.00350607	0.018263	0.012124	CD63/DCN/DLL1/MIR21/MYO1C/PIK3CB/PTP4A3/SEMA6A/SMOC2/SPRY2	10
BP	GO:0051281	positive regulation of release of sequestered calcium ion into cytosol	13/2759	40/18800	0.00352086	0.0183245	0.0121649	ABL1/BDKRB1/CALM1/CD19/CX3CL1/CXCL10/CXCL11/F2R/PDPK1/PKD2/PLCG1/SRI/THY1	13
BP	GO:0006337	nucleosome disassembly	8/2759	19/18800	0.00353529	0.0183531	0.0121838	ARID2/SET/SMARCA4/SMARCB1/SMARCC1/SMARCD1/SMARCD3/SUPT16H	8
BP	GO:0009048	dosage compensation by inactivation of X chromosome	8/2759	19/18800	0.00353529	0.0183531	0.0121838	EIF1/EXOSC10/HNRNPU/JARID2/PCGF3/RLIM/SMCHD1/YTHDC1	8
BP	GO:0051546	keratinocyte migration	8/2759	19/18800	0.00353529	0.0183531	0.0121838	ADAM9/ARF6/HAS2/HBEGF/MAP4K4/MAPRE2/PPARD/PTEN	8
BP	GO:0007259	receptor signaling pathway via JAK-STAT	39/2759	173/18800	0.00358276	0.0185839	0.012337	ARL2BP/CAV1/CCL2/CCR2/CNTF/CSF2RA/CTR9/DOT1L/EPHB2/F2R/FER/FYN/GADD45A/GGNBP2/HCLS1/HDAC2/IFNA14/IFNAR2/IL10RB/IL18/IL23A/IL6/IL7R/JAK1/LIF/MIR221/NMI/OSM/PIAS1/PKD2/PPP2CA/PTPRC/PTPRD/PWP1/SOCS2/SOCS6/STAT1/STAT6/VHL	39
BP	GO:0031468	nuclear membrane reassembly	9/2759	23/18800	0.00361316	0.01871	0.0124208	ANKLE2/CHMP1B/CHMP3/CHMP4B/CHMP4C/CHMP5/REEP3/UBE2I/UBXN2A	9
BP	GO:0046641	positive regulation of alpha-beta T cell proliferation	9/2759	23/18800	0.00361316	0.01871	0.0124208	CCR2/HLA-A/HLA-E/IL18/IL23A/PTPN22/PTPRC/RIPK2/TGFBR2	9
BP	GO:0010524	positive regulation of calcium ion transport into cytosol	16/2759	54/18800	0.00366596	0.0189635	0.0125891	ABL1/BAK1/BDKRB1/CALM1/CAV1/CD19/CX3CL1/CXCL10/CXCL11/F2R/P2RX4/PDPK1/PKD2/PLCG1/SRI/THY1	16
BP	GO:0042476	odontogenesis	31/2759	130/18800	0.00367136	0.0189635	0.0125891	AQP1/ASPN/BMPR1A/CD34/CFTR/COL1A1/COL1A2/CSF1/CTNNA1/CTNNB1/DLX2/EDAR/EDN1/GLI3/HDAC2/INHBA/ITGB6/LAMA5/LAMB1/LEF1/PAM/PDGFRA/PERP/PHEX/RHOA/SERPINE1/SSUH2/TGFB2/TGFB3/TNFRSF11B/TNFSF11	31
BP	GO:0048565	digestive tract development	31/2759	130/18800	0.00367136	0.0189635	0.0125891	BBS7/BCL2/C1GALT1/CHD8/CLMP/COBL/COL3A1/CTNNB1/CXCL8/DACT1/EDNRB/GLI3/HIF1A/HNF1B/KLF5/MIR29B1/NIPBL/OXTR/PCSK5/PDGFC/PDGFRA/PRDM1/RARB/RB1/SFRP1/SMAD2/SMAD3/TGFB2/TGFB3/TGFBR2/WNT5A	31
BP	GO:0032386	regulation of intracellular transport	67/2759	332/18800	0.00368571	0.0190217	0.0126277	ANGPT1/ANXA2/ATP9A/CDC42/CHMP3/CRYAB/CSNK2A2/CTDSPL2/DHX9/DYNC1H1/ECT2/EZR/FLNA/FYN/GAS6/GDI1/GLI3/GSK3B/HCLS1/HYAL2/ICE1/IL1B/ITGAM/ITGB1BP1/ITGB2/KHDRBS1/LAMP1/LRRK2/MAP1B/MAP2/MAPK1/MAPK8/MSN/MTCL1/MTMR2/MX2/MYO1C/NF1/NUP153/PCM1/PDCD10/PGAP1/PLK3/PPP1R12A/PRKCD/PRKD1/PSEN1/PTGS2/PTPN1/PTPN14/RAB11B/RAB21/RAB23/RANGAP1/RBM22/RHOU/RIOK2/RNF139/SAE1/SH3GLB1/SMAD3/STX18/TGFB1/TMEM30B/TXN/USP7/VPS…	67
BP	GO:1903364	positive regulation of cellular protein catabolic process	36/2759	157/18800	0.00372613	0.0192142	0.0127555	AGTPBP1/ANKIB1/ARIH1/BBS7/CAV1/CHFR/CSNK1A1/CSNK1D/CSNK1E/CTSC/DACT1/EZR/GABARAP/GSK3B/LAPTM5/LRRK2/MSN/NFE2L2/PIAS1/PLK3/PSEN1/PTEN/RNF139/RNF19A/RNF19B/RNF217/SH3RF1/SH3RF3/SMAD7/SMURF1/SOCS4/SUMO2/TNFAIP3/TREM2/TRIB2/VPS35	36
BP	GO:0071695	anatomical structure maturation	52/2759	246/18800	0.00373814	0.01926	0.0127859	ADAMTS12/AGRN/AKR1B1/APP/ATP6AP2/AXL/B4GALT5/BCL2/BRD1/CBFB/CDH5/CFTR/CLEC7A/CNTNAP2/CTNNB1/CX3CL1/DAG1/DEFB1/EDN1/EDNRA/EDNRB/FEM1B/G6PD/GDF11/GJA1/GLDN/GREM1/HIF1A/KDM1A/LRRK2/MAEA/MECP2/MMP2/MTCH1/NF1/NRCAM/PDE3A/PTBP3/RB1/RBPJ/REC8/RECK/RFX3/RHOA/RND1/S1PR1/SCLT1/TDRD15/TDRD7/TGFB2/THBS3/WNT5A	52
BP	GO:0060401	cytosolic calcium ion transport	42/2759	190/18800	0.0037618	0.0193657	0.0128561	ABL1/ANK2/ATG5/ATP2A2/ATP2B1/BAK1/BCL2/BDKRB1/CACNA1C/CACNA2D1/CALM1/CAMK2D/CAV1/CD19/CX3CL1/CXCL10/CXCL11/CYBA/F2R/FKBP1A/FYN/GRIN2A/HTR2B/ITPR3/MCOLN3/MCU/P2RX4/PDE4D/PDPK1/PKD2/PLCG1/PRKD1/PSEN2/PTPRC/RASA3/RYR2/SLC8A1/SRI/THY1/TRPV4/TRPV6/UBASH3B	42
BP	GO:0015931	nucleobase-containing compound transport	47/2759	218/18800	0.00380765	0.0195854	0.0130019	ABCC4/AGFG1/AHCTF1/BICD2/CD47/CKAP5/DHX9/ENY2/G3BP2/HNRNPA1/HNRNPA1L2/HNRNPA2B1/HNRNPA3/IGF2BP2/KHDRBS1/KPNB1/LRRC8A/LRRC8C/MX2/MYO1C/NUP133/NUP153/NUP188/NUP50/NUP93/NUP98/POLDIP3/QKI/RANBP2/RSC1A1/SARNP/SLC25A24/SLC25A36/SLC25A5/SLC25A51/SLC25A6/SLC28A3/SLC35B2/SMG7/SRSF1/SRSF3/TGFBR2/TOMM20/UPF3A/XPO5/YTHDC1/ZFP36	47
BP	GO:0043244	regulation of protein-containing complex disassembly	30/2759	125/18800	0.00381413	0.0196023	0.0130131	ADD1/ADD3/ARHGEF2/ATG5/CALCOCO2/CAMSAP1/CAMSAP2/CAPG/CAPZB/CLASP2/EPS8/F2RL1/FGF13/GSN/IGF1R/IRAK3/LIMA1/MAP1B/PLEKHH2/SCAF4/SETX/SPTAN1/STMN2/SVIL/SWAP70/TAOK1/TMOD2/TMOD3/TRPV4/TWF2	30
BP	GO:0002218	activation of innate immune response	17/2759	59/18800	0.00384596	0.0197494	0.0131108	CLEC6A/CLEC7A/FYN/HMGB1/IFI16/KLRC3/MAP3K7/MATR3/MNDA/NONO/PAK1/SFPQ/TBK1/TLR4/TYROBP/XRCC5/ZNFX1	17
BP	GO:0030835	negative regulation of actin filament depolymerization	14/2759	45/18800	0.0039244	0.0201187	0.0133559	ADD1/ADD3/CAPG/CAPZB/EPS8/GSN/LIMA1/PLEKHH2/SPTAN1/SVIL/SWAP70/TMOD2/TMOD3/TWF2	14
BP	GO:0045197	establishment or maintenance of epithelial cell apical/basal polarity	14/2759	45/18800	0.0039244	0.0201187	0.0133559	ANK1/CDC42/DLG3/FAT1/ILK/LAMA1/MARK2/MSN/MTCL1/PARD3/PRKCI/PTK7/RHOA/WNT5A	14
BP	GO:0010922	positive regulation of phosphatase activity	12/2759	36/18800	0.00394232	0.0201769	0.0133946	CALM1/GNA12/ITGA2/MTMR9/NPNT/PDGFRB/PPP1R12A/PPP1R15A/PTPRC/ROCK1/SLC39A10/SMAD3	12
BP	GO:1902745	positive regulation of lamellipodium organization	12/2759	36/18800	0.00394232	0.0201769	0.0133946	ABI2/ACTR2/ACTR3/AKIRIN1/ARPC2/CDC42/CORO1C/CYFIP1/NCKAP1/PLCE1/RAC1/TWF2	12
BP	GO:0031638	zymogen activation	18/2759	64/18800	0.00397229	0.0202797	0.0134629	ANXA2/APAF1/BAK1/CASP8/CTSH/GRIN2A/IFI16/MMP14/PERP/PLAT/PLAU/PLGRKT/RIPK2/RUNX1/S100A10/SERPINE1/SERPINE2/THBS1	18
BP	GO:0080164	regulation of nitric oxide metabolic process	18/2759	64/18800	0.00397229	0.0202797	0.0134629	ACP5/CAV1/CD34/CD47/CLEC7A/DDAH2/EDN1/GLA/IL1B/KLF4/P2RX4/PKD2/PTGIS/PTGS2/PTX3/RAC1/SMAD3/TLR4	18
BP	GO:0098930	axonal transport	18/2759	64/18800	0.00397229	0.0202797	0.0134629	ACTR10/AGTPBP1/AP3B1/AP3M2/ARL8B/DYNC1H1/FBXW11/HIF1A/HSBP1/KIF3A/KIF5B/MAP2/PAFAH1B1/RAB21/RAB27B/TERF2/TRAK1/UCHL1	18
BP	GO:0007548	sex differentiation	58/2759	281/18800	0.00398144	0.0203096	0.0134827	ADAM20/ADAM21/ADAMTS1/ARID5B/AXL/BAK1/BCL2/BCL2L1/BIK/BMPR1A/CASP2/CASP3/CBL/CSDE1/CTNNA1/CTNNB1/CYP19A1/EIF2B2/ERCC1/GJA1/INHBA/INHBB/KITLG/LHFPL2/MAMLD1/MKKS/MMP14/MMP19/MMP2/NCOA4/NIPBL/PBX1/PDGFA/PDGFRA/PDGFRB/PLEKHA1/PTX3/REC8/RNF38/ROR2/SAFB2/SFRP1/SGPL1/SIRT1/SLIT2/SMAD4/SMAD5/SOX9/TGFB2/TGFBR1/TIPARP/TMF1/TNFAIP6/UBE3A/WDR48/WNT5A/YBX3/ZFPM2	58
BP	GO:0031669	cellular response to nutrient levels	46/2759	213/18800	0.00402842	0.0205323	0.0136305	ALB/ATF4/ATG5/ATP2B1/BCL2/BMPR2/CBL/COL1A1/DEPDC5/DSC2/EIF2AK2/FAS/GABARAP/GAS6/HNRNPA1/IFI16/INHBB/ITFG2/KLF10/LAMP2/LPL/LRRK2/MAP1LC3B/MAPK1/MAPK8/MAX/NFE2L2/NUAK2/PHEX/PMAIP1/PRKAA2/PRKAB2/PRKD1/RALB/RRAGA/RRAGC/SESN1/SFRP1/SH3GLB1/SIRT1/SLC38A2/SNW1/STK24/UPP1/VPS41/XPR1	46
BP	GO:0034394	protein localization to cell surface	19/2759	69/18800	0.00405208	0.0206358	0.0136992	ANGPT1/ANK2/AP3B1/ARF6/CTNNB1/FLNA/JAM3/KCNAB2/PICALM/PTPRK/RAB11A/RAB11B/SMURF1/STX3/STX4/TAX1BP3/TYROBP/USP4/VCL	19
BP	GO:0070988	demethylation	20/2759	74/18800	0.0040921	0.0208224	0.0138231	APOBEC3A/APOBEC3B/APOBEC3C/APOBEC3F/APOBEC3G/FTO/JARID2/JMJD1C/JMJD6/KDM1A/KDM2A/KDM3A/KDM5B/KDM6A/KDM6B/OTUD4/TDG/UBE2B/USP7/USP9X	20
BP	GO:0010038	response to metal ion	70/2759	351/18800	0.00411186	0.0208504	0.0138417	ACTG1/ADAM9/ADD1/ALOX5AP/ANXA11/APP/AQP1/ARL13B/ATF4/ATG5/ATP7B/B2M/BCL2/CALM1/CAMK2D/CASP3/CASP8/CAV1/CLDN1/CPNE2/CUTA/CYBRD1/ECT2/EDN1/ERCC1/FIBIN/FOSB/G6PD/GDI1/HIF1A/HNRNPD/HOMER1/INHBB/IQGAP1/ITPKB/ITPR3/JUN/JUNB/JUND/LOXL2/LRRK2/LTA4H/MAPK1/MAPK8/NCSTN/NFE2L2/NPC1/NQO1/P2RX4/PAM/PKD2/PLSCR1/PPP2CA/PPP2CB/PPP3CA/PRKAA2/PTGS2/RYR2/S100A16/SLC12A2/SLC25A24/SLC30A10/SLC30A4/SYT11/SYT13/THBS1/TN…	70
BP	GO:0033690	positive regulation of osteoblast proliferation	6/2759	12/18800	0.00413486	0.0208504	0.0138417	ABL1/CTHRC1/HPSE/IGF1R/ITGAV/TMEM119	6
BP	GO:0048680	positive regulation of axon regeneration	6/2759	12/18800	0.00413486	0.0208504	0.0138417	CNTF/FLNA/GRN/IGF1R/MIR221/STK24	6
BP	GO:0051549	positive regulation of keratinocyte migration	6/2759	12/18800	0.00413486	0.0208504	0.0138417	ADAM9/ARF6/HAS2/HBEGF/MAP4K4/MAPRE2	6
BP	GO:0060394	negative regulation of pathway-restricted SMAD protein phosphorylation	6/2759	12/18800	0.00413486	0.0208504	0.0138417	DKK1/EMILIN1/GREM1/PMEPA1/SMAD7/SNX25	6
BP	GO:0072015	glomerular visceral epithelial cell development	6/2759	12/18800	0.00413486	0.0208504	0.0138417	ASXL1/IQGAP1/JAG1/MYO1E/NOTCH2/PODXL	6
BP	GO:0072182	regulation of nephron tubule epithelial cell differentiation	6/2759	12/18800	0.00413486	0.0208504	0.0138417	CD24/CTNNB1/LIF/PROM1/STAT1/WWTR1	6
BP	GO:0098911	regulation of ventricular cardiac muscle cell action potential	6/2759	12/18800	0.00413486	0.0208504	0.0138417	CACNA1C/CAV1/DSC2/DSG2/DSP/RYR2	6
BP	GO:1900152	negative regulation of nuclear-transcribed mRNA catabolic process, deadenylation-dependent decay	6/2759	12/18800	0.00413486	0.0208504	0.0138417	CSDE1/DHX9/HNRNPD/HNRNPU/PABPC1/SYNCRIP	6
BP	GO:1904667	negative regulation of ubiquitin protein ligase activity	6/2759	12/18800	0.00413486	0.0208504	0.0138417	RPL23/RPL37/RPL5/RPS15/RPS20/RPS7	6
BP	GO:1904953	Wnt signaling pathway involved in midbrain dopaminergic neuron differentiation	6/2759	12/18800	0.00413486	0.0208504	0.0138417	CSNK1D/CSNK1E/CTNNB1/LRP6/RYK/WNT5A	6
BP	GO:0070665	positive regulation of leukocyte proliferation	36/2759	158/18800	0.00415889	0.0209544	0.0139107	ANXA1/BCL2/CCR2/CD24/CD276/CD46/CD74/CD86/CSF1/CSF2RA/EPHB2/GPR183/HAVCR2/HLA-A/HLA-DMB/HLA-DPA1/HLA-E/HMGB1/ICOSLG/IL18/IL1B/IL23A/IL6/KITLG/MAPK1/MIR21/NCK2/NFATC2/PTPN22/PTPRC/RIPK2/RPS3/SLC39A10/TGFBR2/TLR4/VTCN1	36
BP	GO:0030857	negative regulation of epithelial cell differentiation	15/2759	50/18800	0.00424102	0.0213507	0.0141738	CAV1/CTNNB1/DLL1/FRZB/GRHL2/JAG1/MIR29B1/MIR495/SOX9/SPRED1/SPRED2/SPRY1/SPRY2/STAT1/ZEB1	15
BP	GO:0006672	ceramide metabolic process	26/2759	105/18800	0.00435829	0.0219232	0.0145539	ACER3/ASAH1/B4GALT4/B4GALT5/CERK/CERS5/ELOVL1/GLA/HEXA/HEXB/ITGB8/NSMAF/PPP2CA/PRKCD/SAMD8/SGMS1/SGMS2/SGPL1/SMPD2/SPHK1/SPTLC1/SPTLC2/SPTSSA/ST8SIA3/ST8SIA4/UGCG	26
BP	GO:0060674	placenta blood vessel development	11/2759	32/18800	0.00436233	0.0219256	0.0145555	GGNBP2/HEY1/ITGB8/JUNB/MAPK1/NOTCH2/PKD2/PLCD3/RBPJ/SPINT1/VASH1	11
[truncated: 1,565 more rows]
